# Supplementary material for: Multi-Tissue Transcriptomes Yield Information on High-Altitude Adaptation and Sex-Determination in Scutiger cf. sikimmensis
Source: Genes (Basel). 2019 Oct 31;10(11):873. doi: 10.3390/genes10110873 (PMC6895926; doi:10.3390/genes10110873)
Supplement: Supplementary file 1 [file genes-10-00873-s001.zip › genes-618685-supplementary/genes-618685sup/FileS1_AnnotationScutiger.txt]

Unigene	Nr	Nt	SwissProt	KEGG	KOG	InterPro	GO
CL1.Contig1_All	NP_001086854.1/1.4e-84/phospholipase A2 group VI S homeolog [Xenopus laevis] >AAH77558.1 MGC83523 protein [Xenopus laevis]	XM_021553999.1/0.0/PREDICTED: Lonchura striata domestica phospholipase A2 group VI (PLA2G6), transcript variant X3, mRNA	sp|P97819|PLPL9_MOUSE/1.2e-72/85/88 kDa calcium-independent phospholipase A2 OS=Mus musculus GN=Pla2g6 PE=1 SV=3	xla:446689/1.9e-85/pla2g6.S, pla2g6; phospholipase A2 group VI S homeolog; K16343 calcium-independent phospholipase A2 [EC:3.1.1.4]	Hs20561564/2.5e-72/[I] KOG0513 Ca2+-independent phospholipase A2	PTHR24139/3.6E-92/--	biological_process:GO:0016042//lipid catabolic process;molecular_function:GO:0016787//hydrolase activity;
CL1.Contig2_All	XP_012816940.1/5.0e-89/PREDICTED: 85/88 kDa calcium-independent phospholipase A2 [Xenopus tropicalis] >OCA38980.1 hypothetical protein XENTR_v90012440mg [Xenopus tropicalis]	XM_018258876.1/0.0/PREDICTED: Xenopus laevis 85/88 kDa calcium-independent phospholipase A2-like (LOC108714545), transcript variant X2, mRNA	sp|O60733|PLPL9_HUMAN/4.0e-64/85/88 kDa calcium-independent phospholipase A2 OS=Homo sapiens GN=PLA2G6 PE=1 SV=2	xtr:780118/6.6e-90/pla2g6, cai-pla2, gvi, inad1, ipla2, pla2, pnpla9; phospholipase A2 group VI; K16343 calcium-independent phospholipase A2 [EC:3.1.1.4]	Hs6981364/2.9e-64/[I] KOG0513 Ca2+-independent phospholipase A2	PTHR24139/3.4E-71/--	biological_process:GO:0016042//lipid catabolic process;molecular_function:GO:0016787//hydrolase activity;
CL1.Contig3_All	NA	NA	NA	NA	NA	NA	NA
CL1.Contig4_All	NA	XM_017460628.1/0.0/PREDICTED: Ictalurus punctatus GID complex subunit 4 homolog (gid4), mRNA	NA	NA	NA	NA	NA
CL1.Contig5_All	NA	NA	NA	NA	NA	NA	NA
CL1.Contig6_All	NA	NA	NA	NA	NA	NA	NA
CL1.Contig7_All	NA	MF398229.1/0.0/Eptatretus burgeri Hox9V (Hox9V), Hox8V (Hox8V), and Hox7V (Hox7V) genes, complete cds	sp|Q99PP2|ZN318_MOUSE/3.6e-06/Zinc finger protein 318 (Fragment) OS=Mus musculus GN=Znf318 PE=1 SV=2	NA	Hs20535708/5.9e-06/[TZ] KOG1923 Rac1 GTPase effector FRL	NA	NA
CL1.Contig8_All	NA	NA	NA	NA	NA	NA	NA
CL1.Contig9_All	NA	NA	NA	NA	NA	NA	NA
CL1.Contig10_All	XP_012816940.1/2.3e-228/PREDICTED: 85/88 kDa calcium-independent phospholipase A2 [Xenopus tropicalis] >OCA38980.1 hypothetical protein XENTR_v90012440mg [Xenopus tropicalis]	XM_012961486.1/0.0/PREDICTED: Xenopus tropicalis phospholipase A2 group VI (pla2g6), mRNA	sp|O60733|PLPL9_HUMAN/2.8e-167/85/88 kDa calcium-independent phospholipase A2 OS=Homo sapiens GN=PLA2G6 PE=1 SV=2	xtr:780118/3.0e-229/pla2g6, cai-pla2, gvi, inad1, ipla2, pla2, pnpla9; phospholipase A2 group VI; K16343 calcium-independent phospholipase A2 [EC:3.1.1.4]	Hs20561564/2.0e-167/[I] KOG0513 Ca2+-independent phospholipase A2	SM00248/1900.0/ankyrin repeats	biological_process:GO:0032049//cardiolipin biosynthetic process;GO:0016042//lipid catabolic process;GO:0019731//antibacterial humoral response;cellular_component:GO:0005815//microtubule organizing center;GO:0005615//extracellular space;GO:0005829//cytosol;molecular_function:GO:0017171//serine hydrolase activity;GO:0016787//hydrolase activity;
CL1.Contig11_All	NA	NA	NA	NA	NA	NA	NA
CL1.Contig12_All	NA	NA	NA	NA	NA	NA	NA
CL1.Contig13_All	NA	NA	NA	NA	NA	NA	NA
CL1.Contig14_All	NP_001089113.1/2.2e-61/HSPB (heat shock 27kDa) associated protein 1 L homeolog [Xenopus laevis] >AAI39495.1 LOC733353 protein [Xenopus laevis]	NA	sp|Q96EW2|HBAP1_HUMAN/4.2e-46/HSPB1-associated protein 1 OS=Homo sapiens GN=HSPBAP1 PE=1 SV=1	xla:733353/2.9e-62/hspbap1.L, hspbap1, pass1; HSPB (heat shock 27kDa) associated protein 1 L homeolog; K19375 HSPB1-associated protein 1	Hs21314714_1/1.5e-24/[BT] KOG2132 Uncharacterized conserved protein, contains JmjC domain	PTHR12461/7.9E-55/--	NA
CL1.Contig15_All	NA	NA	NA	NA	NA	NA	NA
CL2.Contig1_All	XP_012820826.1/5.3e-86/PREDICTED: centrosomal protein of 192 kDa isoform X4 [Xenopus tropicalis]	NA	sp|Q8TEP8|CE192_HUMAN/8.0e-60/Centrosomal protein of 192 kDa OS=Homo sapiens GN=CEP192 PE=1 SV=2	xtr:100493118/7.0e-87/cep192; centrosomal protein 192kDa; K16725 centrosomal protein CEP192	NA	PTHR16029/1.5E-105/--	NA
CL2.Contig2_All	XP_004915312.1/0.0e+00/PREDICTED: centrosomal protein of 192 kDa isoform X2 [Xenopus tropicalis]	XM_012965372.2/0.0/PREDICTED: Xenopus tropicalis centrosomal protein 192kDa (cep192), transcript variant X5, mRNA	sp|Q8TEP8|CE192_HUMAN/8.0e-243/Centrosomal protein of 192 kDa OS=Homo sapiens GN=CEP192 PE=1 SV=2	xtr:100493118/0.0e+00/cep192; centrosomal protein 192kDa; K16725 centrosomal protein CEP192	NA	PTHR16029/0.0/--	NA
CL3.Contig1_All	NA	NA	NA	NA	NA	NA	NA
CL3.Contig2_All	XP_018415871.1/2.9e-179/PREDICTED: transcription factor Dp-2 [Nanorana parkeri]	XM_021394080.1/0.0/PREDICTED: Numida meleagris transcription factor Dp-2 (TFDP2), transcript variant X3, mRNA	sp|Q14188|TFDP2_HUMAN/4.6e-163/Transcription factor Dp-2 OS=Homo sapiens GN=TFDP2 PE=1 SV=2	npr:108790155/3.8e-180/TFDP2; transcription factor Dp-2; K09392 transcription factor Dp-2	Hs5454112/2.9e-159/[K] KOG2829 E2F-like protein	PF02319/2.5E-23/E2F/DP family winged-helix DNA-binding domain	biological_process:GO:0000278//mitotic cell cycle;GO:0006351//transcription, DNA-templated;cellular_component:GO:0005634//nucleus;GO:0005667//transcription factor complex;molecular_function:GO:0003677//DNA binding;GO:0003712//transcription cofactor activity;GO:0008134//transcription factor binding;GO:0003700//DNA binding transcription factor activity;
CL4.Contig1_All	NA	NA	NA	NA	NA	NA	NA
CL4.Contig2_All	NA	NA	NA	NA	NA	NA	NA
CL5.Contig1_All	XP_724613.1/5.7e-07/hypothetical protein [Plasmodium yoelii yoelii 17XNL] >EAA16178.1 PfATPase3 [Plasmodium yoelii yoelii]	NA	NA	adf:107345573/2.8e-07/mitotic spindle assembly checkpoint protein MAD2B-like; K13728 mitotic spindle assembly checkpoint protein MAD2B	NA	NA	NA
CL5.Contig2_All	XP_021099028.1/6.9e-14/mitotic spindle assembly checkpoint protein MAD2B isoform X3 [Heterocephalus glaber]	NA	sp|Q28H85|MD2L2_XENTR/1.7e-09/Mitotic spindle assembly checkpoint protein MAD2B OS=Xenopus tropicalis GN=mad2l2 PE=2 SV=1	aplc:110979074/3.0e-10/mitotic spindle assembly checkpoint protein MAD2B-like; K13728 mitotic spindle assembly checkpoint protein MAD2B	Hs6006020/1.6e-06/[D] KOG3186 Mitotic spindle checkpoint protein	NA	NA
CL5.Contig3_All	ADO16562.1/3.2e-06/mitotic spindle assembly checkpoint protein [Cerebratulus lacteus]	NA	sp|Q8QFR4|MD2L2_XENLA/7.1e-08/Mitotic spindle assembly checkpoint protein MAD2B OS=Xenopus laevis GN=mad2l2 PE=1 SV=1	xma:102227001/6.5e-08/mad2l2; MAD2 mitotic arrest deficient-like 2 (yeast); K13728 mitotic spindle assembly checkpoint protein MAD2B	NA	NA	NA
CL6.Contig1_All	XP_018107622.1/1.8e-29/PREDICTED: heat shock 70 kDa protein 4 [Xenopus laevis] >OCT88554.1 hypothetical protein XELAEV_18017182mg [Xenopus laevis]	XM_008104715.2/0.0/PREDICTED: Anolis carolinensis heat shock protein family A (Hsp70) member 4 (hspa4), transcript variant X2, mRNA	sp|P34932|HSP74_HUMAN/5.8e-25/Heat shock 70 kDa protein 4 OS=Homo sapiens GN=HSPA4 PE=1 SV=4	xla:399222/2.4e-30/hspa4.L, hs24/p52, hspa4-b, osp94, pg-2; heat shock protein family A (Hsp70) member 4 L homeolog; K09489 heat shock 70kDa protein 4	Hs20547107/4.2e-25/[O] KOG0103 Molecular chaperones HSP105/HSP110/SSE1, HSP70 superfamily	PTHR19375/3.8E-23/--	molecular_function:GO:0005524//ATP binding;
CL6.Contig2_All	XP_018107622.1/0.0e+00/PREDICTED: heat shock 70 kDa protein 4 [Xenopus laevis] >OCT88554.1 hypothetical protein XELAEV_18017182mg [Xenopus laevis]	XM_018252133.1/0.0/PREDICTED: Xenopus laevis heat shock 70kDa protein 4 (hspa4-b), mRNA	sp|P34932|HSP74_HUMAN/0.0e+00/Heat shock 70 kDa protein 4 OS=Homo sapiens GN=HSPA4 PE=1 SV=4	xla:399222/0.0e+00/hspa4.L, hs24/p52, hspa4-b, osp94, pg-2; heat shock protein family A (Hsp70) member 4 L homeolog; K09489 heat shock 70kDa protein 4	Hs20547107/0.0e+00/[O] KOG0103 Molecular chaperones HSP105/HSP110/SSE1, HSP70 superfamily	PTHR19375:SF136/0.0/--	molecular_function:GO:0005524//ATP binding;
CL6.Contig3_All	AAH60431.1/3.9e-172/LOC398863 protein, partial [Xenopus laevis] >AAI06688.1 Unknown (protein for IMAGE:4203831), partial [Xenopus laevis]	XM_018565626.1/0.0/PREDICTED: Nanorana parkeri heat shock protein family A (Hsp70) member 4 (HSPA4), mRNA	sp|Q2TFN9|HSP74_CANLF/1.1e-160/Heat shock 70 kDa protein 4 OS=Canis lupus familiaris GN=HSPA4 PE=1 SV=1	xla:398863/4.4e-172/hspa4.S, hs24/p52, hspa4, hspa4-a, osp94, pg-2; heat shock protein family A (Hsp70) member 4 S homeolog; K09489 heat shock 70kDa protein 4	Hs20547107/4.0e-160/[O] KOG0103 Molecular chaperones HSP105/HSP110/SSE1, HSP70 superfamily	PS00329/-/Heat shock hsp70 proteins family signature 2.	molecular_function:GO:0005524//ATP binding;
CL7.Contig1_All	CCC89971.1/2.1e-06/conserved hypothetical protein [Trypanosoma congolense IL3000]	NA	NA	NA	NA	NA	NA
CL7.Contig2_All	XP_005053744.1/3.9e-14/PREDICTED: tetratricopeptide repeat protein 1 [Ficedula albicollis]	NA	sp|Q99614|TTC1_HUMAN/1.6e-14/Tetratricopeptide repeat protein 1 OS=Homo sapiens GN=TTC1 PE=1 SV=1	cjo:107310407/1.4e-12/SPAG1; sperm associated antigen 1; K19870 sperm-associated antigen 1	Hs4507711/1.2e-14/[R] KOG4234 TPR repeat-containing protein	PF13414/8.3E-10/TPR repeat	cellular_component:GO:0005829//cytosol;GO:0005778//peroxisomal membrane;
CL7.Contig3_All	XP_020370756.1/1.1e-24/tetratricopeptide repeat protein 1 [Rhincodon typus] >XP_020370764.1 tetratricopeptide repeat protein 1 [Rhincodon typus]	NA	sp|Q99614|TTC1_HUMAN/1.8e-24/Tetratricopeptide repeat protein 1 OS=Homo sapiens GN=TTC1 PE=1 SV=1	cjo:107310407/4.9e-13/SPAG1; sperm associated antigen 1; K19870 sperm-associated antigen 1	Hs4507711/1.3e-24/[R] KOG4234 TPR repeat-containing protein	PTHR22904:SF356/7.3E-31/--	cellular_component:GO:0005829//cytosol;GO:0005778//peroxisomal membrane;
CL8.Contig1_All	NA	NA	NA	NA	NA	NA	NA
CL8.Contig2_All	NA	NA	NA	NA	NA	NA	NA
CL9.Contig1_All	NP_001083376.1/1.9e-141/A-Raf proto-oncogene, serine/threonine kinase L homeolog [Xenopus laevis] >AAH60453.1 MGC68526 protein [Xenopus laevis] >OCT66863.1 hypothetical protein XELAEV_18038144mg [Xenopus laevis]	XM_004920696.3/0.0/PREDICTED: Xenopus tropicalis A-Raf proto-oncogene, serine/threonine kinase (araf), mRNA	sp|P10398|ARAF_HUMAN/4.0e-80/Serine/threonine-protein kinase A-Raf OS=Homo sapiens GN=ARAF PE=1 SV=2	xla:398892/2.6e-142/araf.L, a-raf, araf, araf-a, araf-b, araf1, pks2, rafa1; A-Raf proto-oncogene, serine/threonine kinase L homeolog; K08845 A-Raf proto-oncogene serine/threonine-protein kinase [EC:2.7.11.1]	Hs18594815/2.2e-80/[T] KOG0193 Serine/threonine protein kinase RAF	PS00479/-/Zinc finger phorbol-ester/DAG-type signature.	biological_process:GO:0035556//intracellular signal transduction;cellular_component:GO:0005622//intracellular;molecular_function:GO:0046872//metal ion binding;GO:0005057//signal transducer activity, downstream of receptor;GO:0004674//protein serine/threonine kinase activity;GO:0005524//ATP binding;
CL9.Contig2_All	NP_001083376.1/2.8e-36/A-Raf proto-oncogene, serine/threonine kinase L homeolog [Xenopus laevis] >AAH60453.1 MGC68526 protein [Xenopus laevis] >OCT66863.1 hypothetical protein XELAEV_18038144mg [Xenopus laevis]	NA	sp|P10398|ARAF_HUMAN/7.5e-15/Serine/threonine-protein kinase A-Raf OS=Homo sapiens GN=ARAF PE=1 SV=2	xla:398892/3.7e-37/araf.L, a-raf, araf, araf-a, araf-b, araf1, pks2, rafa1; A-Raf proto-oncogene, serine/threonine kinase L homeolog; K08845 A-Raf proto-oncogene serine/threonine-protein kinase [EC:2.7.11.1]	Hs18594815/5.5e-15/[T] KOG0193 Serine/threonine protein kinase RAF	PTHR23257:SF43/2.7E-13/--	biological_process:GO:0035556//intracellular signal transduction;cellular_component:GO:0005622//intracellular;molecular_function:GO:0046872//metal ion binding;GO:0005057//signal transducer activity, downstream of receptor;GO:0004674//protein serine/threonine kinase activity;GO:0005524//ATP binding;
CL10.Contig1_All	OCA37833.1/1.1e-29/hypothetical protein XENTR_v900115241mg, partial [Xenopus tropicalis]	XM_015598258.1/0.0/PREDICTED: Pteropus alecto differentially expressed in FDCP 8 homolog (mouse) (DEF8), transcript variant X2, mRNA	sp|Q6DJB3|DEFI8_XENTR/6.8e-32/Differentially expressed in FDCP 8 homolog OS=Xenopus tropicalis GN=def8 PE=2 SV=1	cmy:102937560/8.6e-10/RUBCN, KIAA0226; RUN and cysteine rich domain containing beclin 1 interacting protein; K19330 run domain Beclin-1 interacting and cysteine-rich containing protein	Hs20558958/2.2e-08/[T] KOG1829 Uncharacterized conserved protein, contains C1, PH and RUN domains	NA	biological_process:GO:0035556//intracellular signal transduction;GO:1900029//positive regulation of ruffle assembly;GO:0032418//lysosome localization;GO:0045780//positive regulation of bone resorption;cellular_component:GO:0005622//intracellular;molecular_function:GO:0046872//metal ion binding;
CL10.Contig2_All	XP_018421983.1/7.7e-230/PREDICTED: differentially expressed in FDCP 8 homolog isoform X1 [Nanorana parkeri] >XP_018421984.1 PREDICTED: differentially expressed in FDCP 8 homolog isoform X2 [Nanorana parkeri]	XM_018566482.1/0.0/PREDICTED: Nanorana parkeri differentially expressed in FDCP 8 homolog (DEF8), transcript variant X2, mRNA	sp|Q6DJB3|DEFI8_XENTR/1.3e-226/Differentially expressed in FDCP 8 homolog OS=Xenopus tropicalis GN=def8 PE=2 SV=1	pgc:109863940/3.6e-42/run domain Beclin-1-interacting and cysteine-rich domain-containing protein; K19330 run domain Beclin-1 interacting and cysteine-rich containing protein	7294618/8.8e-76/[T] KOG1829 Uncharacterized conserved protein, contains C1, PH and RUN domains	PF13901/1.5E-66/Putative zinc-RING and/or ribbon	biological_process:GO:0035556//intracellular signal transduction;GO:1900029//positive regulation of ruffle assembly;GO:0032418//lysosome localization;GO:0045780//positive regulation of bone resorption;cellular_component:GO:0005622//intracellular;molecular_function:GO:0046872//metal ion binding;
CL11.Contig1_All	NA	NA	NA	NA	NA	NA	NA
CL11.Contig2_All	NA	NA	NA	NA	NA	NA	NA
CL12.Contig1_All	NP_001123846.1/8.8e-23/uncharacterized protein LOC100170609 [Xenopus tropicalis] >AAI67713.1 LOC100170609 protein [Xenopus tropicalis]	NA	NA	NA	NA	PS50835/10.608/Ig-like domain profile.	NA
CL12.Contig2_All	XP_017945511.1/1.3e-11/PREDICTED: uncharacterized protein LOC100496188 [Xenopus tropicalis]	NA	NA	NA	NA	PS00290/-/Immunoglobulins and major histocompatibility complex proteins signature.	cellular_component:GO:0016021//integral component of membrane;
CL12.Contig3_All	NA	NA	NA	NA	NA	NA	NA
CL13.Contig1_All	OCT68037.1/3.1e-202/hypothetical protein XELAEV_18039333mg [Xenopus laevis]	XM_004838543.3/0.0/PREDICTED: Heterocephalus glaber cytochrome P450 2C55 (LOC101708592), transcript variant X1, mRNA	sp|Q16696|CP2AD_HUMAN/2.7e-147/Cytochrome P450 2A13 OS=Homo sapiens GN=CYP2A13 PE=1 SV=3	xla:379297/2.0e-197/cyp2c8.1.S, cpc8, cyp2c8, cyp2c8.1, cypiic8, mp-12/mp-20; cytochrome P450 family 2 subfamily C member 8 S homeolog; K07413 cytochrome P450 family 2 subfamily C [EC:1.14.14.1]	Hs13699809/2.0e-147/[Q] KOG0156 Cytochrome P450 CYP2 subfamily	PR01684/3.62E-8/CYP2A P450 family signature	cellular_component:GO:0016021//integral component of membrane;molecular_function:GO:0020037//heme binding;GO:0005506//iron ion binding;GO:0016712//oxidoreductase activity, acting on paired donors, with incorporation or reduction of molecular oxygen, reduced flavin or flavoprotein as one donor, and incorporation of one atom of oxygen;
CL13.Contig2_All	XP_018088573.1/1.8e-266/PREDICTED: signal peptide peptidase like 2B S homeolog isoform X2 [Xenopus laevis]	XM_012966156.2/0.0/PREDICTED: Xenopus tropicalis signal peptide peptidase like 2B (sppl2b), transcript variant X1, mRNA	sp|Q5F383|SPP2B_CHICK/6.1e-256/Signal peptide peptidase-like 2B OS=Gallus gallus GN=SPPL2B PE=2 SV=1	xtr:780336/2.2e-265/sppl2b; signal peptide peptidase like 2B; K09597 signal peptide peptidase-like 2B [EC:3.4.23.-]	Hs20514780/8.6e-228/[R] KOG2442 Uncharacterized conserved protein, contains PA domain	PTHR12174:SF39/0.0/--	biological_process:GO:0031293//membrane protein intracellular domain proteolysis;cellular_component:GO:0016021//integral component of membrane;molecular_function:GO:0042500//aspartic endopeptidase activity, intramembrane cleaving;
CL13.Contig3_All	XP_018085735.1/4.9e-182/PREDICTED: cytochrome P450 2H2 [Xenopus laevis] >OCT68038.1 hypothetical protein XELAEV_18039334mg [Xenopus laevis]	XM_013004208.1/0.0/PREDICTED: Echinops telfairi cytochrome P450 2C23-like (LOC101650213), mRNA	sp|P15392|CP2A4_MOUSE/2.8e-134/Cytochrome P450 2A4 OS=Mus musculus GN=Cyp2a4 PE=2 SV=3	xla:379297/6.1e-173/cyp2c8.1.S, cpc8, cyp2c8, cyp2c8.1, cypiic8, mp-12/mp-20; cytochrome P450 family 2 subfamily C member 8 S homeolog; K07413 cytochrome P450 family 2 subfamily C [EC:1.14.14.1]	Hs13699809/3.2e-132/[Q] KOG0156 Cytochrome P450 CYP2 subfamily	PTHR24300/8.0E-268/--	cellular_component:GO:0016021//integral component of membrane;molecular_function:GO:0020037//heme binding;GO:0005506//iron ion binding;GO:0016712//oxidoreductase activity, acting on paired donors, with incorporation or reduction of molecular oxygen, reduced flavin or flavoprotein as one donor, and incorporation of one atom of oxygen;
CL14.Contig1_All	NA	NA	NA	NA	NA	NA	NA
CL14.Contig2_All	NA	NA	NA	NA	NA	NA	NA
CL15.Contig1_All	NP_001079448.1/1.2e-112/ceramide synthase 3 L homeolog [Xenopus laevis] >XP_018106111.1 PREDICTED: ceramide synthase 3 L homeolog isoform X2 [Xenopus laevis] >XP_018106112.1 PREDICTED: ceramide synthase 3 L homeolog isoform X2 [Xenopus laevis] >AAH42311.1 MGC53559 protein [Xenopus laevis] >OCT89797.1 hypothetical protein XELAEV_18018410mg [Xenopus laevis]	XM_018560258.1/0.0/PREDICTED: Nanorana parkeri ceramide synthase 3 (CERS3), mRNA	sp|Q3ZBF8|CERS2_BOVIN/6.0e-74/Ceramide synthase 2 OS=Bos taurus GN=CERS2 PE=2 SV=1	xla:379135/1.6e-113/cers3.L, cers2, lass2, lass3, sp260, tmsg1; ceramide synthase 3 L homeolog; K04710 ceramide synthetase [EC:2.3.1.24]	Hs9937998/1.4e-72/[U] KOG1607 Protein transporter of the TRAM (translocating chain-associating membrane) superfamily	SM00724/1.1E-46/TRAM, LAG1 and CLN8 homology domains.	cellular_component:GO:0005634//nucleus;GO:0016021//integral component of membrane;molecular_function:GO:0003677//DNA binding;
CL15.Contig2_All	NP_001079448.1/4.9e-82/ceramide synthase 3 L homeolog [Xenopus laevis] >XP_018106111.1 PREDICTED: ceramide synthase 3 L homeolog isoform X2 [Xenopus laevis] >XP_018106112.1 PREDICTED: ceramide synthase 3 L homeolog isoform X2 [Xenopus laevis] >AAH42311.1 MGC53559 protein [Xenopus laevis] >OCT89797.1 hypothetical protein XELAEV_18018410mg [Xenopus laevis]	XM_018560258.1/0.0/PREDICTED: Nanorana parkeri ceramide synthase 3 (CERS3), mRNA	sp|Q96G23|CERS2_HUMAN/4.7e-50/Ceramide synthase 2 OS=Homo sapiens GN=CERS2 PE=1 SV=1	xla:379135/6.5e-83/cers3.L, cers2, lass2, lass3, sp260, tmsg1; ceramide synthase 3 L homeolog; K04710 ceramide synthetase [EC:2.3.1.24]	Hs9937998/6.4e-49/[U] KOG1607 Protein transporter of the TRAM (translocating chain-associating membrane) superfamily	PTHR12560:SF18/2.4E-28/--	cellular_component:GO:0005634//nucleus;GO:0016021//integral component of membrane;molecular_function:GO:0003677//DNA binding;
CL15.Contig3_All	NP_001079448.1/2.9e-114/ceramide synthase 3 L homeolog [Xenopus laevis] >XP_018106111.1 PREDICTED: ceramide synthase 3 L homeolog isoform X2 [Xenopus laevis] >XP_018106112.1 PREDICTED: ceramide synthase 3 L homeolog isoform X2 [Xenopus laevis] >AAH42311.1 MGC53559 protein [Xenopus laevis] >OCT89797.1 hypothetical protein XELAEV_18018410mg [Xenopus laevis]	XM_018560258.1/0.0/PREDICTED: Nanorana parkeri ceramide synthase 3 (CERS3), mRNA	sp|Q3ZBF8|CERS2_BOVIN/3.7e-74/Ceramide synthase 2 OS=Bos taurus GN=CERS2 PE=2 SV=1	xla:379135/3.9e-115/cers3.L, cers2, lass2, lass3, sp260, tmsg1; ceramide synthase 3 L homeolog; K04710 ceramide synthetase [EC:2.3.1.24]	Hs9937998/2.9e-73/[U] KOG1607 Protein transporter of the TRAM (translocating chain-associating membrane) superfamily	PTHR12560/9.6E-138/--	cellular_component:GO:0005634//nucleus;GO:0016021//integral component of membrane;molecular_function:GO:0003677//DNA binding;
CL15.Contig4_All	NP_001079448.1/5.1e-82/ceramide synthase 3 L homeolog [Xenopus laevis] >XP_018106111.1 PREDICTED: ceramide synthase 3 L homeolog isoform X2 [Xenopus laevis] >XP_018106112.1 PREDICTED: ceramide synthase 3 L homeolog isoform X2 [Xenopus laevis] >AAH42311.1 MGC53559 protein [Xenopus laevis] >OCT89797.1 hypothetical protein XELAEV_18018410mg [Xenopus laevis]	XM_018560258.1/0.0/PREDICTED: Nanorana parkeri ceramide synthase 3 (CERS3), mRNA	sp|Q96G23|CERS2_HUMAN/4.9e-50/Ceramide synthase 2 OS=Homo sapiens GN=CERS2 PE=1 SV=1	xla:379135/6.8e-83/cers3.L, cers2, lass2, lass3, sp260, tmsg1; ceramide synthase 3 L homeolog; K04710 ceramide synthetase [EC:2.3.1.24]	Hs9937998/6.6e-49/[U] KOG1607 Protein transporter of the TRAM (translocating chain-associating membrane) superfamily	PTHR12560:SF18/2.0E-98/--	cellular_component:GO:0005634//nucleus;GO:0016021//integral component of membrane;molecular_function:GO:0003677//DNA binding;
CL15.Contig5_All	NP_001079448.1/2.5e-100/ceramide synthase 3 L homeolog [Xenopus laevis] >XP_018106111.1 PREDICTED: ceramide synthase 3 L homeolog isoform X2 [Xenopus laevis] >XP_018106112.1 PREDICTED: ceramide synthase 3 L homeolog isoform X2 [Xenopus laevis] >AAH42311.1 MGC53559 protein [Xenopus laevis] >OCT89797.1 hypothetical protein XELAEV_18018410mg [Xenopus laevis]	XM_018560258.1/0.0/PREDICTED: Nanorana parkeri ceramide synthase 3 (CERS3), mRNA	sp|Q3ZBF8|CERS2_BOVIN/3.9e-66/Ceramide synthase 2 OS=Bos taurus GN=CERS2 PE=2 SV=1	xla:379135/3.4e-101/cers3.L, cers2, lass2, lass3, sp260, tmsg1; ceramide synthase 3 L homeolog; K04710 ceramide synthetase [EC:2.3.1.24]	Hs9937998/9.0e-65/[U] KOG1607 Protein transporter of the TRAM (translocating chain-associating membrane) superfamily	PS50922/16.692/TLC domain profile.	cellular_component:GO:0005634//nucleus;GO:0016021//integral component of membrane;molecular_function:GO:0003677//DNA binding;
CL15.Contig6_All	NP_001004852.1/2.1e-102/ceramide synthase 3 [Xenopus tropicalis] >XP_012814262.1 PREDICTED: ceramide synthase 3 isoform X1 [Xenopus tropicalis] >XP_012814263.1 PREDICTED: ceramide synthase 3 isoform X1 [Xenopus tropicalis] >XP_012814264.1 PREDICTED: ceramide synthase 3 isoform X1 [Xenopus tropicalis] >AAH74673.1 LAG1 homolog, ceramide synthase 3 [Xenopus tropicalis] >CAJ81591.1 longevity assuranc…	XM_018560258.1/0.0/PREDICTED: Nanorana parkeri ceramide synthase 3 (CERS3), mRNA	sp|Q3ZBF8|CERS2_BOVIN/4.5e-70/Ceramide synthase 2 OS=Bos taurus GN=CERS2 PE=2 SV=1	xtr:448139/2.8e-103/cers3, lass3; ceramide synthase 3; K04710 ceramide synthetase [EC:2.3.1.24]	Hs20532972/2.1e-69/[U] KOG1607 Protein transporter of the TRAM (translocating chain-associating membrane) superfamily	PF03798/2.1E-8/TLC domain	cellular_component:GO:0005634//nucleus;GO:0016021//integral component of membrane;molecular_function:GO:0003677//DNA binding;
CL15.Contig7_All	NP_001004852.1/2.1e-102/ceramide synthase 3 [Xenopus tropicalis] >XP_012814262.1 PREDICTED: ceramide synthase 3 isoform X1 [Xenopus tropicalis] >XP_012814263.1 PREDICTED: ceramide synthase 3 isoform X1 [Xenopus tropicalis] >XP_012814264.1 PREDICTED: ceramide synthase 3 isoform X1 [Xenopus tropicalis] >AAH74673.1 LAG1 homolog, ceramide synthase 3 [Xenopus tropicalis] >CAJ81591.1 longevity assuranc…	XM_018560258.1/0.0/PREDICTED: Nanorana parkeri ceramide synthase 3 (CERS3), mRNA	sp|Q3ZBF8|CERS2_BOVIN/4.6e-70/Ceramide synthase 2 OS=Bos taurus GN=CERS2 PE=2 SV=1	xtr:448139/2.8e-103/cers3, lass3; ceramide synthase 3; K04710 ceramide synthetase [EC:2.3.1.24]	Hs20532972/2.1e-69/[U] KOG1607 Protein transporter of the TRAM (translocating chain-associating membrane) superfamily	PS50071/9.426/'Homeobox' domain profile.	cellular_component:GO:0005634//nucleus;GO:0016021//integral component of membrane;molecular_function:GO:0003677//DNA binding;
CL15.Contig8_All	XP_018106108.1/2.1e-194/PREDICTED: ceramide synthase 3 L homeolog isoform X1 [Xenopus laevis] >XP_018106109.1 PREDICTED: ceramide synthase 3 L homeolog isoform X1 [Xenopus laevis] >XP_018106110.1 PREDICTED: ceramide synthase 3 L homeolog isoform X1 [Xenopus laevis]	XM_018560258.1/0.0/PREDICTED: Nanorana parkeri ceramide synthase 3 (CERS3), mRNA	sp|Q3ZBF8|CERS2_BOVIN/1.8e-128/Ceramide synthase 2 OS=Bos taurus GN=CERS2 PE=2 SV=1	xla:444162/4.6e-195/cers3.S, cers3, lass3; ceramide synthase 3 S homeolog; K04710 ceramide synthetase [EC:2.3.1.24]	Hs13375717/3.3e-87/[U] KOG1607 Protein transporter of the TRAM (translocating chain-associating membrane) superfamily	PS50922/18.823/TLC domain profile.	cellular_component:GO:0005634//nucleus;GO:0016021//integral component of membrane;molecular_function:GO:0003677//DNA binding;
CL16.Contig1_All	NP_001080183.1/0.0e+00/dynamin 1-like L homeolog [Xenopus laevis] >AAH46374.1 Dnm1l-prov protein [Xenopus laevis]	XM_008401071.2/0.0/PREDICTED: Poecilia reticulata dynamin-1-like protein (LOC103459482), transcript variant X1, mRNA	sp|O35303|DNM1L_RAT/0.0e+00/Dynamin-1-like protein OS=Rattus norvegicus GN=Dnm1l PE=1 SV=1	xla:379875/0.0e+00/dnm1l.L, dnm1l, dnm1l.S; dynamin 1-like L homeolog; K17065 dynamin 1-like protein [EC:3.6.5.5]	Hs5031677/0.0e+00/[UR] KOG0446 Vacuolar sorting protein VPS1, dynamin, and related proteins	PS00410/-/Dynamin-type guanine nucleotide-binding (G) domain signature.	biological_process:GO:0016559//peroxisome fission;GO:0000266//mitochondrial fission;molecular_function:GO:0005525//GTP binding;GO:0003924//GTPase activity;
CL16.Contig2_All	XP_004912362.1/0.0e+00/PREDICTED: dynamin-1-like protein isoform X2 [Xenopus tropicalis] >OCA17393.1 hypothetical protein XENTR_v90027194mg [Xenopus tropicalis]	XM_008401071.2/0.0/PREDICTED: Poecilia reticulata dynamin-1-like protein (LOC103459482), transcript variant X1, mRNA	sp|O00429|DNM1L_HUMAN/0.0e+00/Dynamin-1-like protein OS=Homo sapiens GN=DNM1L PE=1 SV=2	xla:379875/0.0e+00/dnm1l.L, dnm1l, dnm1l.S; dynamin 1-like L homeolog; K17065 dynamin 1-like protein [EC:3.6.5.5]	Hs6996005/0.0e+00/[UR] KOG0446 Vacuolar sorting protein VPS1, dynamin, and related proteins	PF01031/3.1E-102/Dynamin central region	biological_process:GO:0016559//peroxisome fission;GO:0000266//mitochondrial fission;molecular_function:GO:0005525//GTP binding;GO:0003924//GTPase activity;
CL16.Contig3_All	XP_004912361.1/0.0e+00/PREDICTED: dynamin-1-like protein isoform X1 [Xenopus tropicalis] >OCA17391.1 hypothetical protein XENTR_v90027194mg [Xenopus tropicalis]	XM_004611327.1/0.0/PREDICTED: Sorex araneus dynamin 1-like (DNM1L), mRNA	sp|Q2KIA5|DNM1L_BOVIN/0.0e+00/Dynamin-1-like protein OS=Bos taurus GN=DNM1L PE=2 SV=1	cpic:101945215/0.0e+00/DNM1L; dynamin 1 like; K17065 dynamin 1-like protein [EC:3.6.5.5]	Hs6996005/0.0e+00/[UR] KOG0446 Vacuolar sorting protein VPS1, dynamin, and related proteins	PTHR11566:SF39/0.0/--	biological_process:GO:0016559//peroxisome fission;GO:0000266//mitochondrial fission;molecular_function:GO:0005525//GTP binding;GO:0003924//GTPase activity;
CL16.Contig4_All	XP_004912364.1/0.0e+00/PREDICTED: dynamin-1-like protein isoform X3 [Xenopus tropicalis] >OCA17392.1 hypothetical protein XENTR_v90027194mg [Xenopus tropicalis]	XM_004611327.1/0.0/PREDICTED: Sorex araneus dynamin 1-like (DNM1L), mRNA	sp|O35303|DNM1L_RAT/0.0e+00/Dynamin-1-like protein OS=Rattus norvegicus GN=Dnm1l PE=1 SV=1	xla:379875/0.0e+00/dnm1l.L, dnm1l, dnm1l.S; dynamin 1-like L homeolog; K17065 dynamin 1-like protein [EC:3.6.5.5]	Hs5031677/0.0e+00/[UR] KOG0446 Vacuolar sorting protein VPS1, dynamin, and related proteins	PTHR11566:SF39/0.0/--	biological_process:GO:0016559//peroxisome fission;GO:0000266//mitochondrial fission;molecular_function:GO:0005525//GTP binding;GO:0003924//GTPase activity;
CL17.Contig1_All	XP_004917932.1/4.5e-11/PREDICTED: uncharacterized protein LOC101734453 [Xenopus tropicalis]	NA	NA	NA	NA	NA	NA
CL17.Contig2_All	NA	NA	NA	NA	NA	NA	NA
CL17.Contig3_All	NA	NA	NA	NA	NA	NA	NA
CL17.Contig4_All	NA	NA	NA	NA	NA	NA	NA
CL17.Contig5_All	NA	NA	NA	NA	NA	NA	NA
CL17.Contig6_All	NA	NA	NA	NA	NA	NA	NA
CL17.Contig7_All	KZS10273.1/1.6e-39/Uncharacterized protein APZ42_025283 [Daphnia magna]	NA	NA	ncc:104957110/2.7e-14/ryanodine receptor 2-like; K04962 ryanodine receptor 2	NA	NA	NA
CL17.Contig8_All	NA	NG_053093.1/0.0/Homo sapiens collagen type XXIV alpha 1 chain (COL24A1), RefSeqGene on chromosome 1	NA	NA	NA	NA	NA
CL17.Contig9_All	NA	NA	NA	NA	NA	NA	NA
CL17.Contig10_All	NA	NA	NA	NA	NA	NA	NA
CL17.Contig11_All	NA	NA	NA	NA	NA	NA	NA
CL17.Contig12_All	NA	NA	NA	NA	NA	NA	NA
CL17.Contig13_All	NA	NA	NA	NA	NA	NA	NA
CL17.Contig14_All	NA	NA	NA	NA	NA	NA	NA
CL17.Contig15_All	NA	NA	NA	NA	NA	NA	NA
CL17.Contig16_All	NA	NA	NA	NA	NA	NA	NA
CL17.Contig17_All	XP_006993569.1/1.3e-36/PREDICTED: prostate androgen-regulated mucin-like protein 1 [Peromyscus maniculatus bairdii]	NA	sp|Q6P9X9|PARM1_RAT/2.0e-31/Prostate androgen-regulated mucin-like protein 1 homolog OS=Rattus norvegicus GN=Parm1 PE=1 SV=1	cpic:101938677/1.3e-21/MUC2; mucin 2, oligomeric mucus/gel-forming; K10955 mucin-2	CE25697/4.2e-18/[PT] KOG3599 Ca2+-modulated nonselective cation channel polycystin	PTHR35453/1.7E-32/--	NA
CL17.Contig18_All	NA	NA	NA	NA	NA	NA	NA
CL17.Contig19_All	XP_006034725.1/1.6e-20/PREDICTED: early activation antigen CD69-like [Alligator sinensis] >XP_006034726.1 PREDICTED: early activation antigen CD69-like [Alligator sinensis] >XP_006034727.1 PREDICTED: early activation antigen CD69-like [Alligator sinensis]	NA	sp|Q9UHP7|CLC2D_HUMAN/3.8e-19/C-type lectin domain family 2 member D OS=Homo sapiens GN=CLEC2D PE=1 SV=1	asn:102374680/2.2e-21/early activation antigen CD69-like; K06502 CD69 antigen	Hs7019447/2.7e-19/[TV] KOG4297 C-type lectin	PTHR22800/1.3E-33/--	cellular_component:GO:0016021//integral component of membrane;
CL17.Contig20_All	NA	NA	NA	NA	NA	NA	NA
CL17.Contig21_All	NA	NA	NA	NA	NA	NA	NA
CL17.Contig22_All	NA	NA	NA	NA	NA	NA	NA
CL17.Contig23_All	XP_018088181.1/1.0e-25/PREDICTED: torsin-1A-like [Xenopus laevis] >OCT65398.1 hypothetical protein XELAEV_18041638mg [Xenopus laevis]	NA	sp|Q9ER39|TOR1A_MOUSE/3.6e-25/Torsin-1A OS=Mus musculus GN=Tor1a PE=1 SV=1	ccan:109693441/4.1e-12/Fam20b; glycosaminoglycan xylosylkinase isoform X1; K20825 glycosaminoglycan xylosylkinase [EC:2.7.1.-]	Hs4557541/1.7e-24/[R] KOG2170 ATPase of the AAA+ superfamily	PTHR10760/2.4E-44/--	biological_process:GO:1900244//positive regulation of synaptic vesicle endocytosis;GO:0000338//protein deneddylation;GO:0048489//synaptic vesicle transport;GO:0045104//intermediate filament cytoskeleton organization;GO:0051085//chaperone cofactor-dependent protein refolding;GO:0051260//protein homooligomerization;GO:0061077//chaperone-mediated protein folding;GO:0051584//regulation of dopamine up…
CL17.Contig24_All	NA	NA	NA	NA	NA	NA	NA
CL17.Contig25_All	OCT86240.1/1.3e-115/hypothetical protein XELAEV_18019932mg [Xenopus laevis]	NM_001096044.1/0.0/Xenopus laevis TP53 induced glycolysis regulatory phosphatase S homeolog (tigar.S), mRNA &gt;BC097765.1 Xenopus laevis Probable fructose-2,6-bisphosphatase TIGAR, mRNA (cDNA clone MGC:115461 IMAGE:6326376), complete cds	sp|Q4V7R0|TIGAR_XENLA/1.0e-117/Fructose-2,6-bisphosphatase TIGAR OS=Xenopus laevis GN=tigar PE=2 SV=1	xla:734566/2.3e-116/tigar.S, c12orf5, tigar; TP53 induced glycolysis regulatory phosphatase S homeolog; K14634 fructose-2,6-bisphosphatase [EC:3.1.3.46]	Hs9966849/8.2e-77/[G] KOG0235 Phosphoglycerate mutase	PS00175/-/Phosphoglycerate mutase family phosphohistidine signature.	biological_process:GO:0006915//apoptotic process;GO:0006003//fructose 2,6-bisphosphate metabolic process;GO:0006914//autophagy;GO:0030388//fructose 1,6-bisphosphate metabolic process;cellular_component:GO:0005634//nucleus;GO:0005741//mitochondrial outer membrane;GO:0005737//cytoplasm;GO:0005829//cytosol;GO:0005739//mitochondrion;molecular_function:GO:0004331//fructose-2,6-bisphosphate 2-phosphata…
CL17.Contig26_All	NA	NA	NA	NA	NA	NA	NA
CL17.Contig27_All	NA	NA	NA	NA	NA	NA	NA
CL17.Contig28_All	NA	NA	NA	NA	NA	NA	NA
CL17.Contig29_All	NA	NA	NA	NA	NA	NA	NA
CL17.Contig30_All	NA	NA	NA	NA	NA	NA	NA
CL17.Contig31_All	NA	NA	NA	NA	NA	NA	NA
CL17.Contig32_All	NA	NA	NA	NA	NA	NA	NA
CL17.Contig33_All	NA	NA	NA	NA	NA	NA	NA
CL17.Contig34_All	NA	NA	NA	NA	NA	NA	NA
CL17.Contig35_All	NA	NA	NA	NA	NA	NA	NA
CL17.Contig36_All	NA	NA	NA	NA	NA	NA	NA
CL17.Contig37_All	NA	NA	NA	NA	NA	NA	NA
CL17.Contig38_All	NA	NA	NA	NA	NA	NA	NA
CL17.Contig39_All	NA	NA	NA	NA	NA	NA	NA
CL17.Contig40_All	NA	LL235598.1/0.0/Echinostoma caproni genome assembly E_caproni_Egypt, scaffold ECPE_scaffold0002503	NA	NA	NA	NA	NA
CL17.Contig41_All	NA	NA	NA	NA	NA	NA	NA
CL17.Contig42_All	NA	NA	NA	NA	NA	NA	NA
CL17.Contig43_All	NA	NA	NA	NA	NA	NA	NA
CL17.Contig44_All	NA	NA	NA	NA	NA	NA	NA
CL17.Contig45_All	NA	NA	NA	NA	NA	NA	NA
CL17.Contig46_All	NA	NA	NA	NA	NA	NA	NA
CL17.Contig47_All	NA	NA	NA	NA	NA	NA	NA
CL17.Contig48_All	NA	NA	NA	NA	NA	NA	NA
CL17.Contig49_All	NA	NA	NA	NA	NA	NA	NA
CL17.Contig50_All	NA	NA	NA	NA	NA	NA	NA
CL17.Contig51_All	NA	NA	NA	NA	NA	NA	NA
CL17.Contig52_All	NA	NA	NA	NA	NA	NA	NA
CL17.Contig53_All	NA	NA	NA	NA	NA	NA	NA
CL17.Contig54_All	NA	NA	NA	NA	NA	NA	NA
CL17.Contig55_All	NA	NA	NA	NA	NA	NA	NA
CL17.Contig56_All	NA	NA	NA	NA	NA	NA	NA
CL17.Contig57_All	NA	NA	NA	NA	NA	NA	NA
CL17.Contig58_All	NA	LN591180.1/0.0/Cyprinus carpio genome assembly common carp genome ,scaffold 000028918	NA	NA	NA	NA	NA
CL18.Contig1_All	NA	CP011890.1/0.0/Ovis canadensis canadensis isolate 43U chromosome 5 sequence	NA	NA	NA	NA	NA
CL18.Contig2_All	XP_018104359.1/1.5e-140/PREDICTED: splicing factor, arginine/serine-rich 15-like isoform X2 [Xenopus laevis]	XM_009993114.1/0.0/PREDICTED: Tauraco erythrolophus SR-related CTD-associated factor 4 (SCAF4), mRNA	sp|O95104|SFR15_HUMAN/6.0e-43/Splicing factor, arginine/serine-rich 15 OS=Homo sapiens GN=SCAF4 PE=1 SV=3	xla:108709222/1.9e-141/scaf4.S, sfrs15, sra4; SR-related CTD-associated factor 4 S homeolog; K13167 splicing factor, arginine/serine-rich 15	Hs22066990/2.5e-43/[AK] KOG0132 RNA polymerase II C-terminal domain-binding protein RA4, contains RPR and RRM domains	NA	molecular_function:GO:0003723//RNA binding;
CL18.Contig3_All	XP_018104358.1/0.0e+00/PREDICTED: splicing factor, arginine/serine-rich 15-like isoform X1 [Xenopus laevis] >OCT91240.1 hypothetical protein XELAEV_18014290mg [Xenopus laevis]	XM_008835988.2/0.0/PREDICTED: Nannospalax galili SR-related CTD associated factor 4 (Scaf4), transcript variant X5, mRNA	sp|O95104|SFR15_HUMAN/1.2e-244/Splicing factor, arginine/serine-rich 15 OS=Homo sapiens GN=SCAF4 PE=1 SV=3	xla:108709222/0.0e+00/scaf4.S, sfrs15, sra4; SR-related CTD-associated factor 4 S homeolog; K13167 splicing factor, arginine/serine-rich 15	Hs22066990/2.6e-241/[AK] KOG0132 RNA polymerase II C-terminal domain-binding protein RA4, contains RPR and RRM domains	PF00076/8.9E-8/RNA recognition motif. (a.k.a. RRM, RBD, or RNP domain)	molecular_function:GO:0003723//RNA binding;
CL18.Contig4_All	XP_012813473.1/0.0e+00/PREDICTED: splicing factor, arginine/serine-rich 15 isoform X1 [Xenopus tropicalis]	XM_021209444.1/0.0/PREDICTED: Mus pahari SR-related CTD associated factor 4 (Scaf4), mRNA	sp|O95104|SFR15_HUMAN/8.6e-265/Splicing factor, arginine/serine-rich 15 OS=Homo sapiens GN=SCAF4 PE=1 SV=3	xtr:595037/0.0e+00/scaf4, sfrs15, sra4; SR-related CTD-associated factor 4; K13167 splicing factor, arginine/serine-rich 15	Hs22066990/1.9e-261/[AK] KOG0132 RNA polymerase II C-terminal domain-binding protein RA4, contains RPR and RRM domains	PTHR24012/9.4E-77/--	molecular_function:GO:0003723//RNA binding;
CL18.Contig5_All	XP_018104358.1/5.2e-128/PREDICTED: splicing factor, arginine/serine-rich 15-like isoform X1 [Xenopus laevis] >OCT91240.1 hypothetical protein XELAEV_18014290mg [Xenopus laevis]	XM_009993114.1/0.0/PREDICTED: Tauraco erythrolophus SR-related CTD-associated factor 4 (SCAF4), mRNA	sp|O95104|SFR15_HUMAN/1.6e-41/Splicing factor, arginine/serine-rich 15 OS=Homo sapiens GN=SCAF4 PE=1 SV=3	xla:108709222/6.9e-129/scaf4.S, sfrs15, sra4; SR-related CTD-associated factor 4 S homeolog; K13167 splicing factor, arginine/serine-rich 15	Hs22066990/1.6e-43/[AK] KOG0132 RNA polymerase II C-terminal domain-binding protein RA4, contains RPR and RRM domains	NA	molecular_function:GO:0003723//RNA binding;
CL19.Contig1_All	NP_001086474.1/5.6e-35/polymerase (RNA) III (DNA directed) polypeptide C (62kD) S homeolog [Xenopus laevis] >XP_018087506.1 PREDICTED: polymerase (RNA) III (DNA directed) polypeptide C (62kD) S homeolog isoform X1 [Xenopus laevis] >AAH75179.1 Polr3c-prov protein [Xenopus laevis] >OCT66621.1 hypothetical protein XELAEV_18042875mg [Xenopus laevis]	XM_010565534.1/0.0/PREDICTED: Haliaeetus leucocephalus polymerase (RNA) III (DNA directed) polypeptide C (62kD) (POLR3C), transcript variant X5, mRNA	sp|Q2TBL4|RPC3_BOVIN/1.5e-34/DNA-directed RNA polymerase III subunit RPC3 OS=Bos taurus GN=POLR3C PE=2 SV=1	xla:446308/7.4e-36/polr3c.S, polr3c, rpc3, rpc62; polymerase (RNA) III (DNA directed) polypeptide C (62kD) S homeolog; K03023 DNA-directed RNA polymerase III subunit RPC3	Hs21359969/1.5e-34/[K] KOG2587 RNA polymerase III (C) subunit	PTHR12949/3.2E-25/--	biological_process:GO:0006351//transcription, DNA-templated;molecular_function:GO:0003899//DNA-directed 5'-3' RNA polymerase activity;GO:0003677//DNA binding;
CL19.Contig2_All	NP_001086474.1/4.4e-28/polymerase (RNA) III (DNA directed) polypeptide C (62kD) S homeolog [Xenopus laevis] >XP_018087506.1 PREDICTED: polymerase (RNA) III (DNA directed) polypeptide C (62kD) S homeolog isoform X1 [Xenopus laevis] >AAH75179.1 Polr3c-prov protein [Xenopus laevis] >OCT66621.1 hypothetical protein XELAEV_18042875mg [Xenopus laevis]	XM_010565534.1/0.0/PREDICTED: Haliaeetus leucocephalus polymerase (RNA) III (DNA directed) polypeptide C (62kD) (POLR3C), transcript variant X5, mRNA	sp|Q9D483|RPC3_MOUSE/7.0e-28/DNA-directed RNA polymerase III subunit RPC3 OS=Mus musculus GN=Polr3c PE=1 SV=1	xla:446308/5.8e-29/polr3c.S, polr3c, rpc3, rpc62; polymerase (RNA) III (DNA directed) polypeptide C (62kD) S homeolog; K03023 DNA-directed RNA polymerase III subunit RPC3	Hs21359969/6.7e-28/[K] KOG2587 RNA polymerase III (C) subunit	PTHR12949/4.2E-18/--	biological_process:GO:0006351//transcription, DNA-templated;molecular_function:GO:0003899//DNA-directed 5'-3' RNA polymerase activity;GO:0003677//DNA binding;
CL19.Contig3_All	XP_010286989.1/3.1e-49/PREDICTED: DNA-directed RNA polymerase III subunit RPC3, partial [Phaethon lepturus]	XM_009678078.1/0.0/PREDICTED: Struthio camelus australis polymerase (RNA) III (DNA directed) polypeptide C (62kD) (POLR3C), mRNA	sp|Q9D483|RPC3_MOUSE/3.0e-49/DNA-directed RNA polymerase III subunit RPC3 OS=Mus musculus GN=Polr3c PE=1 SV=1	cpic:101938732/1.6e-49/POLR3C; RNA polymerase III subunit C; K03023 DNA-directed RNA polymerase III subunit RPC3	Hs21359969/8.1e-49/[K] KOG2587 RNA polymerase III (C) subunit	PTHR12949/2.8E-49/--	biological_process:GO:0032728//positive regulation of interferon-beta production;GO:0045089//positive regulation of innate immune response;GO:0006351//transcription, DNA-templated;cellular_component:GO:0005666//DNA-directed RNA polymerase III complex;molecular_function:GO:0003899//DNA-directed 5'-3' RNA polymerase activity;GO:0003697//single-stranded DNA binding;
CL19.Contig4_All	NP_001086474.1/1.3e-204/polymerase (RNA) III (DNA directed) polypeptide C (62kD) S homeolog [Xenopus laevis] >XP_018087506.1 PREDICTED: polymerase (RNA) III (DNA directed) polypeptide C (62kD) S homeolog isoform X1 [Xenopus laevis] >AAH75179.1 Polr3c-prov protein [Xenopus laevis] >OCT66621.1 hypothetical protein XELAEV_18042875mg [Xenopus laevis]	XM_009678078.1/0.0/PREDICTED: Struthio camelus australis polymerase (RNA) III (DNA directed) polypeptide C (62kD) (POLR3C), mRNA	sp|Q9D483|RPC3_MOUSE/4.6e-196/DNA-directed RNA polymerase III subunit RPC3 OS=Mus musculus GN=Polr3c PE=1 SV=1	xla:446308/1.7e-205/polr3c.S, polr3c, rpc3, rpc62; polymerase (RNA) III (DNA directed) polypeptide C (62kD) S homeolog; K03023 DNA-directed RNA polymerase III subunit RPC3	HsM13376890/3.3e-196/[K] KOG2587 RNA polymerase III (C) subunit	PTHR12949/8.5E-175/--	biological_process:GO:0006351//transcription, DNA-templated;molecular_function:GO:0003899//DNA-directed 5'-3' RNA polymerase activity;GO:0003677//DNA binding;
CL19.Contig5_All	NP_001086474.1/1.4e-249/polymerase (RNA) III (DNA directed) polypeptide C (62kD) S homeolog [Xenopus laevis] >XP_018087506.1 PREDICTED: polymerase (RNA) III (DNA directed) polypeptide C (62kD) S homeolog isoform X1 [Xenopus laevis] >AAH75179.1 Polr3c-prov protein [Xenopus laevis] >OCT66621.1 hypothetical protein XELAEV_18042875mg [Xenopus laevis]	XM_010565530.1/0.0/PREDICTED: Haliaeetus leucocephalus polymerase (RNA) III (DNA directed) polypeptide C (62kD) (POLR3C), transcript variant X1, mRNA	sp|Q9D483|RPC3_MOUSE/1.8e-238/DNA-directed RNA polymerase III subunit RPC3 OS=Mus musculus GN=Polr3c PE=1 SV=1	xla:446308/1.8e-250/polr3c.S, polr3c, rpc3, rpc62; polymerase (RNA) III (DNA directed) polypeptide C (62kD) S homeolog; K03023 DNA-directed RNA polymerase III subunit RPC3	Hs21359969/1.7e-238/[K] KOG2587 RNA polymerase III (C) subunit	PTHR12949/5.8E-210/--	biological_process:GO:0006351//transcription, DNA-templated;molecular_function:GO:0003899//DNA-directed 5'-3' RNA polymerase activity;GO:0003677//DNA binding;
CL20.Contig1_All	XP_018081623.1/4.4e-249/PREDICTED: polynucleotide 5'-hydroxyl-kinase NOL9-like [Xenopus laevis] >OCT72802.1 hypothetical protein XELAEV_18035784mg [Xenopus laevis]	XM_002933847.4/0.0/PREDICTED: Xenopus tropicalis nucleolar protein 9 (nol9), mRNA	sp|Q5SY16|NOL9_HUMAN/2.3e-159/Polynucleotide 5'-hydroxyl-kinase NOL9 OS=Homo sapiens GN=NOL9 PE=1 SV=1	xla:108696611/5.8e-250/nol9.L; nucleolar protein 9 L homeolog; K06947 polynucleotide 5'-hydroxyl-kinase GRC3/NOL9 [EC:2.7.1.-]	Hs13375903/7.0e-89/[R] KOG2750 Uncharacterized conserved protein similar to ATP/GTP-binding protein	PTHR12755:SF3/1.1E-204/--	molecular_function:GO:0005524//ATP binding;
CL20.Contig2_All	XP_018081623.1/1.7e-248/PREDICTED: polynucleotide 5'-hydroxyl-kinase NOL9-like [Xenopus laevis] >OCT72802.1 hypothetical protein XELAEV_18035784mg [Xenopus laevis]	XM_002933847.4/0.0/PREDICTED: Xenopus tropicalis nucleolar protein 9 (nol9), mRNA	sp|Q5SY16|NOL9_HUMAN/1.2e-158/Polynucleotide 5'-hydroxyl-kinase NOL9 OS=Homo sapiens GN=NOL9 PE=1 SV=1	xla:108696611/2.2e-249/nol9.L; nucleolar protein 9 L homeolog; K06947 polynucleotide 5'-hydroxyl-kinase GRC3/NOL9 [EC:2.7.1.-]	Hs13375903/7.1e-89/[R] KOG2750 Uncharacterized conserved protein similar to ATP/GTP-binding protein	PTHR12755/4.6E-204/--	molecular_function:GO:0005524//ATP binding;
CL21.Contig1_All	NA	NA	NA	NA	NA	NA	NA
CL21.Contig2_All	NA	NA	NA	NA	NA	NA	NA
CL21.Contig3_All	NA	NA	NA	NA	NA	NA	NA
CL21.Contig4_All	NA	NA	NA	NA	NA	NA	NA
CL21.Contig5_All	NA	NA	NA	NA	NA	NA	NA
CL21.Contig6_All	NA	NA	NA	NA	NA	NA	NA
CL21.Contig7_All	NA	NA	NA	NA	NA	NA	NA
CL21.Contig8_All	NA	NA	NA	NA	NA	NA	NA
CL21.Contig9_All	NA	NA	NA	NA	NA	NA	NA
CL21.Contig10_All	NA	NA	NA	NA	NA	NA	NA
CL22.Contig1_All	XP_004910560.1/3.1e-51/PREDICTED: RING finger and transmembrane domain-containing protein 2 isoform X2 [Xenopus tropicalis]	XR_694062.1/0.0/PREDICTED: Struthio camelus australis ring finger protein, transmembrane 2 (RNFT2), transcript variant X6, misc_RNA	sp|Q96EX2|RNFT2_HUMAN/8.8e-48/RING finger and transmembrane domain-containing protein 2 OS=Homo sapiens GN=RNFT2 PE=2 SV=2	cfa:611303/9.8e-46/RNFT2, TMEM118; ring finger protein, transmembrane 2; K10264 F-box and WD-40 domain protein 8	Hs14249506/3.9e-21/[S] KOG4638 Uncharacterized conserved protein	NA	NA
CL22.Contig2_All	AAH81207.1/3.9e-19/LOC446942 protein, partial [Xenopus laevis]	NA	sp|Q96EX2|RNFT2_HUMAN/9.6e-20/RING finger and transmembrane domain-containing protein 2 OS=Homo sapiens GN=RNFT2 PE=2 SV=2	cfa:611303/2.2e-18/RNFT2, TMEM118; ring finger protein, transmembrane 2; K10264 F-box and WD-40 domain protein 8	7301102_2/5.2e-07/[O] KOG0802 E3 ubiquitin ligase	NA	NA
CL22.Contig3_All	XP_018409778.1/1.5e-236/PREDICTED: RING finger and transmembrane domain-containing protein 2 isoform X1 [Nanorana parkeri]	XR_694062.1/0.0/PREDICTED: Struthio camelus australis ring finger protein, transmembrane 2 (RNFT2), transcript variant X6, misc_RNA	sp|Q96EX2|RNFT2_HUMAN/3.0e-178/RING finger and transmembrane domain-containing protein 2 OS=Homo sapiens GN=RNFT2 PE=2 SV=2	cfa:611303/1.8e-177/RNFT2, TMEM118; ring finger protein, transmembrane 2; K10264 F-box and WD-40 domain protein 8	Hs14249506/5.9e-128/[S] KOG4638 Uncharacterized conserved protein	SM00184/0.001/Ring finger	biological_process:GO:0006355//regulation of transcription, DNA-templated;cellular_component:GO:0016021//integral component of membrane;molecular_function:GO:0003677//DNA binding;
CL23.Contig1_All	NA	BX322570.4/0.0/Zebrafish DNA sequence from clone DKEY-27H10 in linkage group 1, complete sequence	NA	NA	NA	NA	NA
CL23.Contig2_All	NA	LN591435.1/0.0/Cyprinus carpio genome assembly common carp genome ,scaffold 000005719	NA	NA	NA	NA	NA
CL24.Contig1_All	AAI21991.1/3.9e-263/lrch4 protein, partial [Xenopus tropicalis]	XM_015813159.1/0.0/PREDICTED: Protobothrops mucrosquamatus leucine-rich repeats and calponin homology (CH) domain containing 4 (LRCH4), mRNA	sp|Q921G6|LRCH4_MOUSE/7.6e-168/Leucine-rich repeat and calponin homology domain-containing protein 4 OS=Mus musculus GN=Lrch4 PE=1 SV=1	sko:102800700/1.3e-25/p53-induced protein with a death domain-like; K10130 leucine-rich repeats and death domain-containing protein	Hs4505013/1.0e-166/[Z] KOG0532 Leucine-rich repeat (LRR) protein, contains calponin homology domain	PF13855/1.8E-7/Leucine rich repeat	cellular_component:GO:0016021//integral component of membrane;
CL24.Contig2_All	XP_018106760.1/3.2e-245/PREDICTED: uncharacterized protein LOC735095 isoform X2 [Xenopus laevis] >OCT90905.1 hypothetical protein XELAEV_18019521mg [Xenopus laevis]	XM_015813159.1/0.0/PREDICTED: Protobothrops mucrosquamatus leucine-rich repeats and calponin homology (CH) domain containing 4 (LRCH4), mRNA	sp|O75427|LRCH4_HUMAN/2.5e-162/Leucine-rich repeat and calponin homology domain-containing protein 4 OS=Homo sapiens GN=LRCH4 PE=1 SV=2	sko:102800700/6.8e-26/p53-induced protein with a death domain-like; K10130 leucine-rich repeats and death domain-containing protein	Hs4505013/8.9e-162/[Z] KOG0532 Leucine-rich repeat (LRR) protein, contains calponin homology domain	PF13855/6.2E-8/Leucine rich repeat	cellular_component:GO:0016021//integral component of membrane;
CL24.Contig3_All	XP_018106760.1/3.3e-245/PREDICTED: uncharacterized protein LOC735095 isoform X2 [Xenopus laevis] >OCT90905.1 hypothetical protein XELAEV_18019521mg [Xenopus laevis]	XM_015813159.1/0.0/PREDICTED: Protobothrops mucrosquamatus leucine-rich repeats and calponin homology (CH) domain containing 4 (LRCH4), mRNA	sp|O75427|LRCH4_HUMAN/2.5e-162/Leucine-rich repeat and calponin homology domain-containing protein 4 OS=Homo sapiens GN=LRCH4 PE=1 SV=2	sko:102800700/7.0e-26/p53-induced protein with a death domain-like; K10130 leucine-rich repeats and death domain-containing protein	Hs4505013/9.2e-162/[Z] KOG0532 Leucine-rich repeat (LRR) protein, contains calponin homology domain	PF13855/6.2E-8/Leucine rich repeat	cellular_component:GO:0016021//integral component of membrane;
CL25.Contig1_All	XP_018621653.1/1.3e-27/PREDICTED: eukaryotic translation initiation factor 3 subunit L, partial [Scleropages formosus]	NA	sp|Q7T2A5|EIF3L_DANRE/1.9e-28/Eukaryotic translation initiation factor 3 subunit L OS=Danio rerio GN=eif3l PE=2 SV=1	sfm:108942679/1.7e-28/eif3l; eukaryotic translation initiation factor 3 subunit L; K15029 translation initiation factor 3 subunit L	Hs7705433/4.0e-28/[JK] KOG3677 RNA polymerase I-associated factor - PAF67	PTHR13242:SF0/7.3E-39/--	biological_process:GO:0006446//regulation of translational initiation;GO:0001731//formation of translation preinitiation complex;cellular_component:GO:0016282//eukaryotic 43S preinitiation complex;GO:0033290//eukaryotic 48S preinitiation complex;GO:0005852//eukaryotic translation initiation factor 3 complex;molecular_function:GO:0003743//translation initiation factor activity;
CL25.Contig2_All	XP_006638823.1/7.4e-06/PREDICTED: eukaryotic translation initiation factor 3 subunit L isoform X4 [Lepisosteus oculatus]	NA	sp|Q7T2A5|EIF3L_DANRE/3.7e-07/Eukaryotic translation initiation factor 3 subunit L OS=Danio rerio GN=eif3l PE=2 SV=1	aplc:110987022/1.3e-06/eukaryotic translation initiation factor 3 subunit L-like; K15029 translation initiation factor 3 subunit L	Hs7705433/2.3e-06/[JK] KOG3677 RNA polymerase I-associated factor - PAF67	PTHR13242:SF0/9.7E-12/--	NA
CL25.Contig3_All	NA	AL929212.8/0.0/Mouse DNA sequence from clone RP23-65G6 on chromosome 2, complete sequence	NA	NA	NA	PF10255/5.2E-8/RNA polymerase I-associated factor PAF67	NA
CL25.Contig4_All	XP_006638823.1/5.0e-34/PREDICTED: eukaryotic translation initiation factor 3 subunit L isoform X4 [Lepisosteus oculatus]	NA	sp|Q7T2A5|EIF3L_DANRE/3.3e-35/Eukaryotic translation initiation factor 3 subunit L OS=Danio rerio GN=eif3l PE=2 SV=1	pbi:103052375/1.5e-34/EIF3L; eukaryotic translation initiation factor 3 subunit L; K15029 translation initiation factor 3 subunit L	Hs7705433/1.2e-34/[JK] KOG3677 RNA polymerase I-associated factor - PAF67	PF10255/8.5E-57/RNA polymerase I-associated factor PAF67	biological_process:GO:0006446//regulation of translational initiation;GO:0001731//formation of translation preinitiation complex;cellular_component:GO:0016282//eukaryotic 43S preinitiation complex;GO:0033290//eukaryotic 48S preinitiation complex;GO:0005852//eukaryotic translation initiation factor 3 complex;molecular_function:GO:0003743//translation initiation factor activity;
CL25.Contig5_All	XP_018621653.1/1.1e-39/PREDICTED: eukaryotic translation initiation factor 3 subunit L, partial [Scleropages formosus]	AL929212.8/0.0/Mouse DNA sequence from clone RP23-65G6 on chromosome 2, complete sequence	sp|Q6P878|EIF3L_XENTR/1.4e-41/Eukaryotic translation initiation factor 3 subunit L OS=Xenopus tropicalis GN=eif3l PE=2 SV=1	sfm:108942679/1.4e-40/eif3l; eukaryotic translation initiation factor 3 subunit L; K15029 translation initiation factor 3 subunit L	Hs7705433/8.6e-41/[JK] KOG3677 RNA polymerase I-associated factor - PAF67	PTHR13242/7.6E-61/--	biological_process:GO:0006413//translational initiation;GO:0006446//regulation of translational initiation;GO:0001731//formation of translation preinitiation complex;cellular_component:GO:0016282//eukaryotic 43S preinitiation complex;GO:0033290//eukaryotic 48S preinitiation complex;GO:0005852//eukaryotic translation initiation factor 3 complex;molecular_function:GO:0003743//translation initiation…
CL25.Contig6_All	ETE71168.1/6.5e-47/Eukaryotic translation initiation factor 3 subunit L [Ophiophagus hannah]	NA	sp|Q5F428|EIF3L_CHICK/7.3e-48/Eukaryotic translation initiation factor 3 subunit L OS=Gallus gallus GN=EIF3L PE=2 SV=1	pbi:103052375/8.6e-48/EIF3L; eukaryotic translation initiation factor 3 subunit L; K15029 translation initiation factor 3 subunit L	Hs7705433/2.0e-47/[JK] KOG3677 RNA polymerase I-associated factor - PAF67	PF10255/2.7E-62/RNA polymerase I-associated factor PAF67	biological_process:GO:0006446//regulation of translational initiation;GO:0001731//formation of translation preinitiation complex;cellular_component:GO:0016282//eukaryotic 43S preinitiation complex;GO:0033290//eukaryotic 48S preinitiation complex;GO:0005852//eukaryotic translation initiation factor 3 complex;molecular_function:GO:0003743//translation initiation factor activity;
CL25.Contig7_All	XP_018621653.1/1.7e-27/PREDICTED: eukaryotic translation initiation factor 3 subunit L, partial [Scleropages formosus]	AL929212.8/0.0/Mouse DNA sequence from clone RP23-65G6 on chromosome 2, complete sequence	sp|Q7T2A5|EIF3L_DANRE/2.4e-28/Eukaryotic translation initiation factor 3 subunit L OS=Danio rerio GN=eif3l PE=2 SV=1	sfm:108942679/2.2e-28/eif3l; eukaryotic translation initiation factor 3 subunit L; K15029 translation initiation factor 3 subunit L	Hs7705433/5.1e-28/[JK] KOG3677 RNA polymerase I-associated factor - PAF67	PTHR13242:SF0/7.3E-39/--	biological_process:GO:0006446//regulation of translational initiation;GO:0001731//formation of translation preinitiation complex;cellular_component:GO:0016282//eukaryotic 43S preinitiation complex;GO:0033290//eukaryotic 48S preinitiation complex;GO:0005852//eukaryotic translation initiation factor 3 complex;molecular_function:GO:0003743//translation initiation factor activity;
CL25.Contig8_All	NA	NA	NA	NA	NA	NA	NA
CL26.Contig1_All	KFW79247.1/4.8e-06/Zinc transporter ZIP11 [Manacus vitellinus]	XM_013142577.1/0.0/PREDICTED: Cavia porcellus solute carrier family 39, member 11 (Slc39a11), transcript variant X2, mRNA	sp|Q28J44|S39AB_XENTR/5.3e-07/Zinc transporter ZIP11 OS=Xenopus tropicalis GN=slc39a11 PE=2 SV=1	npr:108798570/5.3e-06/SLC39A11; zinc transporter ZIP11; K14717 solute carrier family 39 (zinc transporter), member 11	Hs21040273/3.3e-06/[P] KOG2474 Zinc transporter and related ZIP domain-containing proteins	NA	NA
CL26.Contig2_All	XP_018096320.1/2.5e-32/PREDICTED: zinc transporter ZIP11 isoform X2 [Xenopus laevis]	XM_012453808.2/0.0/PREDICTED: Aotus nancymaae solute carrier family 39 member 11 (SLC39A11), transcript variant X2, mRNA	sp|Q28J44|S39AB_XENTR/4.2e-34/Zinc transporter ZIP11 OS=Xenopus tropicalis GN=slc39a11 PE=2 SV=1	xla:108704334/3.3e-33/zinc transporter ZIP11; K14717 solute carrier family 39 (zinc transporter), member 11	Hs21040273/3.2e-31/[P] KOG2474 Zinc transporter and related ZIP domain-containing proteins	PF02535/2.4E-7/ZIP Zinc transporter	biological_process:GO:0071577//zinc II ion transmembrane transport;cellular_component:GO:0016020//membrane;GO:0005634//nucleus;GO:0005794//Golgi apparatus;GO:0016021//integral component of membrane;GO:0005886//plasma membrane;GO:0005737//cytoplasm;molecular_function:GO:0005385//zinc ion transmembrane transporter activity;
CL26.Contig3_All	XP_018096319.1/2.0e-152/PREDICTED: zinc transporter ZIP11 isoform X1 [Xenopus laevis] >OCT58231.1 hypothetical protein XELAEV_18002419mg [Xenopus laevis]	XM_012453808.2/0.0/PREDICTED: Aotus nancymaae solute carrier family 39 member 11 (SLC39A11), transcript variant X2, mRNA	sp|Q28J44|S39AB_XENTR/2.3e-153/Zinc transporter ZIP11 OS=Xenopus tropicalis GN=slc39a11 PE=2 SV=1	xla:108704334/2.7e-153/zinc transporter ZIP11; K14717 solute carrier family 39 (zinc transporter), member 11	Hs21040273/1.0e-126/[P] KOG2474 Zinc transporter and related ZIP domain-containing proteins	PTHR11040:SF33/1.7E-165/--	biological_process:GO:0071577//zinc II ion transmembrane transport;cellular_component:GO:0016020//membrane;GO:0005634//nucleus;GO:0005794//Golgi apparatus;GO:0016021//integral component of membrane;GO:0005886//plasma membrane;GO:0005737//cytoplasm;molecular_function:GO:0005385//zinc ion transmembrane transporter activity;
CL27.Contig1_All	NP_001016338.1/2.2e-71/thioredoxin-like protein 4B [Xenopus tropicalis] >XP_012812412.1 PREDICTED: thioredoxin-like protein 4B isoform X1 [Xenopus tropicalis] >XP_012812413.1 PREDICTED: thioredoxin-like protein 4B isoform X1 [Xenopus tropicalis] >XP_017946737.1 PREDICTED: thioredoxin-like protein 4B isoform X1 [Xenopus tropicalis] >CAJ82201.1 thioredoxin-like 4B [Xenopus tropicalis] >OCA45755.1 h…	XM_015403297.1/0.0/PREDICTED: Cyprinodon variegatus thioredoxin like 4B (txnl4b), mRNA	sp|Q8BUH1|TXN4B_MOUSE/6.1e-71/Thioredoxin-like protein 4B OS=Mus musculus GN=Txnl4b PE=2 SV=2	xla:108709218/1.1e-42/adamts1.S, xadamts1; ADAM metallopeptidase with thrombospondin type 1 motif 1 S homeolog; K08617 a disintegrin and metalloproteinase with thrombospondin motifs 1 [EC:3.4.24.-]	Hs8923475/1.3e-70/[AD] KOG3414 Component of the U4/U6.U5 snRNP/mitosis protein DIM1	PTHR12052:SF4/5.6E-109/--	biological_process:GO:0000398//mRNA splicing, via spliceosome;GO:0000245//spliceosomal complex assembly;cellular_component:GO:0005681//spliceosomal complex;GO:0005682//U5 snRNP;GO:0046540//U4/U6 x U5 tri-snRNP complex;
CL27.Contig2_All	NP_001016338.1/5.8e-72/thioredoxin-like protein 4B [Xenopus tropicalis] >XP_012812412.1 PREDICTED: thioredoxin-like protein 4B isoform X1 [Xenopus tropicalis] >XP_012812413.1 PREDICTED: thioredoxin-like protein 4B isoform X1 [Xenopus tropicalis] >XP_017946737.1 PREDICTED: thioredoxin-like protein 4B isoform X1 [Xenopus tropicalis] >CAJ82201.1 thioredoxin-like 4B [Xenopus tropicalis] >OCA45755.1 h…	XM_015403297.1/0.0/PREDICTED: Cyprinodon variegatus thioredoxin like 4B (txnl4b), mRNA	sp|Q8BUH1|TXN4B_MOUSE/1.6e-71/Thioredoxin-like protein 4B OS=Mus musculus GN=Txnl4b PE=2 SV=2	lcf:108900416/3.3e-23/txnl4a; thioredoxin-like protein 4A; K12859 U5 snRNP protein, DIM1 family	Hs8923475/3.4e-71/[AD] KOG3414 Component of the U4/U6.U5 snRNP/mitosis protein DIM1	PF02966/7.1E-55/Mitosis protein DIM1	biological_process:GO:0000398//mRNA splicing, via spliceosome;GO:0000245//spliceosomal complex assembly;cellular_component:GO:0005681//spliceosomal complex;GO:0005682//U5 snRNP;GO:0046540//U4/U6 x U5 tri-snRNP complex;
CL28.Contig1_All	NA	NA	NA	NA	NA	NA	NA
CL28.Contig2_All	NA	NA	NA	NA	NA	NA	NA
CL28.Contig3_All	OWF56578.1/1.4e-06/Snake venom metalloprotease inhibitor 02A10 [Mizuhopecten yessoensis]	NA	NA	NA	NA	NA	NA
CL29.Contig1_All	NA	NA	NA	NA	NA	NA	NA
CL29.Contig2_All	NA	NA	NA	NA	NA	NA	NA
CL30.Contig1_All	OCU01346.1/2.8e-42/hypothetical protein XELAEV_18007134mg [Xenopus laevis]	NA	sp|P01772|HV333_HUMAN/8.0e-23/Immunoglobulin heavy variable 3-33 OS=Homo sapiens GN=IGHV3-33 PE=1 SV=2	dre:100535958/1.7e-24/ighv4-5; uncharacterized protein ighv4-5; K06856 immunoglobulin heavy chain	Hs20483082/5.8e-23/[VR] LSE0184 H Immunoglobulin heavy chain like protein	PF07686/3.7E-12/Immunoglobulin V-set domain	NA
CL30.Contig2_All	OCU01346.1/2.2e-42/hypothetical protein XELAEV_18007134mg [Xenopus laevis]	NA	sp|P0DOX5|IGG1_HUMAN/2.8e-26/Immunoglobulin gamma-1 heavy chain OS=Homo sapiens PE=1 SV=1	xla:101027262/5.3e-32/uncharacterized LOC101027262; K06856 immunoglobulin heavy chain	Hs20483082/4.6e-23/[VR] LSE0184 H Immunoglobulin heavy chain like protein	PF07686/3.3E-13/Immunoglobulin V-set domain	NA
CL30.Contig3_All	OCU01346.1/1.4e-42/hypothetical protein XELAEV_18007134mg [Xenopus laevis]	NA	sp|P01772|HV333_HUMAN/5.1e-23/Immunoglobulin heavy variable 3-33 OS=Homo sapiens GN=IGHV3-33 PE=1 SV=2	dre:100535958/1.1e-24/ighv4-5; uncharacterized protein ighv4-5; K06856 immunoglobulin heavy chain	Hs20483082/2.2e-23/[VR] LSE0184 H Immunoglobulin heavy chain like protein	SM00406/1.6E-22/Immunoglobulin V-Type	NA
CL31.Contig1_All	KII65648.1/2.3e-53/Alpha-actinin-1 [Thelohanellus kitauei]	NA	sp|P18091|ACTN_DROME/1.7e-45/Alpha-actinin, sarcomeric OS=Drosophila melanogaster GN=Actn PE=1 SV=2	hmg:100215556/6.2e-47/alpha-actinin, sarcomeric-like; K05699 actinin alpha 1/4	7290243/1.2e-45/[Z] KOG0035 Ca2+-binding actin-bundling protein (actinin), alpha chain (EF-Hand protein superfamily)	PF08726/4.8E-6/Ca2+ insensitive EF hand	molecular_function:GO:0003779//actin binding;GO:0005509//calcium ion binding;
CL31.Contig2_All	KII65648.1/4.5e-71/Alpha-actinin-1 [Thelohanellus kitauei]	NA	sp|P18091|ACTN_DROME/2.3e-64/Alpha-actinin, sarcomeric OS=Drosophila melanogaster GN=Actn PE=1 SV=2	hmg:100215556/9.3e-65/alpha-actinin, sarcomeric-like; K05699 actinin alpha 1/4	7290243/1.6e-64/[Z] KOG0035 Ca2+-binding actin-bundling protein (actinin), alpha chain (EF-Hand protein superfamily)	PS50222/9.548/EF-hand calcium-binding domain profile.	molecular_function:GO:0003779//actin binding;GO:0005509//calcium ion binding;
CL32.Contig1_All	NA	AC122769.11/0.0/Mus musculus chromosome 15, clone RP24-153A12, complete sequence	NA	NA	NA	NA	NA
CL32.Contig2_All	NA	NA	NA	NA	NA	NA	NA
CL33.Contig1_All	XP_018431661.1/7.3e-186/PREDICTED: heterogeneous nuclear ribonucleoproteins A2/B1 isoform X1 [Nanorana parkeri]	LT160002.1/0.0/Macaca fascicularis complete genome, chromosome chr3	sp|P51989|RO21_XENLA/4.9e-184/Heterogeneous nuclear ribonucleoprotein A2 homolog 1 OS=Xenopus laevis PE=2 SV=1	npr:108804433/9.6e-187/HNRNPA2B1; heterogeneous nuclear ribonucleoproteins A2/B1 isoform X1; K13158 heterogeneous nuclear ribonucleoprotein A2/B1	Hs4504447/2.6e-179/[R] KOG0118 FOG: RRM domain	PS50102/16.841/Eukaryotic RNA Recognition Motif (RRM) profile.	biological_process:GO:0006397//mRNA processing;GO:0006406//mRNA export from nucleus;cellular_component:GO:0005622//intracellular;molecular_function:GO:0003723//RNA binding;
CL33.Contig2_All	XP_018431661.1/5.0e-186/PREDICTED: heterogeneous nuclear ribonucleoproteins A2/B1 isoform X1 [Nanorana parkeri]	XM_018576159.1/0.0/PREDICTED: Nanorana parkeri heterogeneous nuclear ribonucleoprotein A2/B1 (HNRNPA2B1), transcript variant X1, mRNA	sp|P51989|RO21_XENLA/3.4e-184/Heterogeneous nuclear ribonucleoprotein A2 homolog 1 OS=Xenopus laevis PE=2 SV=1	npr:108804433/6.6e-187/HNRNPA2B1; heterogeneous nuclear ribonucleoproteins A2/B1 isoform X1; K13158 heterogeneous nuclear ribonucleoprotein A2/B1	Hs4504447/1.8e-179/[R] KOG0118 FOG: RRM domain	PS50102/16.841/Eukaryotic RNA Recognition Motif (RRM) profile.	biological_process:GO:0006397//mRNA processing;GO:0006406//mRNA export from nucleus;cellular_component:GO:0005622//intracellular;molecular_function:GO:0003723//RNA binding;
CL33.Contig3_All	XP_018431661.1/4.6e-186/PREDICTED: heterogeneous nuclear ribonucleoproteins A2/B1 isoform X1 [Nanorana parkeri]	XM_018576159.1/0.0/PREDICTED: Nanorana parkeri heterogeneous nuclear ribonucleoprotein A2/B1 (HNRNPA2B1), transcript variant X1, mRNA	sp|P51989|RO21_XENLA/3.1e-184/Heterogeneous nuclear ribonucleoprotein A2 homolog 1 OS=Xenopus laevis PE=2 SV=1	npr:108804433/6.1e-187/HNRNPA2B1; heterogeneous nuclear ribonucleoproteins A2/B1 isoform X1; K13158 heterogeneous nuclear ribonucleoprotein A2/B1	Hs4504447/1.7e-179/[R] KOG0118 FOG: RRM domain	PS50102/16.841/Eukaryotic RNA Recognition Motif (RRM) profile.	biological_process:GO:0006397//mRNA processing;GO:0006406//mRNA export from nucleus;cellular_component:GO:0005622//intracellular;molecular_function:GO:0003723//RNA binding;
CL33.Contig4_All	XP_018431661.1/5.3e-186/PREDICTED: heterogeneous nuclear ribonucleoproteins A2/B1 isoform X1 [Nanorana parkeri]	LT160002.1/0.0/Macaca fascicularis complete genome, chromosome chr3	sp|P51989|RO21_XENLA/3.6e-184/Heterogeneous nuclear ribonucleoprotein A2 homolog 1 OS=Xenopus laevis PE=2 SV=1	npr:108804433/7.0e-187/HNRNPA2B1; heterogeneous nuclear ribonucleoproteins A2/B1 isoform X1; K13158 heterogeneous nuclear ribonucleoprotein A2/B1	Hs4504447/1.9e-179/[R] KOG0118 FOG: RRM domain	PS50102/16.841/Eukaryotic RNA Recognition Motif (RRM) profile.	biological_process:GO:0006397//mRNA processing;GO:0006406//mRNA export from nucleus;cellular_component:GO:0005622//intracellular;molecular_function:GO:0003723//RNA binding;
CL33.Contig5_All	XP_018431661.1/7.8e-186/PREDICTED: heterogeneous nuclear ribonucleoproteins A2/B1 isoform X1 [Nanorana parkeri]	LT160002.1/0.0/Macaca fascicularis complete genome, chromosome chr3	sp|P51989|RO21_XENLA/5.3e-184/Heterogeneous nuclear ribonucleoprotein A2 homolog 1 OS=Xenopus laevis PE=2 SV=1	npr:108804433/1.0e-186/HNRNPA2B1; heterogeneous nuclear ribonucleoproteins A2/B1 isoform X1; K13158 heterogeneous nuclear ribonucleoprotein A2/B1	Hs4504447/2.9e-179/[R] KOG0118 FOG: RRM domain	PS50102/16.841/Eukaryotic RNA Recognition Motif (RRM) profile.	biological_process:GO:0006397//mRNA processing;GO:0006406//mRNA export from nucleus;cellular_component:GO:0005622//intracellular;molecular_function:GO:0003723//RNA binding;
CL33.Contig6_All	XP_018431661.1/7.0e-186/PREDICTED: heterogeneous nuclear ribonucleoproteins A2/B1 isoform X1 [Nanorana parkeri]	XM_018576159.1/0.0/PREDICTED: Nanorana parkeri heterogeneous nuclear ribonucleoprotein A2/B1 (HNRNPA2B1), transcript variant X1, mRNA	sp|P51989|RO21_XENLA/4.7e-184/Heterogeneous nuclear ribonucleoprotein A2 homolog 1 OS=Xenopus laevis PE=2 SV=1	npr:108804433/9.3e-187/HNRNPA2B1; heterogeneous nuclear ribonucleoproteins A2/B1 isoform X1; K13158 heterogeneous nuclear ribonucleoprotein A2/B1	Hs4504447/2.6e-179/[R] KOG0118 FOG: RRM domain	PS50102/16.841/Eukaryotic RNA Recognition Motif (RRM) profile.	biological_process:GO:0006397//mRNA processing;GO:0006406//mRNA export from nucleus;cellular_component:GO:0005622//intracellular;molecular_function:GO:0003723//RNA binding;
CL33.Contig7_All	XP_018431661.1/7.6e-186/PREDICTED: heterogeneous nuclear ribonucleoproteins A2/B1 isoform X1 [Nanorana parkeri]	XM_018576159.1/0.0/PREDICTED: Nanorana parkeri heterogeneous nuclear ribonucleoprotein A2/B1 (HNRNPA2B1), transcript variant X1, mRNA	sp|P51989|RO21_XENLA/5.1e-184/Heterogeneous nuclear ribonucleoprotein A2 homolog 1 OS=Xenopus laevis PE=2 SV=1	npr:108804433/1.0e-186/HNRNPA2B1; heterogeneous nuclear ribonucleoproteins A2/B1 isoform X1; K13158 heterogeneous nuclear ribonucleoprotein A2/B1	Hs4504447/2.8e-179/[R] KOG0118 FOG: RRM domain	PS50102/16.841/Eukaryotic RNA Recognition Motif (RRM) profile.	biological_process:GO:0006397//mRNA processing;GO:0006406//mRNA export from nucleus;cellular_component:GO:0005622//intracellular;molecular_function:GO:0003723//RNA binding;
CL33.Contig8_All	XP_018431661.1/3.9e-186/PREDICTED: heterogeneous nuclear ribonucleoproteins A2/B1 isoform X1 [Nanorana parkeri]	XM_018248078.1/0.0/PREDICTED: Xenopus laevis heterogeneous nuclear ribonucleoprotein A1 S homeolog (hnrnpa1.S), transcript variant X3, mRNA	sp|P51989|RO21_XENLA/2.7e-184/Heterogeneous nuclear ribonucleoprotein A2 homolog 1 OS=Xenopus laevis PE=2 SV=1	npr:108804433/5.2e-187/HNRNPA2B1; heterogeneous nuclear ribonucleoproteins A2/B1 isoform X1; K13158 heterogeneous nuclear ribonucleoprotein A2/B1	Hs4504447/1.4e-179/[R] KOG0118 FOG: RRM domain	PTHR24012:SF392/2.2E-91/--	biological_process:GO:0006397//mRNA processing;GO:0006406//mRNA export from nucleus;cellular_component:GO:0005622//intracellular;molecular_function:GO:0003723//RNA binding;
CL33.Contig9_All	NA	AC097482.2/0.0/Homo sapiens BAC clone RP11-131L11 from 4, complete sequence	NA	NA	NA	NA	NA
CL33.Contig10_All	XP_018431661.1/2.1e-186/PREDICTED: heterogeneous nuclear ribonucleoproteins A2/B1 isoform X1 [Nanorana parkeri]	XM_018248078.1/0.0/PREDICTED: Xenopus laevis heterogeneous nuclear ribonucleoprotein A1 S homeolog (hnrnpa1.S), transcript variant X3, mRNA	sp|P51989|RO21_XENLA/1.4e-184/Heterogeneous nuclear ribonucleoprotein A2 homolog 1 OS=Xenopus laevis PE=2 SV=1	npr:108804433/2.7e-187/HNRNPA2B1; heterogeneous nuclear ribonucleoproteins A2/B1 isoform X1; K13158 heterogeneous nuclear ribonucleoprotein A2/B1	Hs4504447/7.5e-180/[R] KOG0118 FOG: RRM domain	PTHR24012:SF392/2.2E-91/--	biological_process:GO:0006397//mRNA processing;GO:0006406//mRNA export from nucleus;cellular_component:GO:0005622//intracellular;molecular_function:GO:0003723//RNA binding;
CL34.Contig1_All	NA	NA	NA	NA	NA	NA	NA
CL34.Contig2_All	NA	NA	NA	NA	NA	NA	NA
CL35.Contig1_All	NA	NA	NA	NA	NA	NA	NA
CL35.Contig2_All	XP_018410377.1/1.0e-109/PREDICTED: protocadherin gamma-C5-like isoform X2 [Nanorana parkeri]	XM_018566716.1/0.0/PREDICTED: Nanorana parkeri protocadherin gamma-A4-like (LOC108795461), transcript variant X11, mRNA	sp|Q5DRA2|PCDGM_PANTR/6.9e-79/Protocadherin gamma-C5 OS=Pan troglodytes GN=PCDHGC5 PE=3 SV=1	xtr:779824/2.4e-102/pcdhga11; protocadherin gamma subfamily A, 11; K16495 protocadherin gamma subfamily A	Hs11128023/5.0e-79/[S] KOG3594 FOG: Cadherin repeats	PTHR24028/9.3E-131/--	biological_process:GO:0007156//homophilic cell adhesion via plasma membrane adhesion molecules;cellular_component:GO:0016021//integral component of membrane;GO:0005886//plasma membrane;molecular_function:GO:0005509//calcium ion binding;
CL35.Contig3_All	XP_018410377.1/4.4e-249/PREDICTED: protocadherin gamma-C5-like isoform X2 [Nanorana parkeri]	XM_018254699.1/0.0/PREDICTED: Xenopus laevis protocadherin gamma-C5-like (LOC108712501), mRNA	sp|Q5DRA2|PCDGM_PANTR/1.4e-191/Protocadherin gamma-C5 OS=Pan troglodytes GN=PCDHGC5 PE=3 SV=1	xtr:779824/3.5e-242/pcdhga11; protocadherin gamma subfamily A, 11; K16495 protocadherin gamma subfamily A	Hs11128023/9.9e-192/[S] KOG3594 FOG: Cadherin repeats	PF16492/5.7E-17/Cadherin cytoplasmic C-terminal	biological_process:GO:0007156//homophilic cell adhesion via plasma membrane adhesion molecules;cellular_component:GO:0016021//integral component of membrane;GO:0005886//plasma membrane;molecular_function:GO:0005509//calcium ion binding;
CL35.Contig4_All	OCT88442.1/7.3e-11/hypothetical protein XELAEV_18017073mg [Xenopus laevis]	NA	sp|Q9Y5F6|PCDGM_HUMAN/6.0e-07/Protocadherin gamma-C5 OS=Homo sapiens GN=PCDHGC5 PE=2 SV=1	xtr:100494436/1.6e-11/protocadherin gamma-C5-like; K16497 protocadherin gamma subfamily C	Hs11128023/4.4e-07/[S] KOG3594 FOG: Cadherin repeats	NA	NA
CL36.Contig1_All	NA	NA	NA	NA	NA	NA	NA
CL36.Contig2_All	NA	NA	NA	NA	NA	NA	NA
CL37.Contig1_All	NA	NA	NA	NA	NA	NA	NA
CL37.Contig2_All	NA	NA	NA	NA	NA	NA	NA
CL38.Contig1_All	KOF98983.1/1.4e-09/hypothetical protein OCBIM_22021271mg [Octopus bimaculoides]	NA	sp|P98088|MUC5A_HUMAN/1.9e-08/Mucin-5AC OS=Homo sapiens GN=MUC5AC PE=1 SV=4	amj:102569960/1.0e-08/ATN1; atrophin 1; K05626 atrophin-1 (dentatorubral-pallidoluysian atrophy protein)	YHL028w/3.3e-07/[GO] KOG4157 beta-1,6-N-acetylglucosaminyltransferase, contains WSC domain	PTHR13064/3.7E-13/--	NA
CL38.Contig2_All	XP_006611152.1/1.1e-08/PREDICTED: uncharacterized protein CG1161-like [Apis dorsata]	NA	sp|Q9VNA4|Y1161_DROME/1.3e-06/Uncharacterized protein CG1161 OS=Drosophila melanogaster GN=CG1161 PE=3 SV=1	NA	7296764/9.5e-07/[S] KOG4007 Uncharacterized conserved protein	PF05434/2.5E-12/TMEM9	NA
CL39.Contig1_All	OCT73571.1/3.0e-46/hypothetical protein XELAEV_18036550mg [Xenopus laevis]	NA	NA	NA	NA	PS50835/6.506/Ig-like domain profile.	NA
CL39.Contig2_All	NA	NA	NA	NA	NA	PS50835/6.978/Ig-like domain profile.	NA
CL39.Contig3_All	OCA30230.1/6.6e-11/hypothetical protein XENTR_v90019602mg [Xenopus tropicalis]	NA	NA	NA	NA	PS50835/6.978/Ig-like domain profile.	NA
CL40.Contig1_All	ADE34571.1/1.4e-170/annexin A2 [Bombina maxima]	XM_006762314.2/0.0/PREDICTED: Myotis davidii annexin A2 (ANXA2), transcript variant X2, mRNA	sp|P27006|ANX2A_XENLA/6.3e-165/Annexin A2-A OS=Xenopus laevis GN=anxa2-a PE=2 SV=2	npr:108785556/8.3e-164/ANXA2; annexin A2 isoform X1; K17092 annexin A2	Hs4757756/6.2e-154/[U] KOG0819 Annexin	PR00198/3.1E-29/Annexin type II signature	cellular_component:GO:0005604//basement membrane;molecular_function:GO:0004859//phospholipase inhibitor activity;GO:0005544//calcium-dependent phospholipid binding;GO:0008092//cytoskeletal protein binding;GO:0005509//calcium ion binding;
CL40.Contig2_All	NA	NA	NA	NA	NA	NA	NA
CL40.Contig3_All	ADE34571.1/1.4e-170/annexin A2 [Bombina maxima]	XM_006762314.2/0.0/PREDICTED: Myotis davidii annexin A2 (ANXA2), transcript variant X2, mRNA	sp|P27006|ANX2A_XENLA/6.3e-165/Annexin A2-A OS=Xenopus laevis GN=anxa2-a PE=2 SV=2	npr:108785556/8.3e-164/ANXA2; annexin A2 isoform X1; K17092 annexin A2	Hs4757756/6.2e-154/[U] KOG0819 Annexin	PR00198/3.1E-29/Annexin type II signature	cellular_component:GO:0005604//basement membrane;molecular_function:GO:0004859//phospholipase inhibitor activity;GO:0005544//calcium-dependent phospholipid binding;GO:0008092//cytoskeletal protein binding;GO:0005509//calcium ion binding;
CL41.Contig1_All	NA	NA	NA	NA	NA	NA	NA
CL41.Contig2_All	NA	NA	NA	NA	NA	NA	NA
CL41.Contig3_All	NA	NA	NA	NA	NA	NA	NA
CL42.Contig1_All	XP_018421599.1/5.8e-197/PREDICTED: branched-chain-amino-acid aminotransferase, cytosolic-like [Nanorana parkeri]	NA	sp|P54687|BCAT1_HUMAN/2.5e-149/Branched-chain-amino-acid aminotransferase, cytosolic OS=Homo sapiens GN=BCAT1 PE=1 SV=3	npr:108794945/7.6e-198/branched-chain-amino-acid aminotransferase, cytosolic-like; K00826 branched-chain amino acid aminotransferase [EC:2.6.1.42]	Hs17474371/1.8e-149/[E] KOG0975 Branched chain aminotransferase BCAT1, pyridoxal phosphate enzymes type IV superfamily	PTHR11825:SF39/1.5E-256/--	biological_process:GO:0009082//branched-chain amino acid biosynthetic process;molecular_function:GO:0052654//L-leucine transaminase activity;GO:0052656//L-isoleucine transaminase activity;GO:0052655//L-valine transaminase activity;
CL42.Contig2_All	NA	NA	NA	NA	NA	NA	NA
CL43.Contig1_All	XP_008103964.2/4.2e-45/PREDICTED: zinc finger protein 345 isoform X3 [Anolis carolinensis]	XM_018240156.1/0.0/PREDICTED: Xenopus laevis zinc finger protein 420-like (LOC108703847), mRNA	sp|A6NNF4|ZN726_HUMAN/5.2e-45/Zinc finger protein 726 OS=Homo sapiens GN=ZNF726 PE=2 SV=4	pvt:110091173/3.4e-43/zinc finger protein 91-like; K09228 KRAB domain-containing zinc finger protein	Hs20546402/1.1e-44/[R] KOG1721 FOG: Zn-finger	PTHR14947/8.3E-21/--	NA
CL43.Contig2_All	XP_019896450.1/5.9e-41/PREDICTED: zinc finger protein 883-like isoform X2 [Esox lucius]	XM_020469761.1/0.0/PREDICTED: Oncorhynchus kisutch oocyte zinc finger protein XlCOF6.1-like (LOC109877521), partial mRNA	sp|Q9UEG4|ZN629_HUMAN/3.6e-40/Zinc finger protein 629 OS=Homo sapiens GN=ZNF629 PE=1 SV=2	els:105009608/3.0e-41/oocyte zinc finger protein XlCOF7.1-like isoform X3; K09228 KRAB domain-containing zinc finger protein	Hs14779715/2.6e-40/[R] KOG1721 FOG: Zn-finger	PTHR24409/8.6E-71/--	NA
CL43.Contig3_All	XP_018425404.1/1.1e-17/PREDICTED: LOW QUALITY PROTEIN: uncharacterized protein LOC108798170 [Nanorana parkeri]	XM_018569927.1/0.0/PREDICTED: Nanorana parkeri zinc finger protein 883-like (LOC108798199), mRNA	sp|Q58DK7|ZN205_BOVIN/7.7e-18/Zinc finger protein 205 OS=Bos taurus GN=ZNF205 PE=2 SV=1	npr:108798170/1.4e-18/LOW QUALITY PROTEIN: uncharacterized protein LOC108798170; K09228 KRAB domain-containing zinc finger protein	Hs11177860/1.6e-17/[R] KOG1721 FOG: Zn-finger	PS50157/10.18/Zinc finger C2H2 type domain profile.	NA
CL43.Contig4_All	XP_018424878.1/3.2e-08/PREDICTED: zinc finger protein 850-like [Nanorana parkeri]	XM_018240646.1/0.0/PREDICTED: Xenopus laevis uncharacterized LOC108704195 (LOC108704195), mRNA	sp|P18733|ZG66_XENLA/2.1e-09/Gastrula zinc finger protein XlCGF66.1 (Fragment) OS=Xenopus laevis PE=2 SV=1	npr:108797724/4.3e-09/zinc finger protein 850-like; K09228 KRAB domain-containing zinc finger protein	Hs7657693/5.4e-07/[R] KOG1721 FOG: Zn-finger	NA	NA
CL43.Contig5_All	XP_018425422.1/1.4e-45/PREDICTED: LOW QUALITY PROTEIN: oocyte zinc finger protein XlCOF7.1-like [Nanorana parkeri]	XM_014065030.1/0.0/PREDICTED: Thamnophis sirtalis zinc finger and SCAN domain-containing protein 2-like (LOC106547775), mRNA	sp|Q7Z7L9|ZSCA2_HUMAN/2.9e-45/Zinc finger and SCAN domain-containing protein 2 OS=Homo sapiens GN=ZSCAN2 PE=2 SV=2	npr:108798192/1.8e-46/LOW QUALITY PROTEIN: oocyte zinc finger protein XlCOF7.1-like; K09228 KRAB domain-containing zinc finger protein	Hs22057914/2.1e-45/[R] KOG1721 FOG: Zn-finger	PF00096/4.8E-7/Zinc finger, C2H2 type	NA
CL43.Contig6_All	XP_012808891.1/9.8e-24/PREDICTED: oocyte zinc finger protein XlCOF7.1-like [Xenopus tropicalis]	XM_012809397.1/0.0/PREDICTED: Otolemur garnettii zinc finger protein 33B-like (LOC105887689), mRNA	sp|P18745|ZO22_XENLA/5.4e-24/Oocyte zinc finger protein XlCOF22 OS=Xenopus laevis PE=3 SV=1	xla:108704199/5.4e-23/oocyte zinc finger protein XlCOF7.1-like; K09228 KRAB domain-containing zinc finger protein	Hs18572831/2.5e-23/[R] KOG1721 FOG: Zn-finger	PS00028/-/Zinc finger C2H2 type domain signature.	NA
CL43.Contig7_All	XP_017944979.1/9.9e-102/PREDICTED: uncharacterized protein LOC101731620 [Xenopus tropicalis]	XM_018224122.1/0.0/PREDICTED: Xenopus laevis gastrula zinc finger protein XlCGF57.1-like (LOC108695538), transcript variant X9, mRNA	sp|P51523|ZNF84_HUMAN/5.3e-97/Zinc finger protein 84 OS=Homo sapiens GN=ZNF84 PE=1 SV=2	fca:101095441/4.8e-97/ZNF26, ZNF84; zinc finger protein 26; K09228 KRAB domain-containing zinc finger protein	Hs4508037/3.8e-97/[R] KOG1721 FOG: Zn-finger	PS50157/15.126/Zinc finger C2H2 type domain profile.	NA
CL43.Contig8_All	XP_007070147.1/2.0e-88/PREDICTED: zinc finger protein 135-like [Chelonia mydas]	XM_015830806.1/0.0/PREDICTED: Protobothrops mucrosquamatus zinc finger and SCAN domain-containing protein 2-like (LOC107301604), partial mRNA	sp|O75820|ZN189_HUMAN/2.8e-87/Zinc finger protein 189 OS=Homo sapiens GN=ZNF189 PE=1 SV=2	shr:100920392/3.3e-87/zinc finger protein 721-like; K09228 KRAB domain-containing zinc finger protein	Hs14726886/1.3e-86/[R] KOG1721 FOG: Zn-finger	PF01352/5.4E-20/KRAB box	NA
CL43.Contig9_All	XP_018423628.1/1.9e-124/PREDICTED: zinc finger protein 208-like [Nanorana parkeri]	XM_018089484.1/0.0/PREDICTED: Xenopus tropicalis uncharacterized LOC100488737 (LOC100488737), mRNA	sp|P18751|ZO71_XENLA/3.4e-123/Oocyte zinc finger protein XlCOF7.1 (Fragment) OS=Xenopus laevis PE=2 SV=1	npr:108796626/2.5e-125/zinc finger protein 208-like; K09228 KRAB domain-containing zinc finger protein	Hs13376052/7.6e-117/[R] KOG1721 FOG: Zn-finger	PS50157/16.415/Zinc finger C2H2 type domain profile.	NA
CL43.Contig10_All	XP_018424878.1/1.2e-08/PREDICTED: zinc finger protein 850-like [Nanorana parkeri]	XM_018569927.1/0.0/PREDICTED: Nanorana parkeri zinc finger protein 883-like (LOC108798199), mRNA	sp|P18713|ZG17_XENLA/1.8e-09/Gastrula zinc finger protein XlCGF17.1 (Fragment) OS=Xenopus laevis PE=3 SV=1	npr:108797724/1.6e-09/zinc finger protein 850-like; K09228 KRAB domain-containing zinc finger protein	Hs21361857/2.5e-08/[R] KOG1721 FOG: Zn-finger	PS50157/9.39/Zinc finger C2H2 type domain profile.	NA
CL43.Contig11_All	XP_020633116.1/2.9e-11/zinc finger protein 85-like isoform X1 [Pogona vitticeps]	XM_018569927.1/0.0/PREDICTED: Nanorana parkeri zinc finger protein 883-like (LOC108798199), mRNA	sp|Q07230|ZSCA2_MOUSE/4.6e-11/Zinc finger and SCAN domain-containing protein 2 OS=Mus musculus GN=Zscan2 PE=1 SV=1	pon:100172784/2.1e-10/ZNF180; zinc finger protein 180; K09228 KRAB domain-containing zinc finger protein	Hs22057914/4.4e-11/[R] KOG1721 FOG: Zn-finger	PS50157/9.972/Zinc finger C2H2 type domain profile.	biological_process:GO:0006355//regulation of transcription, DNA-templated;cellular_component:GO:0005634//nucleus;molecular_function:GO:0046872//metal ion binding;GO:0003676//nucleic acid binding;
CL44.Contig1_All	XP_006137090.1/4.0e-14/PREDICTED: cytochrome P450 2K4-like [Pelodiscus sinensis]	XM_014546965.1/0.0/PREDICTED: Myotis brandtii zinc finger and BTB domain containing 20 (ZBTB20), transcript variant X17, mRNA	sp|Q9QUJ1|CP2DS_MESAU/7.0e-13/Cytochrome P450 2D28 OS=Mesocricetus auratus GN=CYP2D28A PE=2 SV=1	pss:102460160/5.2e-15/cytochrome P450 2K4-like; K17854 cytochrome P450 family 2 subfamily K	Hs4503223/1.8e-10/[Q] KOG0156 Cytochrome P450 CYP2 subfamily	NA	molecular_function:GO:0016705//oxidoreductase activity, acting on paired donors, with incorporation or reduction of molecular oxygen;GO:0020037//heme binding;GO:0005506//iron ion binding;GO:0004497//monooxygenase activity;
CL44.Contig2_All	XP_018120556.1/2.6e-157/PREDICTED: beta-soluble NSF attachment protein isoform X1 [Xenopus laevis]	XM_018566853.1/0.0/PREDICTED: Nanorana parkeri NSF attachment protein beta (NAPB), transcript variant X1, mRNA	sp|P28663|SNAB_MOUSE/1.8e-155/Beta-soluble NSF attachment protein OS=Mus musculus GN=Napb PE=1 SV=2	lve:103085432/1.3e-141/NAPA; NSF attachment protein alpha; K15296 alpha-soluble NSF attachment protein	Hs17484764/1.3e-155/[U] KOG1586 Protein required for fusion of vesicles in vesicular transport, alpha-SNAP	PTHR13768/4.1E-238/--	biological_process:GO:0006886//intracellular protein transport;GO:0061025//membrane fusion;GO:0035494//SNARE complex disassembly;cellular_component:GO:0005774//vacuolar membrane;GO:0031201//SNARE complex;molecular_function:GO:0005483//soluble NSF attachment protein activity;GO:0019905//syntaxin binding;
CL44.Contig3_All	XP_018422664.1/7.7e-177/PREDICTED: cytochrome P450 2B4-like [Nanorana parkeri]	NA	sp|P24461|CP2G1_RABIT/4.7e-144/Cytochrome P450 2G1 OS=Oryctolagus cuniculus GN=CYP2G1 PE=1 SV=1	npr:108795844/1.0e-177/cytochrome P450 2B4-like; K07417 cytochrome P450 family 2 subfamily G	Hs13699809/2.6e-136/[Q] KOG0156 Cytochrome P450 CYP2 subfamily	PTHR24300/3.7E-257/--	NA
CL44.Contig4_All	XP_018121339.1/0.0e+00/PREDICTED: kelch-like protein 6 [Xenopus laevis] >OCT78823.1 hypothetical protein XELAEV_18029913mg [Xenopus laevis]	XM_018265850.1/0.0/PREDICTED: Xenopus laevis kelch-like protein 6 (LOC108718178), mRNA	sp|Q8WZ60|KLHL6_HUMAN/1.4e-280/Kelch-like protein 6 OS=Homo sapiens GN=KLHL6 PE=1 SV=3	xla:108718178/0.0e+00/klhl6.S; kelch like family member 6 S homeolog; K10444 kelch-like protein 6	Hs18482383/6.5e-280/[TR] KOG4441 Proteins containing BTB/POZ and Kelch domains, involved in regulatory/signal transduction processes	PF01344/6.4E-12/Kelch motif	biological_process:GO:0050853//B cell receptor signaling pathway;GO:0002467//germinal center formation;
CL44.Contig5_All	NA	NA	NA	NA	NA	NA	NA
CL44.Contig6_All	XP_006019009.1/1.8e-235/PREDICTED: glutamate receptor 4 isoform X3 [Alligator sinensis] >XP_006262544.1 PREDICTED: glutamate receptor 4 isoform X4 [Alligator mississippiensis] >XP_019380713.1 PREDICTED: glutamate receptor 4 isoform X4 [Gavialis gangeticus] >XP_019385807.1 PREDICTED: glutamate receptor 4 isoform X4 [Crocodylus porosus]	NM_001102971.1/0.0/Xenopus tropicalis glutamate receptor, ionotropic, AMPA 4 (gria4), mRNA &gt;BC136139.1 Xenopus tropicalis hypothetical protein LOC100125052, mRNA (cDNA clone MGC:122730 IMAGE:7660939), complete cds	sp|Q9Z2W8|GRIA4_MOUSE/5.1e-227/Glutamate receptor 4 OS=Mus musculus GN=Gria4 PE=1 SV=2	xtr:100125052/1.9e-244/gria4, glur4; glutamate receptor, ionotropic, AMPA 4; K05200 glutamate receptor 4	Hs4557631/1.7e-224/[PET] KOG1054 Glutamate-gated AMPA-type ion channel receptor subunit GluR2 and related subunits	PF01094/1.8E-70/Receptor family ligand binding region	cellular_component:GO:0016021//integral component of membrane;
CL44.Contig7_All	NA	NA	NA	NA	NA	NA	NA
CL45.Contig1_All	NA	NA	NA	NA	NA	NA	NA
CL45.Contig2_All	NA	NA	NA	NA	NA	NA	NA
CL45.Contig3_All	XP_018430030.1/1.9e-135/PREDICTED: tartrate-resistant acid phosphatase type 5 [Nanorana parkeri]	XM_018051133.1/0.0/PREDICTED: Capra hircus acid phosphatase 5, tartrate resistant (ACP5), transcript variant X2, mRNA	sp|O97860|PPA5_RABIT/2.1e-112/Tartrate-resistant acid phosphatase type 5 OS=Oryctolagus cuniculus GN=ACP5 PE=2 SV=1	npr:108802672/2.5e-136/ACP5; tartrate-resistant acid phosphatase type 5; K14379 tartrate-resistant acid phosphatase type 5 [EC:3.1.3.2]	Hs4501873/2.0e-112/[O] KOG2679 Purple (tartrate-resistant) acid phosphatase	PF00149/3.4E-20/Calcineurin-like phosphoesterase	molecular_function:GO:0003993//acid phosphatase activity;
CL46.Contig1_All	NA	XM_015967099.1/0.0/PREDICTED: Nothobranchius furzeri CDP-diacylglycerol--serine O-phosphatidyltransferase (LOC107390413), transcript variant X4, mRNA	NA	NA	NA	NA	NA
CL46.Contig2_All	NA	NA	NA	NA	NA	NA	NA
CL47.Contig1_All	XP_018589379.1/8.0e-59/PREDICTED: serine/threonine-protein phosphatase 4 regulatory subunit 3A [Scleropages formosus]	NA	sp|Q4S6U8|PP4R3_TETNG/1.5e-59/Serine/threonine-protein phosphatase 4 regulatory subunit 3 OS=Tetraodon nigroviridis GN=smek1 PE=3 SV=1	sfm:108923213/1.1e-59/ppp4r3a; serine/threonine-protein phosphatase 4 regulatory subunit 3A; K17491 protein phosphatase 4 regulatory subunit 3	Hs19923644/4.3e-56/[G] KOG2175 Protein predicted to be involved in carbohydrate metabolism	PTHR23318/3.3E-53/--	NA
CL47.Contig2_All	NA	NA	NA	NA	NA	NA	NA
CL48.Contig1_All	NA	NA	NA	NA	NA	NA	NA
CL48.Contig2_All	NA	NA	NA	NA	NA	NA	NA
CL48.Contig3_All	NA	NA	NA	NA	NA	NA	NA
CL48.Contig4_All	NA	NA	NA	NA	NA	NA	NA
CL49.Contig1_All	CEL75731.1/9.9e-08/TPA: voltage gated chloride channel domain-containing protein [Toxoplasma gondii VEG]	NA	sp|E9PAV3|NACAM_HUMAN/1.4e-06/Nascent polypeptide-associated complex subunit alpha, muscle-specific form OS=Homo sapiens GN=NACA PE=1 SV=1	pale:102878036/3.6e-06/SFPQ; splicing factor proline and glutamine rich; K13219 splicing factor, proline- and glutamine-rich	NA	NA	NA
CL49.Contig2_All	NA	NA	NA	NA	NA	NA	NA
CL49.Contig3_All	NA	NA	NA	NA	NA	NA	NA
CL49.Contig4_All	NA	NA	NA	NA	NA	NA	NA
CL50.Contig1_All	XP_018101887.1/1.0e-91/PREDICTED: protein THEMIS2-like [Xenopus laevis] >OCT94379.1 hypothetical protein XELAEV_18012049mg [Xenopus laevis]	NA	sp|Q91YX0|THMS2_MOUSE/9.8e-52/Protein THEMIS2 OS=Mus musculus GN=Themis2 PE=1 SV=2	NA	NA	PTHR15215/1.8E-102/--	NA
CL50.Contig2_All	XP_018104969.1/3.0e-18/PREDICTED: protein THEMIS2-like [Xenopus laevis] >OCT92070.1 hypothetical protein XELAEV_18015127mg [Xenopus laevis]	NA	sp|Q5TEJ8|THMS2_HUMAN/1.5e-06/Protein THEMIS2 OS=Homo sapiens GN=THEMIS2 PE=1 SV=1	NA	NA	PTHR15215/1.3E-23/--	NA
CL51.Contig1_All	NA	NA	NA	NA	NA	NA	NA
CL51.Contig2_All	NA	NA	NA	NA	NA	NA	NA
CL52.Contig1_All	NP_001004795.1/1.8e-58/serine/arginine-rich splicing factor 9 [Xenopus tropicalis] >AAH74531.1 splicing factor, arginine/serine-rich 9 [Xenopus tropicalis] >CAJ83204.1 splicing factor, arginine/serine-rich 9 [Xenopus tropicalis]	XM_018557416.1/0.0/PREDICTED: Nanorana parkeri serine and arginine rich splicing factor 9 (SRSF9), transcript variant X2, mRNA	sp|Q9D0B0|SRSF9_MOUSE/1.4e-52/Serine/arginine-rich splicing factor 9 OS=Mus musculus GN=Srsf9 PE=1 SV=1	xtr:448015/2.4e-59/srsf9, sfrs9, srp30c; serine/arginine-rich splicing factor 9; K21123 splicing factor, arginine/serine-rich 9	Hs4506903/3.0e-52/[A] KOG0105 Alternative splicing factor ASF/SF2 (RRM superfamily)	NA	molecular_function:GO:0003723//RNA binding;
CL52.Contig2_All	NP_001004795.1/1.0e-62/serine/arginine-rich splicing factor 9 [Xenopus tropicalis] >AAH74531.1 splicing factor, arginine/serine-rich 9 [Xenopus tropicalis] >CAJ83204.1 splicing factor, arginine/serine-rich 9 [Xenopus tropicalis]	XM_018557416.1/0.0/PREDICTED: Nanorana parkeri serine and arginine rich splicing factor 9 (SRSF9), transcript variant X2, mRNA	sp|Q9D0B0|SRSF9_MOUSE/1.8e-56/Serine/arginine-rich splicing factor 9 OS=Mus musculus GN=Srsf9 PE=1 SV=1	xtr:448015/1.4e-63/srsf9, sfrs9, srp30c; serine/arginine-rich splicing factor 9; K21123 splicing factor, arginine/serine-rich 9	Hs4506903/3.8e-56/[A] KOG0105 Alternative splicing factor ASF/SF2 (RRM superfamily)	PTHR15004/1.2E-36/--	molecular_function:GO:0003723//RNA binding;
CL52.Contig3_All	NP_001004795.1/1.4e-58/serine/arginine-rich splicing factor 9 [Xenopus tropicalis] >AAH74531.1 splicing factor, arginine/serine-rich 9 [Xenopus tropicalis] >CAJ83204.1 splicing factor, arginine/serine-rich 9 [Xenopus tropicalis]	XM_018557416.1/0.0/PREDICTED: Nanorana parkeri serine and arginine rich splicing factor 9 (SRSF9), transcript variant X2, mRNA	sp|Q9D0B0|SRSF9_MOUSE/1.1e-52/Serine/arginine-rich splicing factor 9 OS=Mus musculus GN=Srsf9 PE=1 SV=1	xtr:448015/1.9e-59/srsf9, sfrs9, srp30c; serine/arginine-rich splicing factor 9; K21123 splicing factor, arginine/serine-rich 9	Hs4506903/2.3e-52/[A] KOG0105 Alternative splicing factor ASF/SF2 (RRM superfamily)	PTHR15004/1.6E-35/--	molecular_function:GO:0003723//RNA binding;
CL52.Contig4_All	NP_001004795.1/1.1e-58/serine/arginine-rich splicing factor 9 [Xenopus tropicalis] >AAH74531.1 splicing factor, arginine/serine-rich 9 [Xenopus tropicalis] >CAJ83204.1 splicing factor, arginine/serine-rich 9 [Xenopus tropicalis]	XM_018557416.1/0.0/PREDICTED: Nanorana parkeri serine and arginine rich splicing factor 9 (SRSF9), transcript variant X2, mRNA	sp|Q9D0B0|SRSF9_MOUSE/8.4e-53/Serine/arginine-rich splicing factor 9 OS=Mus musculus GN=Srsf9 PE=1 SV=1	xtr:448015/1.4e-59/srsf9, sfrs9, srp30c; serine/arginine-rich splicing factor 9; K21123 splicing factor, arginine/serine-rich 9	Hs4506903/1.8e-52/[A] KOG0105 Alternative splicing factor ASF/SF2 (RRM superfamily)	PTHR15004/1.6E-35/--	molecular_function:GO:0003723//RNA binding;
CL52.Contig5_All	XP_018117061.1/1.2e-38/PREDICTED: glutamyl-tRNA(Gln) amidotransferase subunit C, mitochondrial-like [Xenopus laevis] >OCU01780.1 hypothetical protein XELAEV_18007557mg [Xenopus laevis]	NA	sp|A2BHB7|GATC_DANRE/1.1e-30/Glutamyl-tRNA(Gln) amidotransferase subunit C, mitochondrial OS=Danio rerio GN=gatc PE=3 SV=1	xla:108716016/1.6e-39/glutamyl-tRNA(Gln) amidotransferase subunit C, mitochondrial-like; K02435 aspartyl-tRNA(Asn)/glutamyl-tRNA(Gln) amidotransferase subunit C [EC:6.3.5.6 6.3.5.7]	7298102_1/1.4e-14/[L] KOG4247 Mitochondrial DNA polymerase accessory subunit	PF02686/1.3E-7/Glu-tRNAGln amidotransferase C subunit	biological_process:GO:0032543//mitochondrial translation;GO:0070681//glutaminyl-tRNAGln biosynthesis via transamidation;GO:0006450//regulation of translational fidelity;cellular_component:GO:0005739//mitochondrion;GO:0030956//glutamyl-tRNA(Gln) amidotransferase complex;molecular_function:GO:0005524//ATP binding;GO:0050567//glutaminyl-tRNA synthase (glutamine-hydrolyzing) activity;
CL52.Contig6_All	NP_001004795.1/1.1e-62/serine/arginine-rich splicing factor 9 [Xenopus tropicalis] >AAH74531.1 splicing factor, arginine/serine-rich 9 [Xenopus tropicalis] >CAJ83204.1 splicing factor, arginine/serine-rich 9 [Xenopus tropicalis]	XM_018557416.1/0.0/PREDICTED: Nanorana parkeri serine and arginine rich splicing factor 9 (SRSF9), transcript variant X2, mRNA	sp|Q9D0B0|SRSF9_MOUSE/1.9e-56/Serine/arginine-rich splicing factor 9 OS=Mus musculus GN=Srsf9 PE=1 SV=1	xtr:448015/1.4e-63/srsf9, sfrs9, srp30c; serine/arginine-rich splicing factor 9; K21123 splicing factor, arginine/serine-rich 9	Hs4506903/3.9e-56/[A] KOG0105 Alternative splicing factor ASF/SF2 (RRM superfamily)	PF02686/5.7E-6/Glu-tRNAGln amidotransferase C subunit	molecular_function:GO:0003723//RNA binding;
CL52.Contig7_All	NP_001004795.1/2.9e-63/serine/arginine-rich splicing factor 9 [Xenopus tropicalis] >AAH74531.1 splicing factor, arginine/serine-rich 9 [Xenopus tropicalis] >CAJ83204.1 splicing factor, arginine/serine-rich 9 [Xenopus tropicalis]	XM_018557416.1/0.0/PREDICTED: Nanorana parkeri serine and arginine rich splicing factor 9 (SRSF9), transcript variant X2, mRNA	sp|Q13242|SRSF9_HUMAN/1.5e-56/Serine/arginine-rich splicing factor 9 OS=Homo sapiens GN=SRSF9 PE=1 SV=1	xtr:448015/3.9e-64/srsf9, sfrs9, srp30c; serine/arginine-rich splicing factor 9; K21123 splicing factor, arginine/serine-rich 9	Hs4506903/1.1e-56/[A] KOG0105 Alternative splicing factor ASF/SF2 (RRM superfamily)	PF00076/3.8E-14/RNA recognition motif. (a.k.a. RRM, RBD, or RNP domain)	molecular_function:GO:0003723//RNA binding;
CL53.Contig1_All	XP_019630424.1/5.7e-68/PREDICTED: ABC transporter G family member 14-like [Branchiostoma belcheri]	NA	sp|Q05360|WHITE_LUCCU/1.8e-47/Protein white OS=Lucilia cuprina GN=W PE=2 SV=2	nvl:108565085/8.6e-49/uncharacterized ABC transporter ATP-binding protein/permease YOL075C-like; K21396 ATP-binding cassette, subfamily G (WHITE), eye pigment precursor transporter	At3g13220/6.2e-50/[Q] KOG0061 Transporter, ABC superfamily (Breast cancer resistance protein)	PF01061/1.3E-12/ABC-2 type transporter	cellular_component:GO:0016021//integral component of membrane;GO:0005886//plasma membrane;molecular_function:GO:0005524//ATP binding;GO:0042626//ATPase activity, coupled to transmembrane movement of substances;
CL53.Contig2_All	XP_019630424.1/1.3e-48/PREDICTED: ABC transporter G family member 14-like [Branchiostoma belcheri]	NA	sp|Q27256|WHITE_ANOGA/9.7e-41/Protein white OS=Anopheles gambiae GN=w PE=2 SV=1	cqu:CpipJ_CPIJ005542/1.2e-40/white; K21396 ATP-binding cassette, subfamily G (WHITE), eye pigment precursor transporter	At3g52310/1.3e-42/[Q] KOG0061 Transporter, ABC superfamily (Breast cancer resistance protein)	PS50893/17.187/ATP-binding cassette, ABC transporter-type domain profile.	cellular_component:GO:0016021//integral component of membrane;GO:0005886//plasma membrane;molecular_function:GO:0005524//ATP binding;GO:0042626//ATPase activity, coupled to transmembrane movement of substances;
CL53.Contig3_All	XP_019630424.1/1.4e-48/PREDICTED: ABC transporter G family member 14-like [Branchiostoma belcheri]	NA	sp|Q27256|WHITE_ANOGA/1.0e-40/Protein white OS=Anopheles gambiae GN=w PE=2 SV=1	cqu:CpipJ_CPIJ005542/1.2e-40/white; K21396 ATP-binding cassette, subfamily G (WHITE), eye pigment precursor transporter	At3g52310/1.3e-42/[Q] KOG0061 Transporter, ABC superfamily (Breast cancer resistance protein)	PS50893/17.187/ATP-binding cassette, ABC transporter-type domain profile.	cellular_component:GO:0016021//integral component of membrane;GO:0005886//plasma membrane;molecular_function:GO:0005524//ATP binding;GO:0042626//ATPase activity, coupled to transmembrane movement of substances;
CL53.Contig4_All	XP_019630424.1/4.9e-43/PREDICTED: ABC transporter G family member 14-like [Branchiostoma belcheri]	NA	sp|Q05360|WHITE_LUCCU/2.4e-31/Protein white OS=Lucilia cuprina GN=W PE=2 SV=2	pret:103476401/3.3e-32/abcg8; ATP-binding cassette sub-family G member 8; K05684 ATP-binding cassette, subfamily G (WHITE), member 8 (sterolin 2)	CE28537/1.0e-31/[Q] KOG0061 Transporter, ABC superfamily (Breast cancer resistance protein)	PF01061/8.4E-13/ABC-2 type transporter	NA
CL53.Contig5_All	XP_019630424.1/2.6e-52/PREDICTED: ABC transporter G family member 14-like [Branchiostoma belcheri]	NA	sp|Q27256|WHITE_ANOGA/9.7e-41/Protein white OS=Anopheles gambiae GN=w PE=2 SV=1	nvl:108565085/5.5e-43/uncharacterized ABC transporter ATP-binding protein/permease YOL075C-like; K21396 ATP-binding cassette, subfamily G (WHITE), eye pigment precursor transporter	At3g13220/7.5e-43/[Q] KOG0061 Transporter, ABC superfamily (Breast cancer resistance protein)	PF00005/4.5E-22/ABC transporter	cellular_component:GO:0016021//integral component of membrane;GO:0005886//plasma membrane;molecular_function:GO:0005524//ATP binding;GO:0042626//ATPase activity, coupled to transmembrane movement of substances;
CL53.Contig6_All	XP_019630424.1/2.3e-27/PREDICTED: ABC transporter G family member 14-like [Branchiostoma belcheri]	NA	sp|Q05360|WHITE_LUCCU/8.4e-24/Protein white OS=Lucilia cuprina GN=W PE=2 SV=2	cqu:CpipJ_CPIJ005542/3.4e-24/white; K21396 ATP-binding cassette, subfamily G (WHITE), eye pigment precursor transporter	At3g13220/6.1e-24/[Q] KOG0061 Transporter, ABC superfamily (Breast cancer resistance protein)	PTHR19241/7.1E-48/--	cellular_component:GO:0016021//integral component of membrane;GO:0005886//plasma membrane;molecular_function:GO:0005524//ATP binding;GO:0042626//ATPase activity, coupled to transmembrane movement of substances;
CL53.Contig7_All	XP_019630424.1/1.3e-51/PREDICTED: ABC transporter G family member 14-like [Branchiostoma belcheri]	NA	sp|Q27256|WHITE_ANOGA/5.9e-41/Protein white OS=Anopheles gambiae GN=w PE=2 SV=1	nvl:108565085/9.8e-43/uncharacterized ABC transporter ATP-binding protein/permease YOL075C-like; K21396 ATP-binding cassette, subfamily G (WHITE), eye pigment precursor transporter	At3g52310/7.8e-43/[Q] KOG0061 Transporter, ABC superfamily (Breast cancer resistance protein)	PS50893/17.187/ATP-binding cassette, ABC transporter-type domain profile.	cellular_component:GO:0016021//integral component of membrane;GO:0005886//plasma membrane;molecular_function:GO:0005524//ATP binding;GO:0042626//ATPase activity, coupled to transmembrane movement of substances;
CL53.Contig8_All	XP_022306295.1/1.8e-24/protein white-like isoform X3 [Crassostrea virginica]	NA	sp|Q27256|WHITE_ANOGA/2.1e-22/Protein white OS=Anopheles gambiae GN=w PE=2 SV=1	cqu:CpipJ_CPIJ005542/3.0e-23/white; K21396 ATP-binding cassette, subfamily G (WHITE), eye pigment precursor transporter	At1g51460/2.4e-23/[Q] KOG0061 Transporter, ABC superfamily (Breast cancer resistance protein)	PF00005/4.5E-7/ABC transporter	NA
CL53.Contig9_All	XP_019630424.1/8.5e-49/PREDICTED: ABC transporter G family member 14-like [Branchiostoma belcheri]	NA	sp|Q27256|WHITE_ANOGA/6.1e-41/Protein white OS=Anopheles gambiae GN=w PE=2 SV=1	cqu:CpipJ_CPIJ005542/7.3e-41/white; K21396 ATP-binding cassette, subfamily G (WHITE), eye pigment precursor transporter	At3g52310/8.1e-43/[Q] KOG0061 Transporter, ABC superfamily (Breast cancer resistance protein)	PS50893/17.187/ATP-binding cassette, ABC transporter-type domain profile.	cellular_component:GO:0016021//integral component of membrane;GO:0005886//plasma membrane;molecular_function:GO:0005524//ATP binding;GO:0042626//ATPase activity, coupled to transmembrane movement of substances;
CL53.Contig10_All	XP_019630424.1/1.2e-23/PREDICTED: ABC transporter G family member 14-like [Branchiostoma belcheri]	NA	sp|Q17320|WHITE_CERCA/2.1e-22/Protein white OS=Ceratitis capitata GN=W PE=2 SV=1	cqu:CpipJ_CPIJ005542/2.9e-23/white; K21396 ATP-binding cassette, subfamily G (WHITE), eye pigment precursor transporter	At1g51460/2.3e-23/[Q] KOG0061 Transporter, ABC superfamily (Breast cancer resistance protein)	PF01061/2.0E-11/ABC-2 type transporter	biological_process:GO:0006810//transport;cellular_component:GO:0016021//integral component of membrane;molecular_function:GO:0005524//ATP binding;GO:0015416//ATPase-coupled organic phosphonate transmembrane transporter activity;GO:0016887//ATPase activity;
CL54.Contig1_All	OCA36753.1/2.6e-115/hypothetical protein XENTR_v90010695mg [Xenopus tropicalis]	XM_015426020.1/0.0/PREDICTED: Gekko japonicus pleckstrin homology and FYVE domain containing 1 (PLEKHF1), mRNA	sp|Q68FU1|PKHF1_RAT/8.3e-95/Pleckstrin homology domain-containing family F member 1 OS=Rattus norvegicus GN=Plekhf1 PE=2 SV=1	lak:106162376/5.3e-24/uncharacterized protein LOC106162376; K05724 FYVE, RhoGEF and PH domain containing 5/6	Hs13236547/3.9e-94/[R] KOG1729 FYVE finger containing protein	NA	molecular_function:GO:0046872//metal ion binding;
CL54.Contig2_All	NA	NA	NA	NA	NA	NA	NA
CL55.Contig1_All	NA	NA	NA	NA	NA	NA	NA
CL55.Contig2_All	XP_018108928.1/1.0e-297/PREDICTED: metal transporter CNNM3-like [Xenopus laevis]	XM_018253439.1/0.0/PREDICTED: Xenopus laevis metal transporter CNNM3-like (LOC108711566), mRNA	sp|Q32NY4|CNNM3_MOUSE/7.8e-170/Metal transporter CNNM3 OS=Mus musculus GN=Cnnm3 PE=1 SV=2	xla:108711566/1.4e-298/cnnm3.L; cyclin and CBS domain divalent metal cation transport mediator 3 L homeolog; K16302 metal transporter CNNM	Hs9910370/9.7e-146/[S] KOG2118 Predicted membrane protein, contains two CBS domains	PS51371/9.47/CBS domain profile.	NA
CL55.Contig3_All	XP_018108928.1/2.4e-300/PREDICTED: metal transporter CNNM3-like [Xenopus laevis]	XM_018253439.1/0.0/PREDICTED: Xenopus laevis metal transporter CNNM3-like (LOC108711566), mRNA	sp|Q32NY4|CNNM3_MOUSE/3.2e-169/Metal transporter CNNM3 OS=Mus musculus GN=Cnnm3 PE=1 SV=2	xla:108711566/3.2e-301/cnnm3.L; cyclin and CBS domain divalent metal cation transport mediator 3 L homeolog; K16302 metal transporter CNNM	Hs9910370/1.8e-145/[S] KOG2118 Predicted membrane protein, contains two CBS domains	PF00571/1.8E-4/CBS domain	NA
CL56.Contig1_All	XP_018086246.1/7.8e-96/PREDICTED: protein NYNRIN-like [Xenopus laevis]	NA	sp|P10394|POL4_DROME/2.8e-10/Retrovirus-related Pol polyprotein from transposon 412 OS=Drosophila melanogaster GN=POL PE=3 SV=1	xla:108700541/1.1e-16/kdrl.S; kinase insert domain receptor like S homeolog; K05096 FMS-like tyrosine kinase 1 [EC:2.7.10.1]	At3g31970/2.1e-15/[R] KOG0017 FOG: Transposon-encoded proteins with TYA, reverse transcriptase, integrase domains in various combinations	NA	NA
CL56.Contig2_All	OCA19210.1/3.2e-109/hypothetical protein XENTR_v90029571mg [Xenopus tropicalis]	NA	sp|Q9P2P1|NYNRI_HUMAN/2.5e-23/Protein NYNRIN OS=Homo sapiens GN=NYNRIN PE=2 SV=3	sgh:107558022/9.7e-14/A disintegrin and metalloproteinase with thrombospondin motifs 3-like; K08619 a disintegrin and metalloproteinase with thrombospondin motifs 3 [EC:3.4.24.-]	Hs22048021_2/1.8e-23/[R] KOG0017 FOG: Transposon-encoded proteins with TYA, reverse transcriptase, integrase domains in various combinations	PTHR24559:SF179/7.1E-39/--	NA
CL56.Contig3_All	OCA19210.1/2.6e-24/hypothetical protein XENTR_v90029571mg [Xenopus tropicalis]	NA	NA	NA	NA	NA	NA
CL56.Contig4_All	OCA19210.1/3.5e-20/hypothetical protein XENTR_v90029571mg [Xenopus tropicalis]	NA	NA	NA	NA	NA	NA
CL56.Contig5_All	XP_018086246.1/2.1e-73/PREDICTED: protein NYNRIN-like [Xenopus laevis]	NA	NA	lak:106154859/4.1e-14/general transcription factor 3C polypeptide 1-like; K15199 general transcription factor 3C polypeptide 1	At3g31970/2.4e-09/[R] KOG0017 FOG: Transposon-encoded proteins with TYA, reverse transcriptase, integrase domains in various combinations	NA	NA
CL56.Contig6_All	OCA19210.1/1.3e-23/hypothetical protein XENTR_v90029571mg [Xenopus tropicalis]	NA	NA	NA	NA	NA	NA
CL56.Contig7_All	XP_012820555.1/4.7e-215/PREDICTED: protein NYNRIN-like [Xenopus tropicalis]	NA	sp|Q9P2P1|NYNRI_HUMAN/1.5e-40/Protein NYNRIN OS=Homo sapiens GN=NYNRIN PE=2 SV=3	xla:108700541/5.4e-26/kdrl.S; kinase insert domain receptor like S homeolog; K05096 FMS-like tyrosine kinase 1 [EC:2.7.10.1]	Hs22048021_2/1.1e-40/[R] KOG0017 FOG: Transposon-encoded proteins with TYA, reverse transcriptase, integrase domains in various combinations	PTHR24559/7.5E-95/--	NA
CL56.Contig8_All	OCA19210.1/3.7e-20/hypothetical protein XENTR_v90029571mg [Xenopus tropicalis]	NA	NA	NA	NA	NA	NA
CL56.Contig9_All	OCA19210.1/1.1e-27/hypothetical protein XENTR_v90029571mg [Xenopus tropicalis]	NA	NA	NA	NA	NA	NA
CL56.Contig10_All	OCA19210.1/9.6e-48/hypothetical protein XENTR_v90029571mg [Xenopus tropicalis]	NA	NA	NA	NA	NA	NA
CL56.Contig11_All	OCA19210.1/1.3e-37/hypothetical protein XENTR_v90029571mg [Xenopus tropicalis]	NA	NA	NA	NA	NA	NA
CL56.Contig12_All	OCA19210.1/2.8e-55/hypothetical protein XENTR_v90029571mg [Xenopus tropicalis]	NA	NA	NA	NA	NA	NA
CL57.Contig1_All	NA	NA	NA	NA	NA	NA	NA
CL57.Contig2_All	NA	NA	NA	NA	NA	NA	NA
CL57.Contig3_All	NA	NA	NA	NA	NA	NA	NA
CL58.Contig1_All	NA	NA	NA	NA	NA	NA	NA
CL58.Contig2_All	NA	NA	NA	NA	NA	NA	NA
CL59.Contig1_All	XP_004918219.1/4.3e-34/PREDICTED: uncharacterized protein LOC100486434 isoform X2 [Xenopus tropicalis]	AL009176.1/0.0/Human DNA sequence from clone RP1-137D17 on chromosome 6q27, complete sequence	NA	NA	NA	NA	NA
CL59.Contig2_All	NA	NA	NA	NA	NA	NA	NA
CL59.Contig3_All	XP_002939218.1/1.9e-34/PREDICTED: uncharacterized protein LOC100486434 isoform X4 [Xenopus tropicalis]	AL009176.1/0.0/Human DNA sequence from clone RP1-137D17 on chromosome 6q27, complete sequence	NA	NA	NA	NA	NA
CL60.Contig1_All	NA	NA	NA	NA	NA	NA	NA
CL60.Contig2_All	XP_018118265.1/1.1e-09/PREDICTED: kinesin light chain 1 [Xenopus laevis]	NA	NA	xla:108717635/1.4e-10/kinesin light chain 1-like; K10407 kinesin light chain	NA	NA	cellular_component:GO:0005871//kinesin complex;molecular_function:GO:0003777//microtubule motor activity;
CL60.Contig3_All	AAH43636.1/0.0e+00/LOC398473 protein, partial [Xenopus laevis]	NM_001142194.1/0.0/Xenopus tropicalis uncharacterized LOC100216226 (LOC100216226), mRNA &gt;BC168575.1 Xenopus tropicalis cDNA clone MGC:185062 IMAGE:7690189, complete cds	sp|Q9NSK0|KLC4_HUMAN/3.0e-257/Kinesin light chain 4 OS=Homo sapiens GN=KLC4 PE=1 SV=3	xtr:100216226/0.0e+00/uncharacterized LOC100216226; K10407 kinesin light chain	Hs5031831/3.2e-253/[Z] KOG1840 Kinesin light chain	PS01160/-/Kinesin light chain repeat.	cellular_component:GO:0005871//kinesin complex;molecular_function:GO:0003777//microtubule motor activity;
CL60.Contig4_All	NP_001135666.1/2.2e-31/uncharacterized protein LOC100216226 [Xenopus tropicalis] >AAI68575.1 Unknown (protein for MGC:185062) [Xenopus tropicalis]	NA	sp|Q9NSK0|KLC4_HUMAN/2.8e-20/Kinesin light chain 4 OS=Homo sapiens GN=KLC4 PE=1 SV=3	xtr:100216226/2.8e-32/uncharacterized LOC100216226; K10407 kinesin light chain	Hs12383062/3.8e-19/[Z] KOG1840 Kinesin light chain	NA	cellular_component:GO:0005871//kinesin complex;molecular_function:GO:0003777//microtubule motor activity;
CL60.Contig5_All	AAH43636.1/0.0e+00/LOC398473 protein, partial [Xenopus laevis]	NM_001142194.1/0.0/Xenopus tropicalis uncharacterized LOC100216226 (LOC100216226), mRNA &gt;BC168575.1 Xenopus tropicalis cDNA clone MGC:185062 IMAGE:7690189, complete cds	sp|Q9NSK0|KLC4_HUMAN/1.8e-259/Kinesin light chain 4 OS=Homo sapiens GN=KLC4 PE=1 SV=3	xtr:100216226/0.0e+00/uncharacterized LOC100216226; K10407 kinesin light chain	Hs5031831/1.5e-255/[Z] KOG1840 Kinesin light chain	PS50005/5.546/TPR repeat profile.	cellular_component:GO:0005871//kinesin complex;molecular_function:GO:0003777//microtubule motor activity;
CL61.Contig1_All	KII64706.1/2.0e-76/Sorting nexin-13 [Thelohanellus kitauei]	NA	sp|Q6PHS6|SNX13_MOUSE/5.6e-44/Sorting nexin-13 OS=Mus musculus GN=Snx13 PE=2 SV=1	hmg:100206823/3.7e-50/sorting nexin-13-like; K17925 sorting nexin-13	Hs17864088/1.1e-44/[ZUD] KOG2101 Intermediate filament-like protein, sorting nexins, and related proteins containing PX (PhoX) domain(s)	PF00787/2.3E-18/PX domain	molecular_function:GO:0035091//phosphatidylinositol binding;
CL61.Contig2_All	KII64706.1/2.7e-14/Sorting nexin-13 [Thelohanellus kitauei]	NA	sp|Q9Y5W8|SNX13_HUMAN/4.2e-09/Sorting nexin-13 OS=Homo sapiens GN=SNX13 PE=1 SV=4	hmg:100206823/2.0e-10/sorting nexin-13-like; K17925 sorting nexin-13	Hs17864088/3.1e-09/[ZUD] KOG2101 Intermediate filament-like protein, sorting nexins, and related proteins containing PX (PhoX) domain(s)	PF08628/2.1E-8/Sorting nexin C terminal	molecular_function:GO:0035091//phosphatidylinositol binding;
CL62.Contig1_All	XP_018417665.1/9.5e-24/PREDICTED: alpha-tectorin-like [Nanorana parkeri]	NA	sp|Q9YH85|TECTA_CHICK/4.3e-18/Alpha-tectorin OS=Gallus gallus GN=TECTA PE=1 SV=1	npr:108791622/1.3e-24/alpha-tectorin-like; K18273 alpha-tectorin	Hs20537979_1/1.0e-16/[W] KOG4291 Mucin/alpha-tectorin	PF06119/4.8E-17/Nidogen-like	NA
CL62.Contig2_All	NP_001082761.1/4.8e-106/tectorin alpha, gene 2 S homeolog precursor [Xenopus laevis] >AAQ62573.1 ID14 [Xenopus laevis]	NA	sp|O75443|TECTA_HUMAN/1.1e-83/Alpha-tectorin OS=Homo sapiens GN=TECTA PE=1 SV=3	xla:398709/6.4e-107/tecta.2.S, dfna12, dfna8, dfnb21, id14, tecta, tecta.2; tectorin alpha, gene 2 S homeolog; K18273 alpha-tectorin	Hs4885627_1/1.4e-69/[W] KOG4291 Mucin/alpha-tectorin	PF06119/2.0E-28/Nidogen-like	biological_process:GO:0007160//cell-matrix adhesion;GO:0007605//sensory perception of sound;cellular_component:GO:0005578//proteinaceous extracellular matrix;molecular_function:GO:0005201//extracellular matrix structural constituent;
CL63.Contig1_All	NA	NA	NA	NA	NA	NA	NA
CL63.Contig2_All	NA	NA	NA	NA	NA	NA	NA
CL63.Contig3_All	NA	NA	NA	NA	NA	NA	NA
CL63.Contig4_All	NA	NA	NA	NA	NA	NA	NA
CL63.Contig5_All	NA	NA	NA	NA	NA	NA	NA
CL63.Contig6_All	NA	NA	NA	NA	NA	NA	NA
CL63.Contig7_All	NA	NA	NA	NA	NA	NA	NA
CL64.Contig1_All	XP_004916016.1/4.9e-36/PREDICTED: uncharacterized protein LOC100496372 [Xenopus tropicalis] >OCA28413.1 hypothetical protein XENTR_v90018105mg [Xenopus tropicalis]	NA	NA	NA	NA	NA	NA
CL64.Contig2_All	NA	NA	NA	NA	NA	NA	NA
CL65.Contig1_All	NA	AC275465.1/0.0/Microcebus murinus chromosome chr17 clone CH257-7F7, complete sequence	NA	NA	NA	NA	NA
CL65.Contig2_All	NA	CP020642.1/0.0/Oryzias latipes strain HSOK chromosome 22	NA	NA	NA	NA	NA
CL66.Contig1_All	ABP48763.1/4.5e-230/BRCA2, partial [Xenopus tropicalis]	NA	sp|Q864S8|BRCA2_FELCA/1.8e-164/Breast cancer type 2 susceptibility protein homolog OS=Felis catus GN=BRCA2 PE=2 SV=2	xtr:100038818/8.6e-230/brca2, brcc2, brovca2, facd, fad, fad1, fancb, fancd1; BRCA2, DNA repair associated; K08775 breast cancer 2 susceptibility protein	Hs4502451/2.2e-159/[L] KOG4751 DNA recombinational repair protein BRCA2	PF09121/5.2E-20/Tower	NA
CL66.Contig2_All	ABP48763.1/2.6e-45/BRCA2, partial [Xenopus tropicalis]	NA	sp|Q864S8|BRCA2_FELCA/2.2e-30/Breast cancer type 2 susceptibility protein homolog OS=Felis catus GN=BRCA2 PE=2 SV=2	xtr:100038818/4.9e-45/brca2, brcc2, brovca2, facd, fad, fad1, fancb, fancd1; BRCA2, DNA repair associated; K08775 breast cancer 2 susceptibility protein	Hs4502451/2.8e-27/[L] KOG4751 DNA recombinational repair protein BRCA2	PF09104/6.4E-46/BRCA2, oligonucleotide/oligosaccharide-binding, domain 3	NA
CL67.Contig1_All	XP_018110628.1/3.9e-30/PREDICTED: vesicle-associated membrane protein 5-like [Xenopus laevis] >OCT86612.1 hypothetical protein XELAEV_18020294mg [Xenopus laevis]	NA	NA	xla:108712746/5.2e-31/vamp5.S, myobrevin, vamp-5; vesicle associated membrane protein 5 S homeolog; K08514 vesicle-associated membrane protein 5	Hs5730112/6.0e-14/[U] KOG0860 Synaptobrevin/VAMP-like protein	PS50892/15.142/v-SNARE coiled-coil homology domain profile.	biological_process:GO:0016192//vesicle-mediated transport;cellular_component:GO:0016021//integral component of membrane;
CL67.Contig2_All	XP_018110628.1/5.3e-30/PREDICTED: vesicle-associated membrane protein 5-like [Xenopus laevis] >OCT86612.1 hypothetical protein XELAEV_18020294mg [Xenopus laevis]	NA	NA	xla:108712746/7.0e-31/vamp5.S, myobrevin, vamp-5; vesicle associated membrane protein 5 S homeolog; K08514 vesicle-associated membrane protein 5	Hs5730112/8.1e-14/[U] KOG0860 Synaptobrevin/VAMP-like protein	NA	biological_process:GO:0016192//vesicle-mediated transport;cellular_component:GO:0016021//integral component of membrane;
CL68.Contig1_All	XP_005090205.1/1.1e-20/PREDICTED: tRNA pseudouridine synthase A, mitochondrial-like isoform X2 [Aplysia californica] >XP_012940000.1 PREDICTED: tRNA pseudouridine synthase A, mitochondrial-like isoform X2 [Aplysia californica]	NA	sp|Q9Y606|TRUA_HUMAN/3.0e-20/tRNA pseudouridine synthase A, mitochondrial OS=Homo sapiens GN=PUS1 PE=1 SV=3	ccw:104688632/6.0e-20/PUS1; tRNA pseudouridine synthase A, mitochondrial isoform X1; K06173 tRNA pseudouridine38-40 synthase [EC:5.4.99.12]	Hs13376820/2.1e-20/[J] KOG2553 Pseudouridylate synthase	PTHR11142/9.0E-45/--	NA
CL68.Contig2_All	NP_001030025.1/4.1e-08/X-linked retinitis pigmentosa GTPase regulator isoform C [Homo sapiens] >ARI48056.1 retinitis pigmentosa GTPase regulator [synthetic construct]	XM_008886223.1/0.0/Hammondia hammondi mannosyl-oligosaccharide glucosidase partial mRNA	sp|Q28181|CNGB1_BOVIN/6.6e-08/Cyclic nucleotide-gated cation channel beta-1 OS=Bos taurus GN=CNGB1 PE=1 SV=1	lak:106153712/2.4e-33/tRNA pseudouridine synthase A, mitochondrial-like isoform X1; K06173 tRNA pseudouridine38-40 synthase [EC:5.4.99.12]	Hs13376820/2.7e-35/[J] KOG2553 Pseudouridylate synthase	PF01416/1.5E-6/tRNA pseudouridine synthase	biological_process:GO:0007601//visual perception;GO:0006886//intracellular protein transport;GO:0060271//cilium assembly;GO:0042073//intraciliary transport;GO:0050896//response to stimulus;cellular_component:GO:0005813//centrosome;GO:0001750//photoreceptor outer segment;GO:0036064//ciliary basal body;GO:0036126//sperm flagellum;GO:0005794//Golgi apparatus;molecular_function:GO:0003723//RNA bindin…
CL68.Contig3_All	XP_012398819.1/9.5e-08/PREDICTED: LOW QUALITY PROTEIN: sodium/potassium/calcium exchanger 1 [Sarcophilus harrisii]	XM_008886223.1/0.0/Hammondia hammondi mannosyl-oligosaccharide glucosidase partial mRNA	sp|Q28181|CNGB1_BOVIN/1.8e-08/Cyclic nucleotide-gated cation channel beta-1 OS=Bos taurus GN=CNGB1 PE=1 SV=1	shr:100919630/1.3e-08/sodium/potassium/calcium exchanger 1; K13749 solute carrier family 24 (sodium/potassium/calcium exchanger), member 1	Hs14771587/7.9e-06/[BD] KOG3105 DNA-binding centromere protein B (CENP-B)	NA	NA
CL68.Contig4_All	XP_016528122.1/3.7e-07/PREDICTED: X-linked retinitis pigmentosa GTPase regulator-like isoform X3 [Poecilia formosa]	XM_008886223.1/0.0/Hammondia hammondi mannosyl-oligosaccharide glucosidase partial mRNA	sp|Q28181|CNGB1_BOVIN/7.0e-08/Cyclic nucleotide-gated cation channel beta-1 OS=Bos taurus GN=CNGB1 PE=1 SV=1	lak:106153712/2.6e-33/tRNA pseudouridine synthase A, mitochondrial-like isoform X1; K06173 tRNA pseudouridine38-40 synthase [EC:5.4.99.12]	Hs13376820/2.9e-35/[J] KOG2553 Pseudouridylate synthase	PF01416/1.0E-12/tRNA pseudouridine synthase	NA
CL68.Contig5_All	AAG00551.1/3.9e-08/retinitis pigmentosa GTPase regulator, partial [Homo sapiens]	XM_008886223.1/0.0/Hammondia hammondi mannosyl-oligosaccharide glucosidase partial mRNA	sp|Q28181|CNGB1_BOVIN/6.3e-08/Cyclic nucleotide-gated cation channel beta-1 OS=Bos taurus GN=CNGB1 PE=1 SV=1	aqu:100636947/2.5e-51/tRNA pseudouridine synthase A, mitochondrial-like; K06173 tRNA pseudouridine38-40 synthase [EC:5.4.99.12]	Hs13376820/1.1e-51/[J] KOG2553 Pseudouridylate synthase	PF01416/1.0E-12/tRNA pseudouridine synthase	NA
CL68.Contig6_All	XP_003978868.2/2.0e-47/PREDICTED: tRNA pseudouridine synthase A, mitochondrial isoform X1 [Takifugu rubripes]	XM_008886223.1/0.0/Hammondia hammondi mannosyl-oligosaccharide glucosidase partial mRNA	sp|Q28181|CNGB1_BOVIN/6.7e-08/Cyclic nucleotide-gated cation channel beta-1 OS=Bos taurus GN=CNGB1 PE=1 SV=1	aqu:100636947/1.6e-48/tRNA pseudouridine synthase A, mitochondrial-like; K06173 tRNA pseudouridine38-40 synthase [EC:5.4.99.12]	Hs13376820/5.1e-50/[J] KOG2553 Pseudouridylate synthase	PF01416/1.0E-12/tRNA pseudouridine synthase	NA
CL69.Contig1_All	NA	NA	NA	NA	NA	NA	NA
CL69.Contig2_All	NA	NA	NA	NA	NA	NA	NA
CL70.Contig1_All	NP_001072873.1/6.9e-251/uncharacterized protein LOC780335 [Xenopus tropicalis] >AAI24018.1 hypothetical protein MGC147490 [Xenopus tropicalis]	XM_018572672.1/0.0/PREDICTED: Nanorana parkeri zinc-binding protein A33-like (LOC108800679), mRNA	sp|Q02084|A33_PLEWA/1.7e-129/Zinc-binding protein A33 OS=Pleurodeles waltl PE=1 SV=2	xtr:780335/9.2e-252/uncharacterized protein MGC147490; K12034 tripartite motif-containing protein 69 [EC:2.3.2.27]	Hs10864061/1.1e-74/[O] KOG2177 Predicted E3 ubiquitin ligase	PTHR24103:SF375/2.9E-278/--	cellular_component:GO:0005622//intracellular;molecular_function:GO:0008270//zinc ion binding;
CL70.Contig2_All	NP_001072873.1/8.1e-251/uncharacterized protein LOC780335 [Xenopus tropicalis] >AAI24018.1 hypothetical protein MGC147490 [Xenopus tropicalis]	XM_018572672.1/0.0/PREDICTED: Nanorana parkeri zinc-binding protein A33-like (LOC108800679), mRNA	sp|Q02084|A33_PLEWA/2.0e-129/Zinc-binding protein A33 OS=Pleurodeles waltl PE=1 SV=2	xtr:780335/1.1e-251/uncharacterized protein MGC147490; K12034 tripartite motif-containing protein 69 [EC:2.3.2.27]	Hs10864061/1.3e-74/[O] KOG2177 Predicted E3 ubiquitin ligase	PTHR24103:SF375/2.9E-278/--	cellular_component:GO:0005622//intracellular;molecular_function:GO:0008270//zinc ion binding;
CL70.Contig3_All	NP_001072873.1/8.8e-251/uncharacterized protein LOC780335 [Xenopus tropicalis] >AAI24018.1 hypothetical protein MGC147490 [Xenopus tropicalis]	XM_018572672.1/0.0/PREDICTED: Nanorana parkeri zinc-binding protein A33-like (LOC108800679), mRNA	sp|Q02084|A33_PLEWA/2.1e-129/Zinc-binding protein A33 OS=Pleurodeles waltl PE=1 SV=2	xtr:780335/1.2e-251/uncharacterized protein MGC147490; K12034 tripartite motif-containing protein 69 [EC:2.3.2.27]	Hs10864061/1.4e-74/[O] KOG2177 Predicted E3 ubiquitin ligase	PTHR24103:SF375/2.9E-278/--	cellular_component:GO:0005622//intracellular;molecular_function:GO:0008270//zinc ion binding;
CL70.Contig4_All	NP_001072873.1/7.5e-251/uncharacterized protein LOC780335 [Xenopus tropicalis] >AAI24018.1 hypothetical protein MGC147490 [Xenopus tropicalis]	XM_018572672.1/0.0/PREDICTED: Nanorana parkeri zinc-binding protein A33-like (LOC108800679), mRNA	sp|Q02084|A33_PLEWA/1.8e-129/Zinc-binding protein A33 OS=Pleurodeles waltl PE=1 SV=2	xtr:780335/9.9e-252/uncharacterized protein MGC147490; K12034 tripartite motif-containing protein 69 [EC:2.3.2.27]	Hs10864061/1.2e-74/[O] KOG2177 Predicted E3 ubiquitin ligase	PTHR24103:SF375/2.9E-278/--	cellular_component:GO:0005622//intracellular;molecular_function:GO:0008270//zinc ion binding;
CL71.Contig1_All	XP_018418760.1/1.4e-106/PREDICTED: thioredoxin domain-containing protein 9 [Nanorana parkeri]	XM_007436080.2/0.0/PREDICTED: Python bivittatus thioredoxin domain containing 9 (TXNDC9), mRNA	sp|O18883|TXND9_BOVIN/2.3e-103/Thioredoxin domain-containing protein 9 OS=Bos taurus GN=TXNDC9 PE=2 SV=2	NA	Hs18104959/2.9e-103/[OC] KOG1672 ATP binding protein	PF00085/1.4E-11/Thioredoxin	biological_process:GO:0045454//cell redox homeostasis;cellular_component:GO:0005623//cell;
CL71.Contig2_All	XP_018418760.1/1.5e-106/PREDICTED: thioredoxin domain-containing protein 9 [Nanorana parkeri]	XM_007436080.2/0.0/PREDICTED: Python bivittatus thioredoxin domain containing 9 (TXNDC9), mRNA	sp|O18883|TXND9_BOVIN/2.5e-103/Thioredoxin domain-containing protein 9 OS=Bos taurus GN=TXNDC9 PE=2 SV=2	NA	Hs18104959/3.1e-103/[OC] KOG1672 ATP binding protein	PF00085/1.4E-11/Thioredoxin	biological_process:GO:0045454//cell redox homeostasis;cellular_component:GO:0005623//cell;
CL71.Contig3_All	XP_018418760.1/6.6e-107/PREDICTED: thioredoxin domain-containing protein 9 [Nanorana parkeri]	XM_007436080.2/0.0/PREDICTED: Python bivittatus thioredoxin domain containing 9 (TXNDC9), mRNA	sp|O18883|TXND9_BOVIN/1.1e-103/Thioredoxin domain-containing protein 9 OS=Bos taurus GN=TXNDC9 PE=2 SV=2	NA	Hs18104959/1.4e-103/[OC] KOG1672 ATP binding protein	PF00085/1.4E-11/Thioredoxin	biological_process:GO:0045454//cell redox homeostasis;cellular_component:GO:0005623//cell;
CL72.Contig1_All	XP_006631947.2/2.7e-78/PREDICTED: 40S ribosomal protein S14 [Lepisosteus oculatus]	NM_001016722.3/0.0/Xenopus tropicalis ribosomal protein S14 (rps14), mRNA &gt;BC135232.1 Xenopus tropicalis hypothetical protein LOC549476, mRNA (cDNA clone MGC:121093 IMAGE:7584126), complete cds	sp|P62264|RS14_MOUSE/7.8e-80/40S ribosomal protein S14 OS=Mus musculus GN=Rps14 PE=1 SV=3	npr:108786314/1.7e-78/RPS14; 40S ribosomal protein S14; K02955 small subunit ribosomal protein S14e	Hs5032051/5.6e-80/[J] KOG0407 40S ribosomal protein S14	PTHR11759/6.7E-125/--	NA
CL72.Contig2_All	XP_003750078.4/2.9e-81/PREDICTED: 40S ribosomal protein S14 isoform X1 [Rattus norvegicus]	NM_001016722.3/0.0/Xenopus tropicalis ribosomal protein S14 (rps14), mRNA &gt;BC135232.1 Xenopus tropicalis hypothetical protein LOC549476, mRNA (cDNA clone MGC:121093 IMAGE:7584126), complete cds	sp|P62264|RS14_MOUSE/1.6e-81/40S ribosomal protein S14 OS=Mus musculus GN=Rps14 PE=1 SV=3	rno:100911847/3.8e-82/40S ribosomal protein S14-like; K02955 small subunit ribosomal protein S14e	Hs5032051/1.2e-81/[J] KOG0407 40S ribosomal protein S14	NA	NA
CL73.Contig1_All	OCA45942.1/1.3e-55/hypothetical protein XENTR_v90005879mg [Xenopus tropicalis]	AM910987.1/0.0/Plasmodium knowlesi strain H chromosome 5, complete genome	sp|Q58DV5|RM30_BOVIN/2.9e-49/39S ribosomal protein L30, mitochondrial OS=Bos taurus GN=MRPL30 PE=1 SV=1	xtr:548902/2.9e-56/mrpl30; mitochondrial ribosomal protein L30; K02907 large subunit ribosomal protein L30	Hs21735604/1.3e-46/[J] KOG4799 Mitochondrial ribosomal protein L30	PF00327/1.7E-13/Ribosomal protein L30p/L7e	biological_process:GO:0006412//translation;cellular_component:GO:0015934//large ribosomal subunit;molecular_function:GO:0003735//structural constituent of ribosome;
CL73.Contig2_All	OCA45942.1/2.1e-53/hypothetical protein XENTR_v90005879mg [Xenopus tropicalis]	NA	sp|Q58DV5|RM30_BOVIN/3.8e-49/39S ribosomal protein L30, mitochondrial OS=Bos taurus GN=MRPL30 PE=1 SV=1	xtr:548902/2.7e-54/mrpl30; mitochondrial ribosomal protein L30; K02907 large subunit ribosomal protein L30	Hs21735604/9.8e-47/[J] KOG4799 Mitochondrial ribosomal protein L30	NA	biological_process:GO:0006412//translation;cellular_component:GO:0015934//large ribosomal subunit;molecular_function:GO:0003735//structural constituent of ribosome;
CL74.Contig1_All	NA	NA	NA	NA	NA	NA	NA
CL74.Contig2_All	NA	NA	NA	NA	NA	NA	NA
CL74.Contig3_All	NA	FN410613.1/0.0/Equus caballus microsatellite DNA, locus ABGe15806	NA	NA	NA	NA	NA
CL74.Contig4_All	NA	NA	NA	NA	NA	NA	NA
CL74.Contig5_All	NA	NA	NA	NA	NA	NA	NA
CL74.Contig6_All	NA	NA	NA	NA	NA	NA	NA
CL74.Contig7_All	NA	NA	NA	NA	NA	NA	NA
CL74.Contig8_All	OCT91329.1/3.6e-168/hypothetical protein XELAEV_18014380mg [Xenopus laevis]	NA	sp|Q9NPH0|PPA6_HUMAN/2.9e-127/Lysophosphatidic acid phosphatase type 6 OS=Homo sapiens GN=ACP6 PE=1 SV=2	xla:100127261/1.1e-168/acp6.S, acp6; acid phosphatase 6, lysophosphatidic S homeolog; K14395 lysophosphatidic acid phosphatase type 6 [EC:3.1.3.2]	Hs21359911/2.7e-127/[I] KOG3720 Lysosomal & prostatic acid phosphatases	PS00616/-/Histidine acid phosphatases phosphohistidine signature.	molecular_function:GO:0003993//acid phosphatase activity;
CL74.Contig9_All	NP_001025664.1/2.3e-292/EH domain-containing protein 2 [Xenopus tropicalis] >AAH92546.1 MGC107790 protein [Xenopus tropicalis] >OCA25717.1 hypothetical protein XENTR_v90021020mg [Xenopus tropicalis]	NM_001089067.1/0.0/Xenopus laevis EH domain-containing protein 2-like (LOC398546), mRNA &gt;BC072779.1 Xenopus laevis similar to EH-domain containing 2, mRNA (cDNA clone MGC:80083 IMAGE:4885241), complete cds	sp|Q8BH64|EHD2_MOUSE/1.3e-249/EH domain-containing protein 2 OS=Mus musculus GN=Ehd2 PE=1 SV=1	xtr:595056/3.0e-293/ehd2; EH domain containing 2; K12469 EH domain-containing protein 2	Hs21361462/1.6e-249/[TU] KOG1954 Endocytosis/signaling protein EHD1	PTHR11216/0.0/--	biological_process:GO:0030036//actin cytoskeleton organization;GO:0032456//endocytic recycling;cellular_component:GO:0005622//intracellular;molecular_function:GO:0005509//calcium ion binding;GO:0005525//GTP binding;
CL75.Contig1_All	XP_004477102.1/1.5e-143/PREDICTED: PTB domain-containing engulfment adapter protein 1 isoform X2 [Dasypus novemcinctus]	XM_018569239.1/0.0/PREDICTED: Nanorana parkeri GULP, engulfment adaptor PTB domain containing 1 (GULP1), mRNA	sp|Q9UBP9|GULP1_HUMAN/2.5e-143/PTB domain-containing engulfment adapter protein 1 OS=Homo sapiens GN=GULP1 PE=1 SV=1	ncc:104962908/3.3e-78/extracellular serine/threonine protein kinase FAM20C-like; K21958 extracellular serine/threonine protein kinase FAM20C [EC:2.7.11.1]	Hs7705318/1.8e-143/[R] KOG3536 Adaptor protein CED-6, contains PTB domain	PF00640/2.8E-34/Phosphotyrosine interaction domain (PTB/PID)	NA
CL75.Contig2_All	XP_014810080.1/1.3e-174/PREDICTED: PTB domain-containing engulfment adapter protein 1 isoform X2 [Calidris pugnax]	XM_018569239.1/0.0/PREDICTED: Nanorana parkeri GULP, engulfment adaptor PTB domain containing 1 (GULP1), mRNA	sp|Q9UBP9|GULP1_HUMAN/1.3e-105/PTB domain-containing engulfment adapter protein 1 OS=Homo sapiens GN=GULP1 PE=1 SV=1	ncc:104962908/1.3e-77/extracellular serine/threonine protein kinase FAM20C-like; K21958 extracellular serine/threonine protein kinase FAM20C [EC:2.7.11.1]	Hs7705318/9.1e-106/[R] KOG3536 Adaptor protein CED-6, contains PTB domain	PTHR11232/2.7E-177/--	NA
CL76.Contig1_All	NA	NA	NA	NA	NA	NA	NA
CL76.Contig2_All	NA	NA	NA	NA	NA	NA	NA
CL77.Contig1_All	XP_018427130.1/4.2e-63/PREDICTED: nicotinamide N-methyltransferase-like [Nanorana parkeri]	NA	sp|P40261|NNMT_HUMAN/1.2e-43/Nicotinamide N-methyltransferase OS=Homo sapiens GN=NNMT PE=1 SV=1	npr:108799732/5.6e-64/nicotinamide N-methyltransferase-like; K00541 nicotinamide N-methyltransferase [EC:2.1.1.1]	Hs5453790/8.7e-44/[TQV] TWOG0173 Phenylethanolamine N-methyltransferase/indolethylamine N-methyltransferase/nicotinamide N-methyltransferase	PS51681/70.766/SAM-dependent methyltransferase NNMT/PNMT/TEMT-type profile.	NA
CL77.Contig2_All	XP_018427130.1/2.7e-62/PREDICTED: nicotinamide N-methyltransferase-like [Nanorana parkeri]	NA	sp|P40261|NNMT_HUMAN/6.9e-44/Nicotinamide N-methyltransferase OS=Homo sapiens GN=NNMT PE=1 SV=1	npr:108799732/3.5e-63/nicotinamide N-methyltransferase-like; K00541 nicotinamide N-methyltransferase [EC:2.1.1.1]	Hs5453790/5.0e-44/[TQV] TWOG0173 Phenylethanolamine N-methyltransferase/indolethylamine N-methyltransferase/nicotinamide N-methyltransferase	PS51681/68.321/SAM-dependent methyltransferase NNMT/PNMT/TEMT-type profile.	NA
CL77.Contig3_All	XP_018427127.1/1.5e-74/PREDICTED: nicotinamide N-methyltransferase-like [Nanorana parkeri]	NA	sp|P40261|NNMT_HUMAN/1.1e-55/Nicotinamide N-methyltransferase OS=Homo sapiens GN=NNMT PE=1 SV=1	npr:108799727/2.0e-75/nicotinamide N-methyltransferase-like; K00541 nicotinamide N-methyltransferase [EC:2.1.1.1]	Hs5453790/8.0e-56/[TQV] TWOG0173 Phenylethanolamine N-methyltransferase/indolethylamine N-methyltransferase/nicotinamide N-methyltransferase	PS51681/86.087/SAM-dependent methyltransferase NNMT/PNMT/TEMT-type profile.	NA
CL78.Contig1_All	NP_989149.1/3.3e-154/embryonic stem cell-specific 5-hydroxymethylcytosine-binding protein [Xenopus tropicalis] >XP_012816213.1 PREDICTED: embryonic stem cell-specific 5-hydroxymethylcytosine-binding protein isoform X1 [Xenopus tropicalis] >Q6P7N4.1 RecName: Full=Embryonic stem cell-specific 5-hydroxymethylcytosine-binding protein; Short=ES cell-specific 5hmC-binding protein; AltName: Full=Putativ…	XM_004692206.2/0.0/PREDICTED: Condylura cristata 5-hydroxymethylcytosine (hmC) binding, ES cell-specific (HMCES), mRNA	sp|Q6P7N4|HMCES_XENTR/1.9e-156/Embryonic stem cell-specific 5-hydroxymethylcytosine-binding protein OS=Xenopus tropicalis GN=hmces PE=2 SV=1	ame:408900/1.3e-45/GB14529; tyrosine-protein phosphatase non-receptor type 61F-like; K05696 tyrosine-protein phosphatase non-receptor type 1 [EC:3.1.3.48]	Hs9910182/3.1e-111/[S] KOG2618 Uncharacterized conserved protein	PTHR13604:SF0/1.4E-134/--	molecular_function:GO:0003677//DNA binding;GO:0008233//peptidase activity;
CL78.Contig2_All	NP_989149.1/2.3e-154/embryonic stem cell-specific 5-hydroxymethylcytosine-binding protein [Xenopus tropicalis] >XP_012816213.1 PREDICTED: embryonic stem cell-specific 5-hydroxymethylcytosine-binding protein isoform X1 [Xenopus tropicalis] >Q6P7N4.1 RecName: Full=Embryonic stem cell-specific 5-hydroxymethylcytosine-binding protein; Short=ES cell-specific 5hmC-binding protein; AltName: Full=Putativ…	XM_004692206.2/0.0/PREDICTED: Condylura cristata 5-hydroxymethylcytosine (hmC) binding, ES cell-specific (HMCES), mRNA	sp|Q6P7N4|HMCES_XENTR/1.4e-156/Embryonic stem cell-specific 5-hydroxymethylcytosine-binding protein OS=Xenopus tropicalis GN=hmces PE=2 SV=1	ame:408900/9.0e-46/GB14529; tyrosine-protein phosphatase non-receptor type 61F-like; K05696 tyrosine-protein phosphatase non-receptor type 1 [EC:3.1.3.48]	Hs9910182/2.2e-111/[S] KOG2618 Uncharacterized conserved protein	PTHR13604:SF0/1.4E-134/--	molecular_function:GO:0003677//DNA binding;GO:0008233//peptidase activity;
CL78.Contig3_All	OCT85834.1/4.7e-73/hypothetical protein XELAEV_18024003mg [Xenopus laevis]	XM_004692206.2/0.0/PREDICTED: Condylura cristata 5-hydroxymethylcytosine (hmC) binding, ES cell-specific (HMCES), mRNA	sp|Q6IND6|HMCES_XENLA/1.0e-74/Embryonic stem cell-specific 5-hydroxymethylcytosine-binding protein OS=Xenopus laevis GN=hmces PE=2 SV=1	ame:408900/1.5e-27/GB14529; tyrosine-protein phosphatase non-receptor type 61F-like; K05696 tyrosine-protein phosphatase non-receptor type 1 [EC:3.1.3.48]	Hs9910182/1.4e-57/[S] KOG2618 Uncharacterized conserved protein	PTHR13604:SF0/7.7E-73/--	molecular_function:GO:0003677//DNA binding;GO:0008233//peptidase activity;
CL79.Contig1_All	XP_014346881.1/2.7e-18/PREDICTED: LOW QUALITY PROTEIN: uncharacterized protein LOC102361187 [Latimeria chalumnae]	NA	NA	NA	NA	NA	NA
CL79.Contig2_All	XP_003879053.1/6.1e-08/proteophosphoglycan ppg1 [Leishmania mexicana MHOM/GT/2001/U1103] >CBZ30607.1 proteophosphoglycan ppg1 [Leishmania mexicana MHOM/GT/2001/U1103]	NA	NA	NA	NA	NA	cellular_component:GO:0016021//integral component of membrane;
CL79.Contig3_All	ARQ32636.1/2.4e-24/egg stalk protein 2, partial [Chrysoperla carnea]	NA	sp|P05790|FIBH_BOMMO/1.6e-14/Fibroin heavy chain OS=Bombyx mori GN=FIBH PE=1 SV=4	bacu:103004413/1.8e-17/KMT2D; lysine (K)-specific methyltransferase 2D; K09187 histone-lysine N-methyltransferase MLL2 [EC:2.1.1.43]	At3g28780/8.3e-13/[S] LSE0099 A Uncharacterized protein	NA	NA
CL79.Contig4_All	NA	NA	NA	NA	NA	NA	NA
CL79.Contig5_All	KZS10386.1/3.5e-23/Uncharacterized protein APZ42_025159 [Daphnia magna]	NA	NA	amex:103047751/1.6e-08/LOW QUALITY PROTEIN: ryanodine receptor 1; K04961 ryanodine receptor 1	NA	NA	NA
CL79.Contig6_All	NA	NA	NA	NA	NA	NA	NA
CL79.Contig7_All	XP_003879053.1/3.8e-23/proteophosphoglycan ppg1 [Leishmania mexicana MHOM/GT/2001/U1103] >CBZ30607.1 proteophosphoglycan ppg1 [Leishmania mexicana MHOM/GT/2001/U1103]	NA	sp|Q2T9N0|FSCB_BOVIN/1.7e-17/Fibrous sheath CABYR-binding protein OS=Bos taurus GN=FSCB PE=2 SV=1	ocu:100349510/3.4e-17/LOR; loricrin; K10385 loricrin	At3g28780/5.9e-12/[S] LSE0099 A Uncharacterized protein	NA	cellular_component:GO:0016021//integral component of membrane;
CL79.Contig8_All	ARQ32635.1/4.9e-30/egg stalk protein 1, partial [Chrysoperla carnea]	NA	sp|Q54GV8|Y8625_DICDI/1.0e-21/Uncharacterized transmembrane protein DDB_G0289901 OS=Dictyostelium discoideum GN=DDB_G0289901 PE=3 SV=1	ocu:100349510/2.3e-20/LOR; loricrin; K10385 loricrin	At3g28780/2.2e-13/[S] LSE0099 A Uncharacterized protein	NA	NA
CL79.Contig9_All	XP_003879053.1/3.3e-19/proteophosphoglycan ppg1 [Leishmania mexicana MHOM/GT/2001/U1103] >CBZ30607.1 proteophosphoglycan ppg1 [Leishmania mexicana MHOM/GT/2001/U1103]	NA	sp|Q54GV8|Y8625_DICDI/2.4e-11/Uncharacterized transmembrane protein DDB_G0289901 OS=Dictyostelium discoideum GN=DDB_G0289901 PE=3 SV=1	tca:656402/3.5e-09/glycogenin-2; K00750 glycogenin [EC:2.4.1.186]	At4g18670/4.3e-10/[M] LSE0601 A Pollen extensin-like protein (Pex)	NA	cellular_component:GO:0016021//integral component of membrane;
CL79.Contig10_All	ARQ32636.1/2.7e-22/egg stalk protein 2, partial [Chrysoperla carnea]	NA	sp|P05790|FIBH_BOMMO/2.6e-19/Fibroin heavy chain OS=Bombyx mori GN=FIBH PE=1 SV=4	lav:100676107/1.8e-11/uncharacterized LOC100676107; K22020 mucin-19	At4g18670/6.2e-10/[M] LSE0601 A Pollen extensin-like protein (Pex)	NA	NA
CL79.Contig11_All	NA	NA	NA	NA	NA	NA	NA
CL79.Contig12_All	NA	NA	NA	NA	NA	NA	NA
CL79.Contig13_All	NA	NA	NA	NA	NA	NA	NA
CL79.Contig14_All	NA	NA	NA	NA	NA	NA	NA
CL79.Contig15_All	NA	NA	NA	NA	NA	NA	NA
CL79.Contig16_All	NA	NA	NA	NA	NA	NA	NA
CL79.Contig17_All	NA	NA	NA	NA	NA	NA	NA
CL80.Contig1_All	XP_018408801.1/2.8e-175/PREDICTED: general vesicular transport factor p115 isoform X4 [Nanorana parkeri]	XM_020988461.1/0.0/PREDICTED: Phascolarctos cinereus USO1 vesicle transport factor (USO1), transcript variant X2, mRNA	sp|P41541|USO1_BOVIN/8.7e-155/General vesicular transport factor p115 OS=Bos taurus GN=USO1 PE=1 SV=1	NA	Hs4505541/1.5e-151/[U] KOG0946 ER-Golgi vesicle-tethering protein p115	PF04871/1.0E-12/Uso1 / p115 like vesicle tethering protein, C terminal region	biological_process:GO:0006886//intracellular protein transport;GO:0048280//vesicle fusion with Golgi apparatus;cellular_component:GO:0000139//Golgi membrane;molecular_function:GO:0008565//protein transporter activity;
CL80.Contig2_All	XP_021429098.1/1.8e-34/general vesicular transport factor p115-like [Oncorhynchus mykiss]	XM_018553299.1/0.0/PREDICTED: Nanorana parkeri USO1 vesicle transport factor (USO1), transcript variant X4, mRNA	sp|Q90508|VIT1_FUNHE/3.4e-06/Vitellogenin-1 OS=Fundulus heteroclitus GN=vtg1 PE=1 SV=2	NA	Hs4505541/9.9e-40/[U] KOG0946 ER-Golgi vesicle-tethering protein p115	PF04871/1.3E-10/Uso1 / p115 like vesicle tethering protein, C terminal region	NA
CL80.Contig3_All	XP_018408798.1/1.4e-279/PREDICTED: general vesicular transport factor p115 isoform X2 [Nanorana parkeri]	XM_012950219.1/0.0/PREDICTED: Jaculus jaculus USO1 vesicle transport factor (Uso1), mRNA	sp|P41541|USO1_BOVIN/2.6e-251/General vesicular transport factor p115 OS=Bos taurus GN=USO1 PE=1 SV=1	els:105019750/9.4e-06/transcriptional regulator ATRX; K19607 X-linked retinitis pigmentosa GTPase regulator	Hs4505541/3.0e-249/[U] KOG0946 ER-Golgi vesicle-tethering protein p115	PF04871/5.3E-12/Uso1 / p115 like vesicle tethering protein, C terminal region	NA
CL80.Contig4_All	XP_018408799.1/0.0e+00/PREDICTED: general vesicular transport factor p115 isoform X3 [Nanorana parkeri]	XM_018553297.1/0.0/PREDICTED: Nanorana parkeri USO1 vesicle transport factor (USO1), transcript variant X3, mRNA	sp|P41541|USO1_BOVIN/0.0e+00/General vesicular transport factor p115 OS=Bos taurus GN=USO1 PE=1 SV=1	NA	Hs4505541/0.0e+00/[U] KOG0946 ER-Golgi vesicle-tethering protein p115	PF04869/4.8E-68/Uso1 / p115 like vesicle tethering protein, head region	NA
CL80.Contig5_All	XP_018092831.1/2.1e-198/PREDICTED: uncharacterized protein LOC446301 isoform X2 [Xenopus laevis] >OCT97264.1 hypothetical protein XELAEV_18009488mg [Xenopus laevis]	XM_020988461.1/0.0/PREDICTED: Phascolarctos cinereus USO1 vesicle transport factor (USO1), transcript variant X2, mRNA	sp|P41541|USO1_BOVIN/3.8e-178/General vesicular transport factor p115 OS=Bos taurus GN=USO1 PE=1 SV=1	NA	Hs4505541/2.9e-175/[U] KOG0946 ER-Golgi vesicle-tethering protein p115	PF04871/2.3E-10/Uso1 / p115 like vesicle tethering protein, C terminal region	biological_process:GO:0006886//intracellular protein transport;GO:0048280//vesicle fusion with Golgi apparatus;cellular_component:GO:0000139//Golgi membrane;molecular_function:GO:0008565//protein transporter activity;
CL81.Contig1_All	NA	NA	NA	NA	NA	NA	NA
CL81.Contig2_All	NA	NA	NA	NA	NA	NA	NA
CL81.Contig3_All	NA	NA	NA	NA	NA	NA	NA
CL81.Contig4_All	NA	NA	NA	NA	NA	NA	NA
CL81.Contig5_All	NA	NA	NA	NA	NA	NA	NA
CL81.Contig6_All	NA	NA	NA	NA	NA	NA	NA
CL81.Contig7_All	NA	NA	NA	NA	NA	NA	NA
CL82.Contig1_All	KKF10956.1/3.8e-43/Retrovirus-related Pol polyprotein LINE-1 [Larimichthys crocea]	NA	sp|P08548|LIN1_NYCCO/4.6e-30/LINE-1 reverse transcriptase homolog OS=Nycticebus coucang PE=3 SV=1	npr:108801612/9.7e-19/CNGB3; cyclic nucleotide-gated cation channel beta-3; K04953 cyclic nucleotide gated channel beta 3	NA	NA	NA
CL82.Contig2_All	KKF10076.1/5.4e-108/LINE-1 reverse transcriptase [Larimichthys crocea]	NA	sp|O00370|LORF2_HUMAN/4.9e-95/LINE-1 retrotransposable element ORF2 protein OS=Homo sapiens PE=1 SV=1	npr:108785582/1.3e-94/poly [ADP-ribose] polymerase 4-like; K10798 poly [ADP-ribose] polymerase [EC:2.4.2.30]	At1g25430/1.1e-40/[R] KOG1075 FOG: Reverse transcriptase	PS50878/15.681/Reverse transcriptase (RT) catalytic domain profile.	NA
CL83.Contig1_All	NA	NA	NA	NA	NA	NA	NA
CL83.Contig2_All	NA	NA	NA	NA	NA	NA	NA
CL84.Contig1_All	NA	NA	NA	NA	NA	NA	NA
CL84.Contig2_All	NA	NA	NA	NA	NA	NA	NA
CL84.Contig3_All	NA	NA	NA	NA	NA	NA	NA
CL85.Contig1_All	NA	NA	NA	NA	NA	NA	NA
CL85.Contig2_All	NA	NA	NA	NA	NA	NA	NA
CL85.Contig3_All	NA	NA	NA	NA	NA	NA	NA
CL86.Contig1_All	OCT91148.1/8.2e-170/hypothetical protein XELAEV_18014204mg [Xenopus laevis]	NA	sp|Q9D5J6|SHPK_MOUSE/4.9e-140/Sedoheptulokinase OS=Mus musculus GN=Shpk PE=1 SV=1	xla:779311/2.4e-170/shpk.S, carkl, shpk; sedoheptulokinase S homeolog; K11214 sedoheptulokinase [EC:2.7.1.14]	Hs7019341/5.1e-139/[G] KOG2517 Ribulose kinase and related carbohydrate kinases	PF00370/5.5E-11/FGGY family of carbohydrate kinases, N-terminal domain	biological_process:GO:0005975//carbohydrate metabolic process;molecular_function:GO:0016773//phosphotransferase activity, alcohol group as acceptor;
CL86.Contig2_All	OCT91148.1/2.7e-169/hypothetical protein XELAEV_18014204mg [Xenopus laevis]	NA	sp|Q9D5J6|SHPK_MOUSE/2.1e-139/Sedoheptulokinase OS=Mus musculus GN=Shpk PE=1 SV=1	xla:779311/8.0e-170/shpk.S, carkl, shpk; sedoheptulokinase S homeolog; K11214 sedoheptulokinase [EC:2.7.1.14]	Hs7019341/2.2e-138/[G] KOG2517 Ribulose kinase and related carbohydrate kinases	PTHR10196/8.2E-143/--	biological_process:GO:0005975//carbohydrate metabolic process;molecular_function:GO:0016773//phosphotransferase activity, alcohol group as acceptor;
CL87.Contig1_All	KII66158.1/1.2e-14/putative transporter YwbF [Thelohanellus kitauei]	NA	NA	NA	NA	PS50850/10.208/Major facilitator superfamily (MFS) profile.	NA
CL87.Contig2_All	KII66158.1/1.7e-27/putative transporter YwbF [Thelohanellus kitauei]	NA	sp|P05143|PRP2_MOUSE/8.4e-08/Proline-rich protein 2 OS=Mus musculus GN=Prp2 PE=2 SV=2	lak:106156597/4.5e-08/WAS/WASL-interacting protein family member 1-like; K19475 WAS/WASL-interacting protein	SPAC4F10.15c/4.4e-06/[TZ] KOG3671 Actin regulatory protein (Wiskott-Aldrich syndrome protein)	NA	biological_process:GO:0007165//signal transduction;cellular_component:GO:0016020//membrane;molecular_function:GO:0005525//GTP binding;GO:0003924//GTPase activity;
CL87.Contig3_All	KII66158.1/2.0e-47/putative transporter YwbF [Thelohanellus kitauei]	NA	sp|Q9H6K5|PRR36_HUMAN/3.0e-08/Proline-rich protein 36 OS=Homo sapiens GN=PRR36 PE=1 SV=2	oaa:100078424/1.2e-08/SRRM1; serine and arginine repetitive matrix 1; K13171 serine/arginine repetitive matrix protein 1	SPAC4F10.15c/5.8e-06/[TZ] KOG3671 Actin regulatory protein (Wiskott-Aldrich syndrome protein)	PS50850/8.825/Major facilitator superfamily (MFS) profile.	biological_process:GO:0007165//signal transduction;cellular_component:GO:0016020//membrane;molecular_function:GO:0005525//GTP binding;GO:0003924//GTPase activity;
CL88.Contig1_All	XP_002155834.1/4.0e-88/PREDICTED: vacuole membrane protein 1-like [Hydra vulgaris]	NA	sp|Q68EQ9|VMP1_XENTR/1.8e-85/Vacuole membrane protein 1 OS=Xenopus tropicalis GN=vmp1 PE=2 SV=1	hmg:100203557/5.3e-89/vacuole membrane protein 1-like; K21248 vacuole membrane protein 1	7291185/2.0e-83/[R] KOG1109 Vacuole membrane protein VMP1	PTHR10281/7.7E-129/--	biological_process:GO:0007030//Golgi organization;GO:0006887//exocytosis;GO:0007029//endoplasmic reticulum organization;cellular_component:GO:0016020//membrane;GO:0005783//endoplasmic reticulum;GO:0000407//phagophore assembly site;GO:0016021//integral component of membrane;
CL88.Contig2_All	XP_002155834.1/1.3e-91/PREDICTED: vacuole membrane protein 1-like [Hydra vulgaris]	NA	sp|Q68EQ9|VMP1_XENTR/1.6e-88/Vacuole membrane protein 1 OS=Xenopus tropicalis GN=vmp1 PE=2 SV=1	hmg:100203557/1.7e-92/vacuole membrane protein 1-like; K21248 vacuole membrane protein 1	7291185/6.4e-87/[R] KOG1109 Vacuole membrane protein VMP1	PTHR10281/6.2E-135/--	biological_process:GO:0007030//Golgi organization;GO:0006887//exocytosis;GO:0007029//endoplasmic reticulum organization;cellular_component:GO:0016020//membrane;GO:0005783//endoplasmic reticulum;GO:0000407//phagophore assembly site;GO:0016021//integral component of membrane;
CL89.Contig1_All	KII66484.1/4.3e-14/hypothetical protein RF11_15943 [Thelohanellus kitauei]	NA	NA	NA	NA	PF00567/1.0E-7/Tudor domain	NA
CL89.Contig2_All	KII66484.1/4.5e-14/hypothetical protein RF11_15943 [Thelohanellus kitauei]	NA	NA	NA	NA	PF00567/5.5E-8/Tudor domain	NA
CL90.Contig1_All	OCT98989.1/1.9e-37/hypothetical protein XELAEV_18004789mg [Xenopus laevis]	L15571.1/0.0/Xenopus laevis immunoglobulin light chain variable region	sp|P06312|KV401_HUMAN/1.5e-33/Immunoglobulin kappa variable 4-1 OS=Homo sapiens GN=IGKV4-1 PE=1 SV=1	gja:107112705/1.5e-14/immunoglobulin iota chain-like; K06553 pre-B lymphocyte gene	Hs20535045/3.1e-28/[VR] LSE0184 H Immunoglobulin heavy chain like protein	PF07686/5.2E-18/Immunoglobulin V-set domain	NA
CL90.Contig2_All	AAO84652.1/3.2e-15/Ig kappa light chain [Tachyglossus aculeatus]	NA	sp|P84750|KVM5_MOUSE/2.2e-10/Ig kappa chain V region Mem5 (Fragment) OS=Mus musculus PE=1 SV=1	ccw:104688772/1.8e-06/uncharacterized protein LOC104688772; K18467 vacuolar protein sorting-associated protein 29	NA	PF07686/1.1E-7/Immunoglobulin V-set domain	NA
CL90.Contig3_All	XP_008167946.1/6.7e-70/PREDICTED: uncharacterized protein LOC101952408 [Chrysemys picta bellii]	L15570.1/0.0/Xenopus laevis immunoglobulin light chain variable region	sp|P0DOX7|IGK_HUMAN/4.0e-56/Immunoglobulin kappa light chain OS=Homo sapiens PE=1 SV=1	bta:789205/7.6e-38/IGLL1; immunoglobulin lambda-like polypeptide 1; K06554 immunoglobulin lambda-like polypeptide 1	Hs22042511/6.1e-30/[VR] LSE0184 H Immunoglobulin heavy chain like protein	PTHR23267/3.0E-70/--	NA
CL91.Contig1_All	NA	NA	NA	NA	NA	NA	NA
CL91.Contig2_All	NA	NA	NA	NA	NA	NA	NA
CL92.Contig1_All	NA	XM_020646915.1/0.0/PREDICTED: Labrus bergylta ribosomal protein L36 (rpl36), mRNA	NA	NA	NA	NA	NA
CL92.Contig2_All	NA	NA	NA	NA	NA	NA	NA
CL93.Contig1_All	NA	NA	NA	NA	NA	NA	NA
CL93.Contig2_All	NA	NA	NA	NA	NA	NA	NA
CL94.Contig1_All	OCT90613.1/5.5e-58/hypothetical protein XELAEV_18019230mg [Xenopus laevis]	NA	NA	npr:108790659/3.7e-26/vomeronasal type-2 receptor 1-like; K04612 calcium-sensing receptor	NA	SM00409/6.7E-6/Immunoglobulin	NA
CL94.Contig2_All	NA	NA	NA	NA	NA	NA	NA
CL95.Contig1_All	OCA20349.1/4.1e-123/hypothetical protein XENTR_v90024715mg [Xenopus tropicalis]	XM_021646860.1/0.0/PREDICTED: Meriones unguiculatus CWC25 spliceosome associated protein homolog (Cwc25), mRNA	sp|Q9DBF7|CWC25_MOUSE/6.0e-100/Pre-mRNA-splicing factor CWC25 homolog OS=Mus musculus GN=Cwc25 PE=2 SV=2	dpe:Dper_GL26577/1.8e-18/GL26577 gene product from transcript GL26577-RA; K12182 hepatocyte growth factor-regulated tyrosine kinase substrate	Hs8923271/8.2e-99/[S] KOG3869 Uncharacterized conserved protein	PF10197/8.9E-16/N-terminal domain of CBF1 interacting co-repressor CIR	NA
CL95.Contig2_All	OCA20349.1/9.9e-129/hypothetical protein XENTR_v90024715mg [Xenopus tropicalis]	XM_021646860.1/0.0/PREDICTED: Meriones unguiculatus CWC25 spliceosome associated protein homolog (Cwc25), mRNA	sp|Q9DBF7|CWC25_MOUSE/2.1e-96/Pre-mRNA-splicing factor CWC25 homolog OS=Mus musculus GN=Cwc25 PE=2 SV=2	dpe:Dper_GL26577/1.0e-20/GL26577 gene product from transcript GL26577-RA; K12182 hepatocyte growth factor-regulated tyrosine kinase substrate	Hs8923271/1.8e-81/[S] KOG3869 Uncharacterized conserved protein	PTHR16196/4.7E-71/--	NA
CL96.Contig1_All	XP_012040812.1/3.8e-280/PREDICTED: elongation factor 1-alpha 1-like isoform X1 [Ovis aries]	XM_018240569.1/0.0/PREDICTED: Xenopus laevis elongation factor 1-alpha, somatic form (LOC108704161), transcript variant X1, mRNA	sp|P62632|EF1A2_RAT/8.5e-250/Elongation factor 1-alpha 2 OS=Rattus norvegicus GN=Eef1a2 PE=1 SV=1	oas:105613550/5.0e-281/elongation factor 1-alpha 1-like isoform X1; K03231 elongation factor 1-alpha	Hs4503471/9.2e-262/[J] KOG0052 Translation elongation factor EF-1 alpha/Tu	PF03144/1.8E-15/Elongation factor Tu domain 2	cellular_component:GO:0005737//cytoplasm;molecular_function:GO:0003746//translation elongation factor activity;GO:0005525//GTP binding;GO:0003924//GTPase activity;
CL96.Contig2_All	XP_012040812.1/4.6e-280/PREDICTED: elongation factor 1-alpha 1-like isoform X1 [Ovis aries]	XM_018240569.1/0.0/PREDICTED: Xenopus laevis elongation factor 1-alpha, somatic form (LOC108704161), transcript variant X1, mRNA	sp|P62631|EF1A2_MOUSE/1.0e-249/Elongation factor 1-alpha 2 OS=Mus musculus GN=Eef1a2 PE=1 SV=1	oas:105613550/6.1e-281/elongation factor 1-alpha 1-like isoform X1; K03231 elongation factor 1-alpha	Hs4503471/1.1e-261/[J] KOG0052 Translation elongation factor EF-1 alpha/Tu	PF03144/1.8E-15/Elongation factor Tu domain 2	cellular_component:GO:0005737//cytoplasm;molecular_function:GO:0003746//translation elongation factor activity;GO:0005525//GTP binding;GO:0003924//GTPase activity;
CL96.Contig3_All	XP_012040812.1/3.3e-280/PREDICTED: elongation factor 1-alpha 1-like isoform X1 [Ovis aries]	XM_018240569.1/0.0/PREDICTED: Xenopus laevis elongation factor 1-alpha, somatic form (LOC108704161), transcript variant X1, mRNA	sp|P62632|EF1A2_RAT/7.5e-250/Elongation factor 1-alpha 2 OS=Rattus norvegicus GN=Eef1a2 PE=1 SV=1	oas:105613550/4.4e-281/elongation factor 1-alpha 1-like isoform X1; K03231 elongation factor 1-alpha	Hs4503471/8.0e-262/[J] KOG0052 Translation elongation factor EF-1 alpha/Tu	PF03144/1.8E-15/Elongation factor Tu domain 2	cellular_component:GO:0005737//cytoplasm;molecular_function:GO:0003746//translation elongation factor activity;GO:0005525//GTP binding;GO:0003924//GTPase activity;
CL96.Contig4_All	EMC83487.1/2.0e-40/Elongation factor 1-alpha 2, partial [Columba livia] >KFM03905.1 Elongation factor 1-alpha 2, partial [Aptenodytes forsteri] >KFO12391.1 Elongation factor 1-alpha 2, partial [Balearica regulorum gibbericeps] >KFP53338.1 Elongation factor 1-alpha 2, partial [Cathartes aura] >KFP82163.1 Elongation factor 1-alpha 2, partial [Acanthisitta chloris] >KFQ12514.1 Elongation factor 1-al…	XM_007431108.1/0.0/PREDICTED: Python bivittatus eukaryotic translation elongation factor 1 alpha 1 (EEF1A1), mRNA	sp|P68103|EF1A1_BOVIN/2.9e-41/Elongation factor 1-alpha 1 OS=Bos taurus GN=EEF1A1 PE=1 SV=1	cdk:105103422/1.7e-40/EEF1A2; eukaryotic translation elongation factor 1 alpha 2; K03231 elongation factor 1-alpha	Hs4503475/2.1e-41/[J] KOG0052 Translation elongation factor EF-1 alpha/Tu	PTHR23115/1.1E-52/--	NA
CL96.Contig5_All	NP_001080911.1/1.0e-104/elongation factor 1-alpha, somatic form [Xenopus laevis] >XP_018096058.1 PREDICTED: elongation factor 1-alpha, somatic form [Xenopus laevis] >XP_018096059.1 PREDICTED: elongation factor 1-alpha, somatic form [Xenopus laevis] >XP_018096060.1 PREDICTED: elongation factor 1-alpha, somatic form [Xenopus laevis] >XP_018096061.1 PREDICTED: elongation factor 1-alpha, somatic form…	XM_018240577.1/0.0/PREDICTED: Xenopus laevis elongation factor 1-alpha, somatic form (LOC108704161), transcript variant X9, mRNA	sp|P17508|EF1A3_XENLA/1.5e-97/Elongation factor 1-alpha, oocyte form OS=Xenopus laevis PE=1 SV=2	xla:386604/1.4e-105/eef1a1.L, EF-1-ALPHA-S, EF1alpha, eef1a-s, eef1a1, eef1as; eukaryotic translation elongation factor 1 alpha 1 L homeolog; K03231 elongation factor 1-alpha	Hs4503471/2.1e-101/[J] KOG0052 Translation elongation factor EF-1 alpha/Tu	PTHR23115:SF116/1.0E-142/--	cellular_component:GO:0005737//cytoplasm;molecular_function:GO:0003746//translation elongation factor activity;GO:0005525//GTP binding;GO:0003924//GTPase activity;
CL96.Contig6_All	NP_989301.1/1.1e-251/eukaryotic translation elongation factor 1 alpha 1, oocyte form [Xenopus tropicalis] >AAH64177.1 eukaryotic translation elongation factor 1 alpha 1, oocyte form [Xenopus tropicalis] >CAJ81617.1 eukaryotic translation elongation factor 1 alpha 1 [Xenopus tropicalis] >AAI57321.1 eukaryotic translation elongation factor 1 alpha 1, oocyte form [Xenopus tropicalis] >AAI58426.1 euk…	NM_203970.3/0.0/Xenopus tropicalis eukaryotic translation elongation factor 1 alpha 1, oocyte form (eef1a1o), mRNA	sp|P17507|EF1A2_XENLA/2.4e-253/Elongation factor 1-alpha, oocyte form OS=Xenopus laevis GN=eef1ao PE=1 SV=1	xtr:394920/1.4e-252/eef1a1o, EF-1aO, xef1ao; eukaryotic translation elongation factor 1 alpha 1, oocyte form; K03231 elongation factor 1-alpha	Hs4503471/2.7e-246/[J] KOG0052 Translation elongation factor EF-1 alpha/Tu	PTHR23115/0.0/--	cellular_component:GO:0005622//intracellular;GO:0005737//cytoplasm;molecular_function:GO:0003746//translation elongation factor activity;GO:0005525//GTP binding;GO:0003924//GTPase activity;
CL96.Contig7_All	XP_012040812.1/2.4e-237/PREDICTED: elongation factor 1-alpha 1-like isoform X1 [Ovis aries]	XM_007431108.1/0.0/PREDICTED: Python bivittatus eukaryotic translation elongation factor 1 alpha 1 (EEF1A1), mRNA	sp|Q71V39|EF1A2_RABIT/3.7e-208/Elongation factor 1-alpha 2 OS=Oryctolagus cuniculus GN=EEF1A2 PE=1 SV=1	oas:105613550/3.1e-238/elongation factor 1-alpha 1-like isoform X1; K03231 elongation factor 1-alpha	Hs4503471/2.3e-223/[J] KOG0052 Translation elongation factor EF-1 alpha/Tu	PTHR23115:SF116/0.0/--	biological_process:GO:0071364//cellular response to epidermal growth factor stimulus;cellular_component:GO:0070062//extracellular exosome;GO:0043209//myelin sheath;GO:0005622//intracellular;GO:0032587//ruffle membrane;GO:0005737//cytoplasm;GO:0030864//cortical actin cytoskeleton;GO:0005730//nucleolus;GO:0005829//cytosol;molecular_function:GO:0003746//translation elongation factor activity;GO:0000…
CL96.Contig8_All	OWK57711.1/8.8e-93/Elongation factor 1-alpha 1 [Lonchura striata domestica]	XM_018240577.1/0.0/PREDICTED: Xenopus laevis elongation factor 1-alpha, somatic form (LOC108704161), transcript variant X9, mRNA	sp|P13549|EF1A0_XENLA/8.8e-95/Elongation factor 1-alpha, somatic form OS=Xenopus laevis GN=eef1as PE=2 SV=1	xla:108704161/2.0e-93/elongation factor 1-alpha, somatic form; K03231 elongation factor 1-alpha	Hs4503471/8.4e-95/[J] KOG0052 Translation elongation factor EF-1 alpha/Tu	PF00009/3.5E-49/Elongation factor Tu GTP binding domain	cellular_component:GO:0005737//cytoplasm;molecular_function:GO:0003746//translation elongation factor activity;GO:0005525//GTP binding;GO:0003924//GTPase activity;
CL96.Contig9_All	EGW06596.1/4.9e-62/Elongation factor 1-alpha 1 [Cricetulus griseus]	XM_018240577.1/0.0/PREDICTED: Xenopus laevis elongation factor 1-alpha, somatic form (LOC108704161), transcript variant X9, mRNA	sp|P13549|EF1A0_XENLA/1.3e-51/Elongation factor 1-alpha, somatic form OS=Xenopus laevis GN=eef1as PE=2 SV=1	oas:105613550/3.2e-62/elongation factor 1-alpha 1-like isoform X1; K03231 elongation factor 1-alpha	Hs20539489/4.2e-49/[J] KOG0052 Translation elongation factor EF-1 alpha/Tu	PTHR37453/6.1E-14/--	cellular_component:GO:0005737//cytoplasm;molecular_function:GO:0003746//translation elongation factor activity;GO:0005525//GTP binding;GO:0003924//GTPase activity;
CL97.Contig1_All	NP_001116893.1/2.2e-162/protein farnesyltransferase/geranylgeranyltransferase type-1 subunit alpha [Xenopus tropicalis] >AAI61530.1 fnta protein [Xenopus tropicalis]	NM_001123421.1/0.0/Xenopus tropicalis farnesyltransferase, CAAX box, alpha (fnta), mRNA &gt;BC161530.1 Xenopus tropicalis farnesyltransferase, CAAX box, alpha, mRNA (cDNA clone MGC:135719 IMAGE:7574652), complete cds	sp|P49354|FNTA_HUMAN/2.1e-151/Protein farnesyltransferase/geranylgeranyltransferase type-1 subunit alpha OS=Homo sapiens GN=FNTA PE=1 SV=1	xtr:100144648/2.9e-163/fnta, FTase-alpha, fpta, pggt1a, ptar2; farnesyltransferase, CAAX box, alpha; K05955 protein farnesyltransferase/geranylgeranyltransferase type-1 subunit alpha [EC:2.5.1.58 2.5.1.59]	Hs4503771/1.5e-151/[O] KOG0530 Protein farnesyltransferase, alpha subunit/protein geranylgeranyltransferase type I, alpha subunit	PTHR11129/8.4E-140/--	biological_process:GO:0018344//protein geranylgeranylation;GO:0071340//skeletal muscle acetylcholine-gated channel clustering;GO:0090044//positive regulation of tubulin deacetylation;GO:0018342//protein prenylation;GO:0045213//neurotransmitter receptor metabolic process;GO:0018343//protein farnesylation;GO:0090045//positive regulation of deacetylase activity;cellular_component:GO:0005953//CAAX-pr…
CL97.Contig2_All	NP_001108255.1/6.5e-75/farnesyltransferase, CAAX box, alpha S homeolog [Xenopus laevis] >AAI57426.1 LOC100137632 protein [Xenopus laevis]	NA	sp|P49354|FNTA_HUMAN/1.5e-68/Protein farnesyltransferase/geranylgeranyltransferase type-1 subunit alpha OS=Homo sapiens GN=FNTA PE=1 SV=1	xtr:100144648/8.6e-76/fnta, FTase-alpha, fpta, pggt1a, ptar2; farnesyltransferase, CAAX box, alpha; K05955 protein farnesyltransferase/geranylgeranyltransferase type-1 subunit alpha [EC:2.5.1.58 2.5.1.59]	Hs4503771/1.1e-68/[O] KOG0530 Protein farnesyltransferase, alpha subunit/protein geranylgeranyltransferase type I, alpha subunit	PTHR11129/3.7E-50/--	biological_process:GO:0018344//protein geranylgeranylation;GO:0071340//skeletal muscle acetylcholine-gated channel clustering;GO:0018342//protein prenylation;GO:0090044//positive regulation of tubulin deacetylation;GO:0045213//neurotransmitter receptor metabolic process;GO:0018343//protein farnesylation;GO:0090045//positive regulation of deacetylase activity;cellular_component:GO:0005953//CAAX-pr…
CL97.Contig3_All	NP_001116893.1/6.4e-09/protein farnesyltransferase/geranylgeranyltransferase type-1 subunit alpha [Xenopus tropicalis] >AAI61530.1 fnta protein [Xenopus tropicalis]	NA	sp|P49354|FNTA_HUMAN/2.1e-09/Protein farnesyltransferase/geranylgeranyltransferase type-1 subunit alpha OS=Homo sapiens GN=FNTA PE=1 SV=1	xtr:100144648/8.5e-10/fnta, FTase-alpha, fpta, pggt1a, ptar2; farnesyltransferase, CAAX box, alpha; K05955 protein farnesyltransferase/geranylgeranyltransferase type-1 subunit alpha [EC:2.5.1.58 2.5.1.59]	Hs4503771/1.5e-09/[O] KOG0530 Protein farnesyltransferase, alpha subunit/protein geranylgeranyltransferase type I, alpha subunit	NA	biological_process:GO:0018342//protein prenylation;GO:0018344//protein geranylgeranylation;GO:0018343//protein farnesylation;cellular_component:GO:0005965//protein farnesyltransferase complex;GO:0005953//CAAX-protein geranylgeranyltransferase complex;molecular_function:GO:0008318//protein prenyltransferase activity;
CL98.Contig1_All	NA	NA	NA	NA	NA	NA	NA
CL98.Contig2_All	NA	NA	NA	NA	NA	NA	NA
CL99.Contig1_All	XP_006073767.1/1.7e-35/PREDICTED: LOW QUALITY PROTEIN: collagen alpha-1(III) chain-like [Bubalus bubalis]	NA	sp|P04258|CO3A1_BOVIN/2.5e-36/Collagen alpha-1(III) chain OS=Bos taurus GN=COL3A1 PE=1 SV=1	amex:111190478/1.7e-36/collagen alpha-1(I) chain-like; K19721 collagen, type V/XI/XXIV/XXVII, alpha	Hs4502959/6.2e-37/[W] KOG3544 Collagens (type IV and type XIII), and related proteins	PTHR24023/9.3E-26/--	NA
CL99.Contig2_All	XP_006073767.1/4.6e-36/PREDICTED: LOW QUALITY PROTEIN: collagen alpha-1(III) chain-like [Bubalus bubalis]	XM_012965036.1/0.0/PREDICTED: Xenopus tropicalis EMI domain containing 1 (emid1), transcript variant X2, mRNA	sp|P04258|CO3A1_BOVIN/6.7e-37/Collagen alpha-1(III) chain OS=Bos taurus GN=COL3A1 PE=1 SV=1	amex:111190478/9.4e-38/collagen alpha-1(I) chain-like; K19721 collagen, type V/XI/XXIV/XXVII, alpha	Hs4502959/2.8e-37/[W] KOG3544 Collagens (type IV and type XIII), and related proteins	PTHR24023/4.3E-27/--	NA
CL100.Contig1_All	XP_015765205.1/1.3e-23/PREDICTED: collagen type IV alpha-3-binding protein-like [Acropora digitifera]	NA	sp|Q6NRZ4|C43BP_XENLA/2.3e-19/Collagen type IV alpha-3-binding protein OS=Xenopus laevis GN=col4a3bp PE=2 SV=1	adf:107344108/1.7e-24/collagen type IV alpha-3-binding protein-like; K08283 collagen type IV alpha-3-binding protein	Hs14165452/4.9e-19/[TV] KOG1739 Serine/threonine protein kinase GPBP	PTHR10219/1.2E-13/--	cellular_component:GO:0005581//collagen trimer;molecular_function:GO:0008289//lipid binding;
CL100.Contig2_All	XP_015765205.1/2.0e-16/PREDICTED: collagen type IV alpha-3-binding protein-like [Acropora digitifera]	NA	sp|Q6NRZ4|C43BP_XENLA/2.3e-14/Collagen type IV alpha-3-binding protein OS=Xenopus laevis GN=col4a3bp PE=2 SV=1	adf:107344108/2.7e-17/collagen type IV alpha-3-binding protein-like; K08283 collagen type IV alpha-3-binding protein	Hs14165452/6.5e-14/[TV] KOG1739 Serine/threonine protein kinase GPBP	NA	cellular_component:GO:0005581//collagen trimer;molecular_function:GO:0008289//lipid binding;
CL101.Contig1_All	NA	NA	NA	NA	NA	NA	NA
CL101.Contig2_All	NA	NA	NA	NA	NA	NA	NA
CL101.Contig3_All	NA	NA	NA	NA	NA	NA	NA
CL102.Contig1_All	OCT72515.1/4.7e-38/hypothetical protein XELAEV_18035495mg [Xenopus laevis]	AB985333.1/0.0/Rugosa rugosa ar gene, intron 5, complete sequence, country: Japan:Kanazawa	NA	NA	NA	NA	NA
CL102.Contig2_All	NA	NA	NA	NA	NA	NA	NA
CL102.Contig3_All	NA	NA	NA	NA	NA	NA	NA
CL102.Contig4_All	NA	NA	NA	NA	NA	NA	NA
CL103.Contig1_All	NA	NA	NA	NA	NA	NA	NA
CL103.Contig2_All	NA	NA	NA	NA	NA	NA	NA
CL103.Contig3_All	XP_014340700.1/2.0e-35/PREDICTED: uncharacterized protein LOC106702552 [Latimeria chalumnae]	NA	NA	lcm:102362641/3.8e-22/CTNS; cystinosin, lysosomal cystine transporter; K12386 cystinosin	NA	NA	NA
CL104.Contig1_All	NA	NA	NA	NA	NA	NA	NA
CL104.Contig2_All	OWF42526.1/9.2e-10/hypothetical protein KP79_PYT02045 [Mizuhopecten yessoensis]	NA	sp|O97237|YGCC1_PLAF7/4.5e-06/GRIP and coiled-coil domain-containing protein PFC0235w OS=Plasmodium falciparum (isolate 3D7) GN=PFC0235w PE=1 SV=2	NA	NA	NA	NA
CL105.Contig1_All	XP_004910910.1/1.1e-229/PREDICTED: FSD1-like protein isoform X4 [Xenopus tropicalis]	XM_018565469.1/0.0/PREDICTED: Nanorana parkeri fibronectin type III and SPRY domain containing 1 like (FSD1L), transcript variant X3, mRNA	sp|Q9BXM9|FSD1L_HUMAN/2.0e-207/FSD1-like protein OS=Homo sapiens GN=FSD1L PE=1 SV=2	nfu:107381064/7.2e-47/mid1; E3 ubiquitin-protein ligase Midline-1; K08285 midline 1 [EC:2.3.2.27]	Hs13236585/5.8e-148/[O] KOG2177 Predicted E3 ubiquitin ligase	PR01407/5.13E-10/Butyrophylin C-terminal DUF signature	NA
CL105.Contig2_All	XP_018420971.1/1.3e-255/PREDICTED: FSD1-like protein isoform X3 [Nanorana parkeri]	XM_018565469.1/0.0/PREDICTED: Nanorana parkeri fibronectin type III and SPRY domain containing 1 like (FSD1L), transcript variant X3, mRNA	sp|Q8BYN5|FSD1L_MOUSE/2.3e-243/FSD1-like protein OS=Mus musculus GN=Fsd1l PE=1 SV=2	nfu:107381064/1.8e-53/mid1; E3 ubiquitin-protein ligase Midline-1; K08285 midline 1 [EC:2.3.2.27]	Hs13236585/3.1e-176/[O] KOG2177 Predicted E3 ubiquitin ligase	PS50188/20.578/B30.2/SPRY domain profile.	NA
CL106.Contig1_All	XP_018083147.1/7.2e-39/PREDICTED: uncharacterized protein LOC108697531 [Xenopus laevis]	NA	sp|P33316|DUT_HUMAN/3.1e-15/Deoxyuridine 5'-triphosphate nucleotidohydrolase, mitochondrial OS=Homo sapiens GN=DUT PE=1 SV=4	smm:Smp_079240/1.8e-17/deoxyuridine 5'-triphosphate nucleotidohydrolase; K01520 dUTP pyrophosphatase [EC:3.6.1.23]	CE18855/2.0e-16/[F] KOG3370 dUTPase	PF00692/5.3E-33/dUTPase	NA
CL106.Contig2_All	OCT97766.1/1.8e-59/hypothetical protein XELAEV_18009995mg [Xenopus laevis]	NA	sp|P33316|DUT_HUMAN/6.0e-17/Deoxyuridine 5'-triphosphate nucleotidohydrolase, mitochondrial OS=Homo sapiens GN=DUT PE=1 SV=4	xla:108705955/1.6e-24/deoxyuridine 5'-triphosphate nucleotidohydrolase-like; K01520 dUTP pyrophosphatase [EC:3.6.1.23]	CE18855/3.6e-19/[F] KOG3370 dUTPase	PTHR11241:SF0/8.3E-42/--	NA
CL107.Contig1_All	NA	NA	NA	NA	NA	NA	NA
CL107.Contig2_All	NA	NA	NA	NA	NA	NA	NA
CL108.Contig1_All	XP_012810222.1/1.1e-163/PREDICTED: peptidyl-prolyl cis-trans isomerase FKBP4 [Xenopus tropicalis] >OCA18015.1 hypothetical protein XENTR_v90026246mg [Xenopus tropicalis]	XM_010004125.1/0.0/PREDICTED: Chaetura pelagica FK506 binding protein 4, 59kDa (FKBP4), mRNA	sp|Q02790|FKBP4_HUMAN/2.4e-141/Peptidyl-prolyl cis-trans isomerase FKBP4 OS=Homo sapiens GN=FKBP4 PE=1 SV=3	xtr:100379681/1.4e-164/fkbp4, HBI, PPIase, fkbp52, fkbp59, hsp56, p52; FK506 binding protein 4; K09571 FK506-binding protein 4/5 [EC:5.2.1.8]	Hs4503729/1.8e-141/[O] KOG0543 FKBP-type peptidyl-prolyl cis-trans isomerase	PTHR10516/5.4E-186/--	biological_process:GO:0061077//chaperone-mediated protein folding;cellular_component:GO:0005737//cytoplasm;molecular_function:GO:0003755//peptidyl-prolyl cis-trans isomerase activity;GO:0031072//heat shock protein binding;GO:0005528//FK506 binding;
CL108.Contig2_All	XP_012810222.1/6.9e-197/PREDICTED: peptidyl-prolyl cis-trans isomerase FKBP4 [Xenopus tropicalis] >OCA18015.1 hypothetical protein XENTR_v90026246mg [Xenopus tropicalis]	XM_010004125.1/0.0/PREDICTED: Chaetura pelagica FK506 binding protein 4, 59kDa (FKBP4), mRNA	sp|Q02790|FKBP4_HUMAN/2.2e-173/Peptidyl-prolyl cis-trans isomerase FKBP4 OS=Homo sapiens GN=FKBP4 PE=1 SV=3	xtr:100379681/9.1e-198/fkbp4, HBI, PPIase, fkbp52, fkbp59, hsp56, p52; FK506 binding protein 4; K09571 FK506-binding protein 4/5 [EC:5.2.1.8]	Hs4503729/1.6e-173/[O] KOG0543 FKBP-type peptidyl-prolyl cis-trans isomerase	PF00254/7.4E-16/FKBP-type peptidyl-prolyl cis-trans isomerase	biological_process:GO:0061077//chaperone-mediated protein folding;cellular_component:GO:0005737//cytoplasm;molecular_function:GO:0003755//peptidyl-prolyl cis-trans isomerase activity;GO:0031072//heat shock protein binding;GO:0005528//FK506 binding;
CL109.Contig1_All	XP_007071852.1/4.4e-59/PREDICTED: general transcription factor IIH subunit 1 [Chelonia mydas]	XM_007071790.1/0.0/PREDICTED: Chelonia mydas general transcription factor IIH, polypeptide 1, 62kDa (GTF2H1), mRNA	sp|P32780|TF2H1_HUMAN/2.9e-60/General transcription factor IIH subunit 1 OS=Homo sapiens GN=GTF2H1 PE=1 SV=1	cmy:102935866/5.8e-60/GTF2H1; general transcription factor IIH subunit 1; K03141 transcription initiation factor TFIIH subunit 1	Hs4885365/2.1e-60/[KL] KOG2074 RNA polymerase II transcription initiation/nucleotide excision repair factor TFIIH, subunit TFB1	PTHR12856/1.6E-47/--	NA
CL109.Contig2_All	XP_008162706.1/2.6e-276/PREDICTED: general transcription factor IIH subunit 1 isoform X1 [Chrysemys picta bellii] >XP_008162707.1 PREDICTED: general transcription factor IIH subunit 1 isoform X1 [Chrysemys picta bellii] >XP_008162708.1 PREDICTED: general transcription factor IIH subunit 1 isoform X1 [Chrysemys picta bellii] >XP_008162709.1 PREDICTED: general transcription factor IIH subunit 1 iso…	XM_018555087.1/0.0/PREDICTED: Nanorana parkeri general transcription factor IIH subunit 1 (GTF2H1), transcript variant X1, mRNA	sp|P32780|TF2H1_HUMAN/1.6e-270/General transcription factor IIH subunit 1 OS=Homo sapiens GN=GTF2H1 PE=1 SV=1	cpic:101953517/3.5e-277/GTF2H1; general transcription factor IIH subunit 1; K03141 transcription initiation factor TFIIH subunit 1	Hs4885365/1.1e-270/[KL] KOG2074 RNA polymerase II transcription initiation/nucleotide excision repair factor TFIIH, subunit TFB1	PTHR12856/1.9E-260/--	biological_process:GO:0006281//DNA repair;GO:0006360//transcription from RNA polymerase I promoter;GO:0070816//phosphorylation of RNA polymerase II C-terminal domain;GO:0006351//transcription, DNA-templated;GO:0006366//transcription from RNA polymerase II promoter;GO:0006289//nucleotide-excision repair;cellular_component:GO:0005675//holo TFIIH complex;GO:0000439//core TFIIH complex;
CL110.Contig1_All	NA	NA	NA	NA	NA	NA	NA
CL110.Contig2_All	NA	NA	NA	NA	NA	NA	NA
CL111.Contig1_All	XP_005526444.1/0.0e+00/PREDICTED: vacuolar protein sorting-associated protein 35 [Pseudopodoces humilis] >XP_015495573.1 PREDICTED: vacuolar protein sorting-associated protein 35 [Parus major] >XP_017692616.1 PREDICTED: vacuolar protein sorting-associated protein 35 isoform X2 [Lepidothrix coronata] >XP_021396160.1 vacuolar protein sorting-associated protein 35 isoform X1 [Lonchura striata domest…	XM_018553257.1/0.0/PREDICTED: Nanorana parkeri VPS35, retromer complex component (VPS35), mRNA	sp|Q96QK1|VPS35_HUMAN/0.0e+00/Vacuolar protein sorting-associated protein 35 OS=Homo sapiens GN=VPS35 PE=1 SV=2	mdo:100015669/0.0e+00/VPS35; VPS35, retromer complex component; K18468 vacuolar protein sorting-associated protein 35	Hs17999541/0.0e+00/[U] KOG1107 Membrane coat complex Retromer, subunit VPS35	PTHR11099/0.0/--	biological_process:GO:0042147//retrograde transport, endosome to Golgi;cellular_component:GO:0030904//retromer complex;GO:0005829//cytosol;molecular_function:GO:0008565//protein transporter activity;
CL111.Contig2_All	XP_018408759.1/0.0e+00/PREDICTED: vacuolar protein sorting-associated protein 35 [Nanorana parkeri]	XM_018553257.1/0.0/PREDICTED: Nanorana parkeri VPS35, retromer complex component (VPS35), mRNA	sp|Q96QK1|VPS35_HUMAN/0.0e+00/Vacuolar protein sorting-associated protein 35 OS=Homo sapiens GN=VPS35 PE=1 SV=2	npr:108784433/0.0e+00/VPS35; vacuolar protein sorting-associated protein 35; K18468 vacuolar protein sorting-associated protein 35	Hs17999541/0.0e+00/[U] KOG1107 Membrane coat complex Retromer, subunit VPS35	PTHR11099/0.0/--	NA
CL112.Contig1_All	AFK15622.1/0.0e+00/heavy chain 6 cardiac muscle alpha, partial [Eleutherodactylus coqui]	XM_018556115.1/0.0/PREDICTED: Nanorana parkeri myosin-6 (LOC108786757), mRNA	sp|Q02566|MYH6_MOUSE/0.0e+00/Myosin-6 OS=Mus musculus GN=Myh6 PE=1 SV=2	xtr:100216059/0.0e+00/myh6, MHC, MHC-alpha, MHCa, MHCalpha, aMHC, alpha-mhc, asd3, ck231, muz, muzak, myhc, myhca; myosin, heavy chain 6, cardiac muscle, alpha; K17751 myosin heavy chain 6/7	Hs4557773/0.0e+00/[Z] KOG0161 Myosin class II heavy chain	PS50096/9.816/IQ motif profile.	cellular_component:GO:0016459//myosin complex;molecular_function:GO:0051015//actin filament binding;GO:0005524//ATP binding;GO:0003774//motor activity;
CL112.Contig2_All	XP_018411608.1/3.5e-25/PREDICTED: myosin-7 [Nanorana parkeri]	XM_018556106.1/0.0/PREDICTED: Nanorana parkeri myosin heavy chain 7 (MYH7), mRNA	sp|P13533|MYH6_HUMAN/4.6e-27/Myosin-6 OS=Homo sapiens GN=MYH6 PE=1 SV=5	npr:108786749/4.7e-26/MYH7; myosin-7; K17751 myosin heavy chain 6/7	Hs20542063/3.4e-27/[Z] KOG0161 Myosin class II heavy chain	PTHR13140:SF413/4.7E-39/--	NA
CL113.Contig1_All	OCA21190.1/0.0e+00/hypothetical protein XENTR_v90025420mg [Xenopus tropicalis]	XM_018556192.1/0.0/PREDICTED: Nanorana parkeri itchy E3 ubiquitin protein ligase (ITCH), mRNA	sp|Q8C863|ITCH_MOUSE/0.0e+00/E3 ubiquitin-protein ligase Itchy OS=Mus musculus GN=Itch PE=1 SV=2	aam:106486232/0.0e+00/ITCH; itchy E3 ubiquitin protein ligase; K05632 atrophin-1 interacting protein 4 [EC:2.3.2.26]	Hs21361973/0.0e+00/[O] KOG0940 Ubiquitin protein ligase RSP5/NEDD4	PF00397/4.3E-9/WW domain	NA
CL113.Contig2_All	OCA21190.1/0.0e+00/hypothetical protein XENTR_v90025420mg [Xenopus tropicalis]	XM_018556192.1/0.0/PREDICTED: Nanorana parkeri itchy E3 ubiquitin protein ligase (ITCH), mRNA	sp|Q8C863|ITCH_MOUSE/0.0e+00/E3 ubiquitin-protein ligase Itchy OS=Mus musculus GN=Itch PE=1 SV=2	xtr:780194/0.0e+00/itch, aif4, aip4, itchy, napp1; itchy E3 ubiquitin protein ligase; K05632 atrophin-1 interacting protein 4 [EC:2.3.2.26]	Hs21361973/0.0e+00/[O] KOG0940 Ubiquitin protein ligase RSP5/NEDD4	PS50020/17.791/WW/rsp5/WWP domain profile.	biological_process:GO:0006511//ubiquitin-dependent protein catabolic process;molecular_function:GO:0061630//ubiquitin protein ligase activity;GO:0016874//ligase activity;
CL113.Contig3_All	KTF82212.1/4.1e-28/hypothetical protein cypCar_00039830, partial [Cyprinus carpio]	XM_018556192.1/0.0/PREDICTED: Nanorana parkeri itchy E3 ubiquitin protein ligase (ITCH), mRNA	sp|Q8C863|ITCH_MOUSE/2.2e-28/E3 ubiquitin-protein ligase Itchy OS=Mus musculus GN=Itch PE=1 SV=2	ncc:104950384/2.3e-27/E3 ubiquitin-protein ligase Itchy-like; K05632 atrophin-1 interacting protein 4 [EC:2.3.2.26]	Hs21361973/1.6e-28/[O] KOG0940 Ubiquitin protein ligase RSP5/NEDD4	NA	NA
CL114.Contig1_All	XP_009094209.1/1.7e-17/PREDICTED: SS18-like protein 2 [Serinus canaria]	NA	sp|Q9UHA2|S18L2_HUMAN/6.0e-17/SS18-like protein 2 OS=Homo sapiens GN=SS18L2 PE=3 SV=1	cmk:103188067/7.4e-14/protein SSXT-like; K15623 protein SSXT	Hs10047104/4.4e-17/[K] KOG3227 Calcium-responsive transcription coactivator	PTHR23107/7.9E-33/--	NA
CL114.Contig2_All	XP_009094209.1/1.7e-24/PREDICTED: SS18-like protein 2 [Serinus canaria]	NA	sp|Q9UHA2|S18L2_HUMAN/5.0e-23/SS18-like protein 2 OS=Homo sapiens GN=SS18L2 PE=3 SV=1	cmk:103188067/3.6e-20/protein SSXT-like; K15623 protein SSXT	Hs10047104/3.6e-23/[K] KOG3227 Calcium-responsive transcription coactivator	NA	NA
CL115.Contig1_All	XP_012811991.1/1.9e-260/PREDICTED: spartin isoform X1 [Xenopus tropicalis] >OCA46884.1 hypothetical protein XENTR_v90006659mg [Xenopus tropicalis]	XM_012879586.2/0.0/PREDICTED: Fundulus heteroclitus spartin (LOC105937995), transcript variant X2, mRNA	sp|Q8N0X7|SPART_HUMAN/7.9e-179/Spartin OS=Homo sapiens GN=SPART PE=1 SV=1	npr:108785096/1.7e-260/SPG20; spartin isoform X1; K19366 spartin	Hs21703346/5.7e-179/[S] KOG2709 Uncharacterized conserved protein	SM00745/3.4E-15/Microtubule Interacting and Trafficking molecule domain	NA
CL115.Contig2_All	XP_018409616.1/6.0e-192/PREDICTED: spartin isoform X2 [Nanorana parkeri]	XM_021325048.1/0.0/PREDICTED: Fundulus heteroclitus spartin (LOC105937995), transcript variant X3, mRNA	sp|Q8N0X7|SPART_HUMAN/4.5e-128/Spartin OS=Homo sapiens GN=SPART PE=1 SV=1	npr:108785096/1.4e-192/SPG20; spartin isoform X1; K19366 spartin	Hs21703346/3.2e-128/[S] KOG2709 Uncharacterized conserved protein	PF06911/1.0E-35/Senescence-associated protein	NA
CL115.Contig3_All	XP_009979064.1/1.1e-19/PREDICTED: LOW QUALITY PROTEIN: spartin [Tauraco erythrolophus]	NA	sp|A0JNJ3|SPART_BOVIN/1.6e-15/Spartin OS=Bos taurus GN=SPART PE=2 SV=1	npr:108785096/2.0e-20/SPG20; spartin isoform X1; K19366 spartin	Hs21703346/6.4e-14/[S] KOG2709 Uncharacterized conserved protein	PTHR21068/2.8E-20/--	NA
CL115.Contig4_All	XP_018409608.1/1.2e-67/PREDICTED: spartin isoform X1 [Nanorana parkeri]	XM_012879586.2/0.0/PREDICTED: Fundulus heteroclitus spartin (LOC105937995), transcript variant X2, mRNA	sp|Q8R1X6|SPART_MOUSE/1.7e-55/Spartin OS=Mus musculus GN=Spart PE=1 SV=1	npr:108785096/1.6e-68/SPG20; spartin isoform X1; K19366 spartin	Hs21703346/1.6e-55/[S] KOG2709 Uncharacterized conserved protein	PTHR21068:SF20/4.7E-69/--	NA
CL116.Contig1_All	NA	NA	NA	NA	NA	NA	NA
CL116.Contig2_All	NA	NA	NA	NA	NA	NA	NA
CL116.Contig3_All	NA	NA	NA	NA	NA	NA	NA
CL117.Contig1_All	XP_018410715.1/1.3e-132/PREDICTED: protein SSUH2 homolog [Nanorana parkeri]	XM_020096235.1/0.0/PREDICTED: Paralichthys olivaceus protein SSUH2 homolog (LOC109635210), transcript variant X3, mRNA	sp|Q08C76|SSUH2_DANRE/6.5e-94/Protein SSUH2 homolog OS=Danio rerio GN=ssuh2 PE=2 SV=2	tng:GSTEN00008568G001/8.7e-37/unnamed protein product; K06840 semaphorin 3	Hs7705708/1.7e-67/[O] KOG2813 Predicted molecular chaperone, contains DnaJ domain	PTHR15852:SF11/4.6E-140/--	NA
CL117.Contig2_All	XP_018410715.1/1.0e-132/PREDICTED: protein SSUH2 homolog [Nanorana parkeri]	XM_020096235.1/0.0/PREDICTED: Paralichthys olivaceus protein SSUH2 homolog (LOC109635210), transcript variant X3, mRNA	sp|Q08C76|SSUH2_DANRE/5.3e-94/Protein SSUH2 homolog OS=Danio rerio GN=ssuh2 PE=2 SV=2	tng:GSTEN00008568G001/9.3e-37/unnamed protein product; K06840 semaphorin 3	Hs7705708/1.4e-67/[O] KOG2813 Predicted molecular chaperone, contains DnaJ domain	PTHR15852:SF11/2.2E-140/--	NA
CL117.Contig3_All	XP_018410715.1/1.3e-132/PREDICTED: protein SSUH2 homolog [Nanorana parkeri]	XM_020096235.1/0.0/PREDICTED: Paralichthys olivaceus protein SSUH2 homolog (LOC109635210), transcript variant X3, mRNA	sp|Q08C76|SSUH2_DANRE/6.7e-94/Protein SSUH2 homolog OS=Danio rerio GN=ssuh2 PE=2 SV=2	tng:GSTEN00008568G001/9.0e-37/unnamed protein product; K06840 semaphorin 3	Hs7705708/1.7e-67/[O] KOG2813 Predicted molecular chaperone, contains DnaJ domain	PTHR15852/4.6E-140/--	NA
CL117.Contig4_All	XP_018410715.1/1.4e-132/PREDICTED: protein SSUH2 homolog [Nanorana parkeri]	XM_020096235.1/0.0/PREDICTED: Paralichthys olivaceus protein SSUH2 homolog (LOC109635210), transcript variant X3, mRNA	sp|Q08C76|SSUH2_DANRE/6.8e-94/Protein SSUH2 homolog OS=Danio rerio GN=ssuh2 PE=2 SV=2	tng:GSTEN00008568G001/9.1e-37/unnamed protein product; K06840 semaphorin 3	Hs7705708/1.8e-67/[O] KOG2813 Predicted molecular chaperone, contains DnaJ domain	PTHR15852:SF11/4.6E-140/--	NA
CL118.Contig1_All	CDQ88493.1/2.8e-15/unnamed protein product, partial [Oncorhynchus mykiss]	LN590696.1/0.0/Cyprinus carpio genome assembly common carp genome, scaffold: LG32, chromosome: 32	sp|Q96N68|CR015_HUMAN/8.2e-09/Putative uncharacterized protein C18orf15 OS=Homo sapiens GN=C18orf15 PE=5 SV=1	sasa:106601828/4.5e-14/extracellular serine/threonine protein kinase FAM20C-like; K21958 extracellular serine/threonine protein kinase FAM20C [EC:2.7.11.1]	NA	NA	biological_process:GO:0007062//sister chromatid cohesion;GO:0006261//DNA-dependent DNA replication;cellular_component:GO:0000790//nuclear chromatin;GO:0042555//MCM complex;GO:0016021//integral component of membrane;molecular_function:GO:0008484//sulfuric ester hydrolase activity;GO:0003682//chromatin binding;GO:0016491//oxidoreductase activity;
CL118.Contig2_All	NA	NA	NA	NA	NA	NA	NA
CL119.Contig1_All	XP_018429392.1/1.6e-121/PREDICTED: somatomedin-B and thrombospondin type-1 domain-containing protein [Nanorana parkeri]	NA	sp|Q32L50|SBSPO_BOVIN/1.9e-108/Somatomedin-B and thrombospondin type-1 domain-containing protein OS=Bos taurus GN=SBSPON PE=2 SV=2	dwi:Dwil_GK19900/1.5e-06/uncharacterized protein; K18626 trichohyalin	Hs22062566/6.1e-08/[O] KOG3538 Disintegrin metalloproteinases with thrombospondin repeats	PTHR20920:SF2/4.2E-165/--	biological_process:GO:0006955//immune response;molecular_function:GO:0005044//scavenger receptor activity;GO:0030247//polysaccharide binding;
CL119.Contig2_All	XP_018429392.1/1.5e-121/PREDICTED: somatomedin-B and thrombospondin type-1 domain-containing protein [Nanorana parkeri]	NA	sp|Q32L50|SBSPO_BOVIN/1.8e-108/Somatomedin-B and thrombospondin type-1 domain-containing protein OS=Bos taurus GN=SBSPON PE=2 SV=2	dwi:Dwil_GK19900/1.3e-06/uncharacterized protein; K18626 trichohyalin	Hs22062566/5.7e-08/[O] KOG3538 Disintegrin metalloproteinases with thrombospondin repeats	PTHR20920:SF2/4.2E-165/--	biological_process:GO:0006955//immune response;molecular_function:GO:0005044//scavenger receptor activity;GO:0030247//polysaccharide binding;
CL120.Contig1_All	KII60839.1/1.3e-09/Fatty acid amide hydrolase [Thelohanellus kitauei]	NA	NA	NA	NA	PTHR11895/1.2E-13/--	NA
CL120.Contig2_All	XP_002733646.2/5.8e-64/PREDICTED: fatty acid amide hydrolase-like [Saccoglossus kowalevskii]	NA	sp|Q4R7R9|GATA_MACFA/5.2e-30/Glutamyl-tRNA(Gln) amidotransferase subunit A, mitochondrial OS=Macaca fascicularis GN=QRSL1 PE=2 SV=1	cge:100767432/4.0e-29/Qrsl1; glutaminyl-tRNA synthase (glutamine-hydrolyzing)-like 1; K02433 aspartyl-tRNA(Asn)/glutamyl-tRNA(Gln) amidotransferase subunit A [EC:6.3.5.6 6.3.5.7]	At5g64440/1.2e-44/[J] KOG1211 Amidases	PF01425/4.7E-67/Amidase	NA
CL120.Contig3_All	XP_002733646.2/9.9e-43/PREDICTED: fatty acid amide hydrolase-like [Saccoglossus kowalevskii]	NA	sp|Q7QH64|GATA_ANOGA/3.1e-22/Glutamyl-tRNA(Gln) amidotransferase subunit A, mitochondrial OS=Anopheles gambiae GN=gatA PE=3 SV=3	aga:AgaP_AGAP004057/7.0e-21/AGAP004057-PA; K02433 aspartyl-tRNA(Asn)/glutamyl-tRNA(Gln) amidotransferase subunit A [EC:6.3.5.6 6.3.5.7]	At5g64440/1.6e-28/[J] KOG1211 Amidases	PTHR11895:SF44/1.8E-74/--	NA
CL120.Contig4_All	XP_002733646.2/9.6e-41/PREDICTED: fatty acid amide hydrolase-like [Saccoglossus kowalevskii]	NA	sp|Q7QH64|GATA_ANOGA/3.2e-22/Glutamyl-tRNA(Gln) amidotransferase subunit A, mitochondrial OS=Anopheles gambiae GN=gatA PE=3 SV=3	aga:AgaP_AGAP004057/7.2e-21/AGAP004057-PA; K02433 aspartyl-tRNA(Asn)/glutamyl-tRNA(Gln) amidotransferase subunit A [EC:6.3.5.6 6.3.5.7]	At5g64440/7.5e-29/[J] KOG1211 Amidases	PTHR11895:SF44/1.4E-73/--	molecular_function:GO:0004040//amidase activity;
CL120.Contig5_All	XP_002733646.2/5.6e-62/PREDICTED: fatty acid amide hydrolase-like [Saccoglossus kowalevskii]	NA	sp|Q4R7R9|GATA_MACFA/5.4e-30/Glutamyl-tRNA(Gln) amidotransferase subunit A, mitochondrial OS=Macaca fascicularis GN=QRSL1 PE=2 SV=1	cge:100767432/4.1e-29/Qrsl1; glutaminyl-tRNA synthase (glutamine-hydrolyzing)-like 1; K02433 aspartyl-tRNA(Asn)/glutamyl-tRNA(Gln) amidotransferase subunit A [EC:6.3.5.6 6.3.5.7]	At5g64440/5.6e-45/[J] KOG1211 Amidases	PF01425/3.1E-67/Amidase	NA
CL121.Contig1_All	XP_018426758.1/9.7e-74/PREDICTED: dedicator of cytokinesis protein 8 [Nanorana parkeri]	XM_018571256.1/0.0/PREDICTED: Nanorana parkeri dedicator of cytokinesis 8 (DOCK8), mRNA	sp|Q8NF50|DOCK8_HUMAN/1.5e-71/Dedicator of cytokinesis protein 8 OS=Homo sapiens GN=DOCK8 PE=1 SV=3	npr:108799393/1.3e-74/DOCK8; dedicator of cytokinesis protein 8; K21852 dedicator of cytokinesis protein 6/7/8	Hs22046914/1.1e-71/[T] KOG1997 PH domain-containing protein	PF06920/1.6E-44/Dock homology region 2	biological_process:GO:0007264//small GTPase mediated signal transduction;cellular_component:GO:0005622//intracellular;molecular_function:GO:0005085//guanyl-nucleotide exchange factor activity;
CL121.Contig2_All	XP_018426758.1/0.0e+00/PREDICTED: dedicator of cytokinesis protein 8 [Nanorana parkeri]	XM_018571256.1/0.0/PREDICTED: Nanorana parkeri dedicator of cytokinesis 8 (DOCK8), mRNA	sp|Q8NF50|DOCK8_HUMAN/0.0e+00/Dedicator of cytokinesis protein 8 OS=Homo sapiens GN=DOCK8 PE=1 SV=3	npr:108799393/0.0e+00/DOCK8; dedicator of cytokinesis protein 8; K21852 dedicator of cytokinesis protein 6/7/8	Hs22046914/0.0e+00/[T] KOG1997 PH domain-containing protein	PTHR23317:SF74/0.0/--	biological_process:GO:0007264//small GTPase mediated signal transduction;cellular_component:GO:0005622//intracellular;molecular_function:GO:0005085//guanyl-nucleotide exchange factor activity;
CL121.Contig3_All	XP_002935647.2/1.5e-79/PREDICTED: dedicator of cytokinesis protein 8 isoform X1 [Xenopus tropicalis]	XM_020805658.1/0.0/PREDICTED: Pogona vitticeps dedicator of cytokinesis 8 (DOCK8), transcript variant X2, mRNA	sp|Q8NF50|DOCK8_HUMAN/3.6e-78/Dedicator of cytokinesis protein 8 OS=Homo sapiens GN=DOCK8 PE=1 SV=3	xtr:100488105/2.0e-80/dock8; dedicator of cytokinesis 8; K21852 dedicator of cytokinesis protein 6/7/8	Hs22046914/2.6e-78/[T] KOG1997 PH domain-containing protein	PTHR23317:SF74/3.0E-126/--	biological_process:GO:0007264//small GTPase mediated signal transduction;cellular_component:GO:0005622//intracellular;molecular_function:GO:0005085//guanyl-nucleotide exchange factor activity;
CL122.Contig1_All	XP_018423857.1/1.1e-91/PREDICTED: mitochondrial fission factor isoform X3 [Nanorana parkeri]	NA	sp|Q3ZCD8|MFF_BOVIN/1.0e-83/Mitochondrial fission factor OS=Bos taurus GN=MFF PE=2 SV=1	ssc:100513442/1.2e-83/MFF; mitochondrial fission factor; K22076 mitochondrial fission factor	NA	PF05644/1.2E-35/Mitochondrial and peroxisomal fission factor Mff	NA
CL122.Contig2_All	XP_018423855.1/2.9e-26/PREDICTED: mitochondrial fission factor isoform X1 [Nanorana parkeri]	NA	sp|Q7SZQ4|MFFB_DANRE/5.1e-25/Mitochondrial fission factor homolog B OS=Danio rerio GN=zgc:66022 PE=1 SV=1	npr:108796823/3.8e-27/MFF; mitochondrial fission factor isoform X1; K22076 mitochondrial fission factor	NA	PTHR16501/2.8E-33/--	NA
CL122.Contig3_All	XP_019347259.1/2.5e-96/PREDICTED: mitochondrial fission factor isoform X10 [Alligator mississippiensis]	NA	sp|Q6GQI8|MFFB_XENLA/3.4e-87/Mitochondrial fission factor homolog B OS=Xenopus laevis GN=mff-b PE=2 SV=1	xla:443869/7.6e-86/mff.L, gl004, mff, mff-a, mff-b; mitochondrial fission factor L homeolog; K22076 mitochondrial fission factor	NA	PF05644/2.9E-40/Mitochondrial and peroxisomal fission factor Mff	NA
CL122.Contig4_All	XP_018423855.1/4.0e-129/PREDICTED: mitochondrial fission factor isoform X1 [Nanorana parkeri]	XM_018568353.1/0.0/PREDICTED: Nanorana parkeri mitochondrial fission factor (MFF), transcript variant X1, mRNA	sp|Q6PCP5|MFF_MOUSE/1.5e-112/Mitochondrial fission factor OS=Mus musculus GN=Mff PE=1 SV=1	npr:108796823/5.4e-130/MFF; mitochondrial fission factor isoform X1; K22076 mitochondrial fission factor	NA	PF05644/3.5E-124/Mitochondrial and peroxisomal fission factor Mff	NA
CL122.Contig5_All	XP_019347261.1/4.4e-57/PREDICTED: mitochondrial fission factor isoform X12 [Alligator mississippiensis]	NA	sp|Q9GZY8|MFF_HUMAN/7.8e-56/Mitochondrial fission factor OS=Homo sapiens GN=MFF PE=1 SV=1	amj:102575267/2.9e-57/MFF; mitochondrial fission factor; K22076 mitochondrial fission factor	NA	PTHR16501/1.4E-66/--	NA
CL123.Contig1_All	KII73571.1/5.3e-55/Coronin-1A [Thelohanellus kitauei]	NA	sp|Q9ULV4|COR1C_HUMAN/1.2e-29/Coronin-1C OS=Homo sapiens GN=CORO1C PE=1 SV=1	sko:100373679/9.2e-32/coronin-1C-like; K13886 coronin-1B/1C/6	Hs7656991/9.0e-30/[Z] KOG0303 Actin-binding protein Coronin, contains WD40 repeats	PF16300/5.5E-16/Type of WD40 repeat	biological_process:GO:0030036//actin cytoskeleton organization;cellular_component:GO:0015629//actin cytoskeleton;molecular_function:GO:0051015//actin filament binding;
CL123.Contig2_All	KII73571.1/8.6e-21/Coronin-1A [Thelohanellus kitauei]	NA	sp|Q9BR76|COR1B_HUMAN/1.6e-13/Coronin-1B OS=Homo sapiens GN=CORO1B PE=1 SV=1	acs:100566893/1.5e-13/coro1a; coronin 1A; K13882 coronin-1A	Hs14149734/1.2e-13/[Z] KOG0303 Actin-binding protein Coronin, contains WD40 repeats	PTHR10856/3.6E-19/--	NA
CL123.Contig3_All	XP_020480060.1/8.1e-07/coronin-1B-like isoform X1 [Monopterus albus]	NA	sp|Q21624|CORO_CAEEL/4.9e-06/Coronin-like protein cor-1 OS=Caenorhabditis elegans GN=cor-1 PE=2 SV=2	amex:103027849/8.2e-08/coronin-1B-like isoform X1; K13886 coronin-1B/1C/6	CE00590/3.6e-06/[Z] KOG0303 Actin-binding protein Coronin, contains WD40 repeats	NA	NA
CL123.Contig4_All	KII73571.1/5.1e-26/Coronin-1A [Thelohanellus kitauei]	NA	sp|Q9ULV4|COR1C_HUMAN/3.2e-14/Coronin-1C OS=Homo sapiens GN=CORO1C PE=1 SV=1	sko:100373679/2.6e-15/coronin-1C-like; K13886 coronin-1B/1C/6	Hs7656991/2.3e-14/[Z] KOG0303 Actin-binding protein Coronin, contains WD40 repeats	PTHR10856/6.1E-26/--	NA
CL124.Contig1_All	XP_017946659.1/7.1e-82/PREDICTED: serine/arginine-rich splicing factor 3 isoform X3 [Xenopus tropicalis]	XM_019427042.1/0.0/PREDICTED: Panthera pardus serine/arginine-rich splicing factor 3 (LOC109253772), mRNA	sp|P84103|SRSF3_HUMAN/3.7e-80/Serine/arginine-rich splicing factor 3 OS=Homo sapiens GN=SRSF3 PE=1 SV=1	xtr:448605/1.7e-79/srsf3, sfrs3, srp20; serine/arginine-rich splicing factor 3; K12892 splicing factor, arginine/serine-rich 3	Hs4506901/2.7e-80/[A] KOG0107 Alternative splicing factor SRp20/9G8 (RRM superfamily)	PTHR23147:SF1/1.7E-30/--	NA
CL124.Contig2_All	NA	NM_001086991.1/0.0/Xenopus laevis serine/arginine-rich splicing factor 3 S homeolog (srsf3.S), mRNA &gt;BC046661.1 Xenopus laevis splicing factor, arginine/serine-rich 3, mRNA (cDNA clone MGC:52931 IMAGE:4930117), complete cds	sp|Q7L4I2|RSRC2_HUMAN/6.5e-06/Arginine/serine-rich coiled-coil protein 2 OS=Homo sapiens GN=RSRC2 PE=1 SV=1	adf:107335053/3.4e-06/calcium homeostasis endoplasmic reticulum protein-like; K12841 calcium homeostasis endoplasmic reticulum protein	NA	NA	NA
CL124.Contig3_All	XP_018101846.1/3.6e-61/PREDICTED: serine/arginine-rich splicing factor 3 isoform X1 [Xenopus laevis]	XM_018567577.1/0.0/PREDICTED: Nanorana parkeri serine and arginine rich splicing factor 3 (SRSF3), transcript variant X3, mRNA	sp|P84103|SRSF3_HUMAN/1.1e-62/Serine/arginine-rich splicing factor 3 OS=Homo sapiens GN=SRSF3 PE=1 SV=1	npr:108796149/8.2e-62/SRSF3; serine/arginine-rich splicing factor 3 isoform X1; K12892 splicing factor, arginine/serine-rich 3	Hs20555409/6.1e-68/[A] KOG0107 Alternative splicing factor SRp20/9G8 (RRM superfamily)	SM00360/2.4E-21/RNA recognition motif	NA
CL124.Contig4_All	SBT78827.1/3.7e-07/zinc finger protein, putative [Plasmodium ovale]	XR_001934372.1/0.0/PREDICTED: Xenopus laevis serine/arginine-rich splicing factor 3 (LOC108708069), transcript variant X3, misc_RNA	NA	NA	NA	NA	NA
CL124.Contig5_All	XP_014304389.1/3.9e-23/PREDICTED: serine/arginine-rich splicing factor 3 isoform X1 [Myotis lucifugus] >XP_014385105.1 PREDICTED: serine/arginine-rich splicing factor 3 isoform X1 [Myotis brandtii] >XP_015416354.1 PREDICTED: serine/arginine-rich splicing factor 3 isoform X1 [Myotis davidii]	NM_001086991.1/0.0/Xenopus laevis serine/arginine-rich splicing factor 3 S homeolog (srsf3.S), mRNA &gt;BC046661.1 Xenopus laevis splicing factor, arginine/serine-rich 3, mRNA (cDNA clone MGC:52931 IMAGE:4930117), complete cds	NA	NA	NA	NA	NA
CL124.Contig6_All	OPJ89016.1/2.9e-89/serine/arginine-rich splicing factor 3 [Patagioenas fasciata monilis]	XM_009933077.1/0.0/PREDICTED: Opisthocomus hoazin serine/arginine-rich splicing factor 3 (SRSF3), mRNA	sp|P84103|SRSF3_HUMAN/3.2e-90/Serine/arginine-rich splicing factor 3 OS=Homo sapiens GN=SRSF3 PE=1 SV=1	npr:108796149/2.5e-89/SRSF3; serine/arginine-rich splicing factor 3 isoform X1; K12892 splicing factor, arginine/serine-rich 3	Hs4506901/2.3e-90/[A] KOG0107 Alternative splicing factor SRp20/9G8 (RRM superfamily)	PTHR23147:SF1/1.0E-29/--	molecular_function:GO:0003723//RNA binding;
CL124.Contig7_All	NA	NA	NA	NA	NA	NA	NA
CL124.Contig8_All	XP_018101846.1/2.6e-61/PREDICTED: serine/arginine-rich splicing factor 3 isoform X1 [Xenopus laevis]	XR_001934372.1/0.0/PREDICTED: Xenopus laevis serine/arginine-rich splicing factor 3 (LOC108708069), transcript variant X3, misc_RNA	sp|P84104|SRSF3_MOUSE/7.5e-63/Serine/arginine-rich splicing factor 3 OS=Mus musculus GN=Srsf3 PE=1 SV=1	npr:108796149/5.8e-62/SRSF3; serine/arginine-rich splicing factor 3 isoform X1; K12892 splicing factor, arginine/serine-rich 3	Hs20555409/4.3e-68/[A] KOG0107 Alternative splicing factor SRp20/9G8 (RRM superfamily)	SM00360/2.4E-21/RNA recognition motif	NA
CL125.Contig1_All	KII61064.1/2.1e-23/putative 1-acyl-sn-glycerol-3-phosphate acyltransferase 4 [Thelohanellus kitauei]	NA	sp|Q17RH7|TPRXL_HUMAN/2.0e-07/Putative protein TPRXL OS=Homo sapiens GN=TPRXL PE=5 SV=2	myi:110464454/1.3e-13/1-acyl-sn-glycerol-3-phosphate acyltransferase epsilon-like; K19007 lysophosphatidiate acyltransferase [EC:2.3.1.51]	Hs11427110/1.3e-11/[I] KOG1505 Lysophosphatidic acid acyltransferase LPAAT and related acyltransferases	SM00563/0.0066/Phosphate acyltransferases	NA
CL125.Contig2_All	CEL67237.1/3.7e-09/TPA: Zinc finger (C3HC4 type, RING finger) protein,related [Neospora caninum Liverpool]	NA	sp|Q17RH7|TPRXL_HUMAN/4.3e-07/Putative protein TPRXL OS=Homo sapiens GN=TPRXL PE=5 SV=2	tup:102472440/1.0e-07/MUC17; serine-rich adhesin for platelets; K22016 mucin-3/17	NA	NA	biological_process:GO:0010468//regulation of gene expression;cellular_component:GO:0016021//integral component of membrane;molecular_function:GO:0003682//chromatin binding;
CL126.Contig1_All	XP_019210362.1/0.0e+00/PREDICTED: uncharacterized protein LOC106097953 [Oreochromis niloticus]	NA	NA	sko:102807548/5.8e-63/uncharacterized LOC102807548; K17388 Rho-associated protein kinase 2 [EC:2.7.11.1]	CE24671/4.9e-33/[R] LSE0065 C Transposase-encoded protein linked to peptidase	PTHR22955/3.9E-288/--	NA
CL126.Contig2_All	XP_021431165.1/0.0e+00/uncharacterized protein LOC110498840 [Oncorhynchus mykiss]	XM_021471472.1/0.0/PREDICTED: Danio rerio uncharacterized LOC110438608 (LOC110438608), mRNA	NA	pxy:105391721/1.9e-90/uncharacterized LOC105391721; K10848 DNA excision repair protein ERCC-4 [EC:3.1.-.-]	CE24671/2.6e-74/[R] LSE0065 C Transposase-encoded protein linked to peptidase	PF05380/5.2E-45/Pao retrotransposon peptidase	NA
CL126.Contig3_All	XP_021431165.1/0.0e+00/uncharacterized protein LOC110498840 [Oncorhynchus mykiss]	XM_021471472.1/0.0/PREDICTED: Danio rerio uncharacterized LOC110438608 (LOC110438608), mRNA	NA	pxy:105391721/3.3e-70/uncharacterized LOC105391721; K10848 DNA excision repair protein ERCC-4 [EC:3.1.-.-]	CE04966/1.8e-31/[R] KOG0017 FOG: Transposon-encoded proteins with TYA, reverse transcriptase, integrase domains in various combinations	PS50994/10.302/Integrase catalytic domain profile.	NA
CL126.Contig4_All	XP_021431165.1/1.2e-203/uncharacterized protein LOC110498840 [Oncorhynchus mykiss]	NA	NA	sko:102807548/4.7e-63/uncharacterized LOC102807548; K17388 Rho-associated protein kinase 2 [EC:2.7.11.1]	CE16623/4.9e-31/[R] KOG0017 FOG: Transposon-encoded proteins with TYA, reverse transcriptase, integrase domains in various combinations	PTHR22955/8.4E-216/--	NA
CL126.Contig5_All	NA	NA	NA	NA	NA	NA	NA
CL127.Contig1_All	XP_018423191.1/7.2e-22/PREDICTED: glutathione S-transferase P 1-like [Nanorana parkeri]	NA	sp|Q8JFZ2|GSTP1_XENLA/2.2e-20/Glutathione S-transferase P 1 OS=Xenopus laevis GN=gstp1 PE=1 SV=1	npr:108796232/9.5e-23/glutathione S-transferase P 1-like; K00799 glutathione S-transferase [EC:2.5.1.18]	Hs4504183/2.1e-09/[O] KOG1695 Glutathione S-transferase	NA	biological_process:GO:0008152//metabolic process;molecular_function:GO:0004364//glutathione transferase activity;
CL127.Contig2_All	XP_018423191.1/7.1e-83/PREDICTED: glutathione S-transferase P 1-like [Nanorana parkeri]	NA	sp|Q8JFZ2|GSTP1_XENLA/5.9e-79/Glutathione S-transferase P 1 OS=Xenopus laevis GN=gstp1 PE=1 SV=1	npr:108796232/9.4e-84/glutathione S-transferase P 1-like; K00799 glutathione S-transferase [EC:2.5.1.18]	Hs4504183/6.2e-54/[O] KOG1695 Glutathione S-transferase	PTHR11571/1.5E-114/--	NA
CL128.Contig1_All	XP_018416222.1/9.5e-106/PREDICTED: N-alpha-acetyltransferase 10 isoform X1 [Nanorana parkeri]	XM_018560720.1/0.0/PREDICTED: Nanorana parkeri N(alpha)-acetyltransferase 10, NatA catalytic subunit (NAA10), transcript variant X1, mRNA	sp|Q2KI14|NAA10_BOVIN/7.6e-97/N-alpha-acetyltransferase 10 OS=Bos taurus GN=NAA10 PE=2 SV=1	npr:108790461/1.3e-106/NAA10; N-alpha-acetyltransferase 10 isoform X1; K20791 N-alpha-acetyltransferase 10/11 [EC:2.3.1.255]	Hs10835057/2.7e-96/[R] KOG3235 Subunit of the major N alpha-acetyltransferase	PTHR23091:SF268/5.2E-146/--	biological_process:GO:0017198//N-terminal peptidyl-serine acetylation;GO:0006475//internal protein amino acid acetylation;GO:0018002//N-terminal peptidyl-glutamic acid acetylation;cellular_component:GO:0031415//NatA complex;GO:0022626//cytosolic ribosome;molecular_function:GO:1990190//peptide-glutamate-N-acetyltransferase activity;GO:0008080//N-acetyltransferase activity;GO:1990189//peptide-serin…
CL128.Contig2_All	EDL29857.1/1.4e-70/N-acetyltransferase ARD1 homolog (S. cerevisiae), isoform CRA_c, partial [Mus musculus]	XM_018560720.1/0.0/PREDICTED: Nanorana parkeri N(alpha)-acetyltransferase 10, NatA catalytic subunit (NAA10), transcript variant X1, mRNA	sp|Q2KI14|NAA10_BOVIN/7.0e-72/N-alpha-acetyltransferase 10 OS=Bos taurus GN=NAA10 PE=2 SV=1	amj:102568475/1.6e-70/NAA10; N(alpha)-acetyltransferase 10, NatA catalytic subunit; K20791 N-alpha-acetyltransferase 10/11 [EC:2.3.1.255]	Hs10835057/5.1e-72/[R] KOG3235 Subunit of the major N alpha-acetyltransferase	PTHR23091/1.4E-110/--	NA
CL128.Contig3_All	XP_018416222.1/9.2e-106/PREDICTED: N-alpha-acetyltransferase 10 isoform X1 [Nanorana parkeri]	XM_018560720.1/0.0/PREDICTED: Nanorana parkeri N(alpha)-acetyltransferase 10, NatA catalytic subunit (NAA10), transcript variant X1, mRNA	sp|Q2KI14|NAA10_BOVIN/7.4e-97/N-alpha-acetyltransferase 10 OS=Bos taurus GN=NAA10 PE=2 SV=1	npr:108790461/1.2e-106/NAA10; N-alpha-acetyltransferase 10 isoform X1; K20791 N-alpha-acetyltransferase 10/11 [EC:2.3.1.255]	Hs10835057/2.7e-96/[R] KOG3235 Subunit of the major N alpha-acetyltransferase	PTHR23091:SF268/5.2E-146/--	biological_process:GO:0017198//N-terminal peptidyl-serine acetylation;GO:0006475//internal protein amino acid acetylation;GO:0018002//N-terminal peptidyl-glutamic acid acetylation;cellular_component:GO:0031415//NatA complex;GO:0022626//cytosolic ribosome;molecular_function:GO:1990190//peptide-glutamate-N-acetyltransferase activity;GO:0008080//N-acetyltransferase activity;GO:1990189//peptide-serin…
CL129.Contig1_All	XP_010186100.1/1.9e-06/PREDICTED: uncharacterized protein DDB_G0271670-like, partial [Mesitornis unicolor]	NA	NA	NA	NA	NA	NA
CL129.Contig2_All	NA	NA	NA	NA	NA	NA	NA
CL130.Contig1_All	XP_015928952.1/1.0e-25/DEAD-box helicase Dbp80 [Parasteatoda tepidariorum] >XP_015928953.1 DEAD-box helicase Dbp80 [Parasteatoda tepidariorum] >XP_015928954.1 DEAD-box helicase Dbp80 [Parasteatoda tepidariorum]	NA	sp|Q9QY15|DDX25_MOUSE/2.3e-24/ATP-dependent RNA helicase DDX25 OS=Mus musculus GN=Ddx25 PE=1 SV=2	prap:110992871/2.3e-26/DEAD-box helicase Dbp80; K18655 ATP-dependent RNA helicase DDX19/DBP5 [EC:3.6.4.13]	HsM7019399/5.0e-24/[A] KOG0332 ATP-dependent RNA helicase	PTHR24031/3.7E-28/--	NA
CL130.Contig2_All	XP_020441225.1/2.1e-84/ATP-dependent RNA helicase DDX19A-like [Monopterus albus]	NA	sp|Q9QY16|DDX25_RAT/2.9e-83/ATP-dependent RNA helicase DDX25 OS=Rattus norvegicus GN=Ddx25 PE=1 SV=2	prap:110992871/4.8e-85/DEAD-box helicase Dbp80; K18655 ATP-dependent RNA helicase DDX19/DBP5 [EC:3.6.4.13]	Hs8922886/3.4e-81/[A] KOG0332 ATP-dependent RNA helicase	PF00270/9.0E-27/DEAD/DEAH box helicase	molecular_function:GO:0005524//ATP binding;GO:0003676//nucleic acid binding;
CL131.Contig1_All	XP_020622287.1/3.2e-65/probable phospholipid-transporting ATPase IF isoform X2 [Orbicella faveolata]	NA	sp|P98197|AT11A_MOUSE/9.1e-62/Probable phospholipid-transporting ATPase IH OS=Mus musculus GN=Atp11a PE=1 SV=1	hmg:100210424/2.7e-65/probable phospholipid-transporting ATPase IF; K01530 phospholipid-translocating ATPase [EC:3.6.3.1]	Hs18582551/1.1e-61/[R] KOG0206 P-type ATPase	PF16212/3.7E-53/Phospholipid-translocating P-type ATPase C-terminal	cellular_component:GO:0016021//integral component of membrane;molecular_function:GO:0000287//magnesium ion binding;GO:0005524//ATP binding;GO:0004012//phospholipid-translocating ATPase activity;
CL131.Contig2_All	XP_020622287.1/3.2e-28/probable phospholipid-transporting ATPase IF isoform X2 [Orbicella faveolata]	NA	sp|P98197|AT11A_MOUSE/3.4e-27/Probable phospholipid-transporting ATPase IH OS=Mus musculus GN=Atp11a PE=1 SV=1	clv:102094964/1.4e-27/ATP11A; probable phospholipid-transporting ATPase IH isoform X1; K01530 phospholipid-translocating ATPase [EC:3.6.3.1]	Hs18582551/4.2e-27/[R] KOG0206 P-type ATPase	PF16212/1.3E-34/Phospholipid-translocating P-type ATPase C-terminal	NA
CL132.Contig1_All	NA	NA	NA	NA	NA	NA	NA
CL132.Contig2_All	NA	NA	NA	NA	NA	NA	NA
CL133.Contig1_All	XP_012816623.1/1.3e-234/PREDICTED: T-cell immunomodulatory protein isoform X1 [Xenopus tropicalis] >OCA36785.1 hypothetical protein XENTR_v90010721mg [Xenopus tropicalis]	XM_018758157.1/0.0/PREDICTED: Scleropages formosus integrin alpha FG-GAP repeat containing 1 (itfg1), mRNA	sp|Q8TB96|TIP_HUMAN/3.5e-213/T-cell immunomodulatory protein OS=Homo sapiens GN=ITFG1 PE=1 SV=1	xla:108715483/8.1e-233/itfg1.S, cda08, tip; integrin alpha FG-GAP repeat containing 1 S homeolog; K17257 integrin alpha FG-GAP repeat containing protein 1	HsM13540567/2.6e-213/[S] KOG4550 Predicted membrane protein	PF13517/6.9E-7/Repeat domain in Vibrio, Colwellia, Bradyrhizobium and Shewanella	cellular_component:GO:0016021//integral component of membrane;
CL133.Contig2_All	XP_012816623.1/6.9e-265/PREDICTED: T-cell immunomodulatory protein isoform X1 [Xenopus tropicalis] >OCA36785.1 hypothetical protein XENTR_v90010721mg [Xenopus tropicalis]	XM_018758157.1/0.0/PREDICTED: Scleropages formosus integrin alpha FG-GAP repeat containing 1 (itfg1), mRNA	sp|Q8TB96|TIP_HUMAN/1.5e-232/T-cell immunomodulatory protein OS=Homo sapiens GN=ITFG1 PE=1 SV=1	xla:108715483/6.1e-262/itfg1.S, cda08, tip; integrin alpha FG-GAP repeat containing 1 S homeolog; K17257 integrin alpha FG-GAP repeat containing protein 1	Hs21361933/1.1e-232/[S] KOG4550 Predicted membrane protein	PF13517/7.7E-8/Repeat domain in Vibrio, Colwellia, Bradyrhizobium and Shewanella	cellular_component:GO:0016021//integral component of membrane;
CL133.Contig3_All	XP_012816623.1/8.9e-266/PREDICTED: T-cell immunomodulatory protein isoform X1 [Xenopus tropicalis] >OCA36785.1 hypothetical protein XENTR_v90010721mg [Xenopus tropicalis]	XM_018758157.1/0.0/PREDICTED: Scleropages formosus integrin alpha FG-GAP repeat containing 1 (itfg1), mRNA	sp|Q8TB96|TIP_HUMAN/1.9e-233/T-cell immunomodulatory protein OS=Homo sapiens GN=ITFG1 PE=1 SV=1	xla:108715483/1.3e-262/itfg1.S, cda08, tip; integrin alpha FG-GAP repeat containing 1 S homeolog; K17257 integrin alpha FG-GAP repeat containing protein 1	At1g31810/7.5e-06/[ZR] LSE0118 A Protein possibly involved in cytoskeleton rearrangements, contains FH domain	PF13517/1.0E-6/Repeat domain in Vibrio, Colwellia, Bradyrhizobium and Shewanella	cellular_component:GO:0016021//integral component of membrane;
CL133.Contig4_All	XP_012816623.1/8.8e-266/PREDICTED: T-cell immunomodulatory protein isoform X1 [Xenopus tropicalis] >OCA36785.1 hypothetical protein XENTR_v90010721mg [Xenopus tropicalis]	XM_018758157.1/0.0/PREDICTED: Scleropages formosus integrin alpha FG-GAP repeat containing 1 (itfg1), mRNA	sp|Q8TB96|TIP_HUMAN/1.9e-233/T-cell immunomodulatory protein OS=Homo sapiens GN=ITFG1 PE=1 SV=1	xla:108715483/1.3e-262/itfg1.S, cda08, tip; integrin alpha FG-GAP repeat containing 1 S homeolog; K17257 integrin alpha FG-GAP repeat containing protein 1	Hs21361933/1.3e-233/[S] KOG4550 Predicted membrane protein	PF13517/8.4E-8/Repeat domain in Vibrio, Colwellia, Bradyrhizobium and Shewanella	cellular_component:GO:0016021//integral component of membrane;
CL134.Contig1_All	XP_020626701.1/3.7e-28/guanine nucleotide-binding protein-like 3 homolog isoform X1 [Orbicella faveolata] >XP_020626702.1 guanine nucleotide-binding protein-like 3 homolog isoform X1 [Orbicella faveolata]	NA	sp|Q21086|GNL3_CAEEL/9.8e-23/Guanine nucleotide-binding protein-like 3 homolog OS=Caenorhabditis elegans GN=nst-1 PE=3 SV=1	epa:110240261/1.0e-26/guanine nucleotide-binding protein-like 3 homolog; K14538 nuclear GTP-binding protein	CE02270/7.1e-23/[R] KOG2484 GTPase	PTHR11089/7.9E-29/--	NA
CL134.Contig2_All	XP_020626701.1/3.7e-28/guanine nucleotide-binding protein-like 3 homolog isoform X1 [Orbicella faveolata] >XP_020626702.1 guanine nucleotide-binding protein-like 3 homolog isoform X1 [Orbicella faveolata]	NA	sp|Q21086|GNL3_CAEEL/1.9e-21/Guanine nucleotide-binding protein-like 3 homolog OS=Caenorhabditis elegans GN=nst-1 PE=3 SV=1	epa:110240261/3.9e-26/guanine nucleotide-binding protein-like 3 homolog; K14538 nuclear GTP-binding protein	CE02270/1.4e-21/[R] KOG2484 GTPase	PTHR11089/7.9E-29/--	NA
CL135.Contig1_All	NA	NA	NA	NA	NA	NA	NA
CL135.Contig2_All	NA	NA	NA	NA	NA	NA	NA
CL136.Contig1_All	XP_017950431.1/2.2e-187/PREDICTED: lysophospholipid acyltransferase 1 isoform X2 [Xenopus tropicalis]	XM_018555679.1/0.0/PREDICTED: Nanorana parkeri membrane bound O-acyltransferase domain containing 1 (MBOAT1), mRNA	sp|Q6ZNC8|MBOA1_HUMAN/1.2e-166/Lysophospholipid acyltransferase 1 OS=Homo sapiens GN=MBOAT1 PE=1 SV=1	xla:100037100/7.8e-181/mboat1.L, lpeat1, lpsat, mboat1, oact1; membrane bound O-acyltransferase domain containing 1 L homeolog; K13517 lysophospholipid acyltransferase 1/2 [EC:2.3.1.51 2.3.1.-]	Hs20270351/2.5e-89/[S] KOG2704 Predicted membrane protein	PTHR13906/1.0E-270/--	NA
CL136.Contig2_All	XP_018123312.1/1.5e-205/PREDICTED: lysophospholipid acyltransferase 1 [Xenopus laevis]	XM_018555679.1/0.0/PREDICTED: Nanorana parkeri membrane bound O-acyltransferase domain containing 1 (MBOAT1), mRNA	sp|Q6ZNC8|MBOA1_HUMAN/1.2e-188/Lysophospholipid acyltransferase 1 OS=Homo sapiens GN=MBOAT1 PE=1 SV=1	xla:100037100/2.0e-206/mboat1.L, lpeat1, lpsat, mboat1, oact1; membrane bound O-acyltransferase domain containing 1 L homeolog; K13517 lysophospholipid acyltransferase 1/2 [EC:2.3.1.51 2.3.1.-]	7303811/6.6e-96/[S] KOG2704 Predicted membrane protein	PTHR13906:SF6/0.0/--	cellular_component:GO:0016021//integral component of membrane;
CL137.Contig1_All	NA	BC023833.1/0.0/Mus musculus solute carrier family 30 (zinc transporter), member 9, mRNA (cDNA clone IMAGE:5345284), partial cds	NA	NA	NA	NA	NA
CL137.Contig2_All	NA	NA	NA	NA	NA	NA	NA
CL138.Contig1_All	XP_018408947.1/4.8e-124/PREDICTED: NADH dehydrogenase [ubiquinone] flavoprotein 2, mitochondrial [Nanorana parkeri]	XM_018553445.1/0.0/PREDICTED: Nanorana parkeri NADH:ubiquinone oxidoreductase core subunit V2 (NDUFV2), mRNA	sp|Q0MQI9|NDUV2_PANTR/1.2e-111/NADH dehydrogenase [ubiquinone] flavoprotein 2, mitochondrial OS=Pan troglodytes GN=NDUFV2 PE=2 SV=1	npr:108784591/6.3e-125/NDUFV2; NADH dehydrogenase [ubiquinone] flavoprotein 2, mitochondrial; K03943 NADH dehydrogenase (ubiquinone) flavoprotein 2 [EC:1.6.5.3 1.6.99.3]	Hs10835025/1.9e-111/[C] KOG3196 NADH:ubiquinone oxidoreductase, NDUFV2/24 kD subunit	PS01099/-/Respiratory-chain NADH dehydrogenase 24 Kd subunit signature.	molecular_function:GO:0046872//metal ion binding;GO:0051537//2 iron, 2 sulfur cluster binding;GO:0016491//oxidoreductase activity;
CL138.Contig2_All	XP_005281166.1/6.3e-185/PREDICTED: septin-2 [Chrysemys picta bellii] >XP_007055000.1 PREDICTED: septin-2-like [Chelonia mydas]	XM_012963217.2/0.0/PREDICTED: Xenopus tropicalis septin-2A (sept2-a), transcript variant X1, mRNA	sp|Q5BKN4|SEP2A_XENTR/4.1e-186/Septin-2A OS=Xenopus tropicalis GN=sept2-A PE=2 SV=1	cmy:102943831/8.3e-186/Septin-2; septin-2-like; K16942 septin 2	Hs4758158/5.1e-170/[DZU] KOG2655 Septin family protein (P-loop GTPase)	PTHR18884:SF64/7.6E-280/--	NA
CL138.Contig3_All	XP_018408947.1/3.0e-124/PREDICTED: NADH dehydrogenase [ubiquinone] flavoprotein 2, mitochondrial [Nanorana parkeri]	XM_018553445.1/0.0/PREDICTED: Nanorana parkeri NADH:ubiquinone oxidoreductase core subunit V2 (NDUFV2), mRNA	sp|Q0MQI9|NDUV2_PANTR/7.3e-112/NADH dehydrogenase [ubiquinone] flavoprotein 2, mitochondrial OS=Pan troglodytes GN=NDUFV2 PE=2 SV=1	npr:108784591/4.0e-125/NDUFV2; NADH dehydrogenase [ubiquinone] flavoprotein 2, mitochondrial; K03943 NADH dehydrogenase (ubiquinone) flavoprotein 2 [EC:1.6.5.3 1.6.99.3]	Hs10835025/1.2e-111/[C] KOG3196 NADH:ubiquinone oxidoreductase, NDUFV2/24 kD subunit	PF01257/5.1E-65/Thioredoxin-like [2Fe-2S] ferredoxin	molecular_function:GO:0046872//metal ion binding;GO:0051537//2 iron, 2 sulfur cluster binding;GO:0016491//oxidoreductase activity;
CL138.Contig4_All	XP_018408947.1/3.6e-124/PREDICTED: NADH dehydrogenase [ubiquinone] flavoprotein 2, mitochondrial [Nanorana parkeri]	XM_018553445.1/0.0/PREDICTED: Nanorana parkeri NADH:ubiquinone oxidoreductase core subunit V2 (NDUFV2), mRNA	sp|Q0MQI9|NDUV2_PANTR/8.6e-112/NADH dehydrogenase [ubiquinone] flavoprotein 2, mitochondrial OS=Pan troglodytes GN=NDUFV2 PE=2 SV=1	npr:108784591/4.7e-125/NDUFV2; NADH dehydrogenase [ubiquinone] flavoprotein 2, mitochondrial; K03943 NADH dehydrogenase (ubiquinone) flavoprotein 2 [EC:1.6.5.3 1.6.99.3]	Hs10835025/1.4e-111/[C] KOG3196 NADH:ubiquinone oxidoreductase, NDUFV2/24 kD subunit	PS01099/-/Respiratory-chain NADH dehydrogenase 24 Kd subunit signature.	molecular_function:GO:0046872//metal ion binding;GO:0051537//2 iron, 2 sulfur cluster binding;GO:0016491//oxidoreductase activity;
CL138.Contig5_All	XP_018408947.1/3.5e-124/PREDICTED: NADH dehydrogenase [ubiquinone] flavoprotein 2, mitochondrial [Nanorana parkeri]	XM_018553445.1/0.0/PREDICTED: Nanorana parkeri NADH:ubiquinone oxidoreductase core subunit V2 (NDUFV2), mRNA	sp|Q0MQI9|NDUV2_PANTR/8.4e-112/NADH dehydrogenase [ubiquinone] flavoprotein 2, mitochondrial OS=Pan troglodytes GN=NDUFV2 PE=2 SV=1	npr:108784591/4.6e-125/NDUFV2; NADH dehydrogenase [ubiquinone] flavoprotein 2, mitochondrial; K03943 NADH dehydrogenase (ubiquinone) flavoprotein 2 [EC:1.6.5.3 1.6.99.3]	Hs10835025/1.3e-111/[C] KOG3196 NADH:ubiquinone oxidoreductase, NDUFV2/24 kD subunit	PS01099/-/Respiratory-chain NADH dehydrogenase 24 Kd subunit signature.	molecular_function:GO:0046872//metal ion binding;GO:0051537//2 iron, 2 sulfur cluster binding;GO:0016491//oxidoreductase activity;
CL138.Contig6_All	XP_018417533.1/7.1e-80/PREDICTED: ORM1-like protein 2 [Nanorana parkeri]	XM_018562031.1/0.0/PREDICTED: Nanorana parkeri ORMDL sphingolipid biosynthesis regulator 2 (ORMDL2), mRNA	sp|Q5E972|ORML2_BOVIN/1.3e-78/ORM1-like protein 2 OS=Bos taurus GN=ORMDL2 PE=2 SV=1	NA	Hs7661820/1.7e-77/[S] KOG3319 Predicted membrane protein	PTHR12665:SF13/5.4E-123/--	biological_process:GO:0090156//cellular sphingolipid homeostasis;GO:1900060//negative regulation of ceramide biosynthetic process;GO:0090155//negative regulation of sphingolipid biosynthetic process;GO:0006672//ceramide metabolic process;cellular_component:GO:0035339//SPOTS complex;GO:0016021//integral component of membrane;GO:0005789//endoplasmic reticulum membrane;
CL139.Contig1_All	OWR47607.1/3.2e-16/putative prefoldin subunit 5 [Danaus plexippus plexippus]	NA	sp|Q8HYI9|PFD5_BOVIN/3.9e-16/Prefoldin subunit 5 OS=Bos taurus GN=PFDN5 PE=2 SV=1	hmg:100206278/1.2e-16/prefoldin subunit 5-like; K04797 prefoldin alpha subunit	Hs4505743/2.8e-16/[O] KOG3048 Molecular chaperone Prefoldin, subunit 5	PTHR12674:SF2/1.2E-32/--	biological_process:GO:0006457//protein folding;GO:0006355//regulation of transcription, DNA-templated;cellular_component:GO:0016272//prefoldin complex;GO:0005737//cytoplasm;molecular_function:GO:0051082//unfolded protein binding;
CL139.Contig2_All	OWR47607.1/3.3e-16/putative prefoldin subunit 5 [Danaus plexippus plexippus]	NA	sp|Q8HYI9|PFD5_BOVIN/4.1e-16/Prefoldin subunit 5 OS=Bos taurus GN=PFDN5 PE=2 SV=1	hmg:100206278/1.3e-16/prefoldin subunit 5-like; K04797 prefoldin alpha subunit	Hs4505743/2.9e-16/[O] KOG3048 Molecular chaperone Prefoldin, subunit 5	PTHR12674:SF2/1.2E-32/--	biological_process:GO:0006457//protein folding;GO:0006355//regulation of transcription, DNA-templated;cellular_component:GO:0016272//prefoldin complex;GO:0005737//cytoplasm;molecular_function:GO:0051082//unfolded protein binding;
CL140.Contig1_All	NP_001007523.1/2.2e-205/formin-like protein 1 [Xenopus tropicalis] >AAH82512.1 fmnl1 protein [Xenopus tropicalis]	NM_001092678.2/0.0/Xenopus laevis formin like 1 L homeolog (fmnl1.L), mRNA	sp|Q9JL26|FMNL1_MOUSE/1.8e-156/Formin-like protein 1 OS=Mus musculus GN=Fmnl1 PE=1 SV=1	aam:106485529/8.9e-54/DAAM2; dishevelled associated activator of morphogenesis 2; K04512 dishevelled associated activator of morphogenesis	Hs5174401/1.0e-153/[TZ] KOG1923 Rac1 GTPase effector FRL	PS51231/7.868/Diaphanous autoregulatory domain (DAD) profile.	biological_process:GO:0030036//actin cytoskeleton organization;GO:0008360//regulation of cell shape;molecular_function:GO:0003779//actin binding;GO:0017048//Rho GTPase binding;
CL140.Contig2_All	XP_018079351.1/9.2e-142/PREDICTED: GTP-binding protein GEM-like [Xenopus laevis] >OCT74886.1 hypothetical protein XELAEV_18033873mg [Xenopus laevis]	XM_018268132.1/0.0/PREDICTED: Xenopus laevis GTP-binding protein GEM-like (LOC108719338), mRNA	sp|P55041|GEM_MOUSE/1.5e-133/GTP-binding protein GEM OS=Mus musculus GN=Gem PE=1 SV=2	xla:108695386/1.2e-142/gem.S, xgem; GTP binding protein overexpressed in skeletal muscle S homeolog; K07846 GTP binding protein overexpressed in skeletal muscle	Hs4885263/7.0e-133/[R] KOG0395 Ras-related GTPase	PS51421/20.487/small GTPase Ras family profile.	biological_process:GO:1901842//negative regulation of high voltage-gated calcium channel activity;GO:0007165//signal transduction;cellular_component:GO:0016020//membrane;molecular_function:GO:0005525//GTP binding;GO:0003924//GTPase activity;
CL140.Contig3_All	NA	NA	NA	NA	NA	NA	NA
CL141.Contig1_All	NA	LN591174.1/0.0/Cyprinus carpio genome assembly common carp genome ,scaffold 000028905	NA	NA	NA	NA	NA
CL141.Contig2_All	NA	NA	NA	NA	NA	NA	NA
CL142.Contig1_All	XP_002942004.2/6.7e-264/PREDICTED: transmembrane and coiled-coil domain-containing protein 4 isoform X1 [Xenopus tropicalis] >XP_012823056.1 PREDICTED: transmembrane and coiled-coil domain-containing protein 4 isoform X1 [Xenopus tropicalis]	XM_015412605.1/0.0/PREDICTED: Gekko japonicus transmembrane and coiled-coil domains 4 (TMCO4), mRNA	sp|Q5TGY1|TMCO4_HUMAN/1.2e-211/Transmembrane and coiled-coil domain-containing protein 4 OS=Homo sapiens GN=TMCO4 PE=2 SV=1	NA	CE02716/7.6e-102/[S] KOG2385 Uncharacterized conserved protein	PTHR17920/1.9E-237/--	cellular_component:GO:0016021//integral component of membrane;
CL142.Contig2_All	XP_018083828.1/1.0e-189/PREDICTED: transmembrane and coiled-coil domain-containing protein 4-like isoform X1 [Xenopus laevis]	XM_015412605.1/0.0/PREDICTED: Gekko japonicus transmembrane and coiled-coil domains 4 (TMCO4), mRNA	sp|Q5TGY1|TMCO4_HUMAN/5.4e-161/Transmembrane and coiled-coil domain-containing protein 4 OS=Homo sapiens GN=TMCO4 PE=2 SV=1	NA	CE02716/7.8e-93/[S] KOG2385 Uncharacterized conserved protein	PTHR17920/6.8E-203/--	cellular_component:GO:0016021//integral component of membrane;
CL142.Contig3_All	XP_002942004.2/2.4e-263/PREDICTED: transmembrane and coiled-coil domain-containing protein 4 isoform X1 [Xenopus tropicalis] >XP_012823056.1 PREDICTED: transmembrane and coiled-coil domain-containing protein 4 isoform X1 [Xenopus tropicalis]	XM_015412605.1/0.0/PREDICTED: Gekko japonicus transmembrane and coiled-coil domains 4 (TMCO4), mRNA	sp|Q5TGY1|TMCO4_HUMAN/1.2e-211/Transmembrane and coiled-coil domain-containing protein 4 OS=Homo sapiens GN=TMCO4 PE=2 SV=1	NA	CE02716/7.4e-102/[S] KOG2385 Uncharacterized conserved protein	PTHR17920/1.3E-237/--	cellular_component:GO:0016021//integral component of membrane;
CL142.Contig4_All	XP_002942004.2/6.6e-264/PREDICTED: transmembrane and coiled-coil domain-containing protein 4 isoform X1 [Xenopus tropicalis] >XP_012823056.1 PREDICTED: transmembrane and coiled-coil domain-containing protein 4 isoform X1 [Xenopus tropicalis]	XM_015412605.1/0.0/PREDICTED: Gekko japonicus transmembrane and coiled-coil domains 4 (TMCO4), mRNA	sp|Q5TGY1|TMCO4_HUMAN/1.2e-211/Transmembrane and coiled-coil domain-containing protein 4 OS=Homo sapiens GN=TMCO4 PE=2 SV=1	NA	CE02716/7.5e-102/[S] KOG2385 Uncharacterized conserved protein	PTHR17920/1.9E-237/--	cellular_component:GO:0016021//integral component of membrane;
CL142.Contig5_All	OCA17368.1/5.4e-13/hypothetical protein XENTR_v900272141mg, partial [Xenopus tropicalis]	NA	NA	NA	NA	NA	cellular_component:GO:0016021//integral component of membrane;
CL142.Contig6_All	XP_002942004.2/2.5e-263/PREDICTED: transmembrane and coiled-coil domain-containing protein 4 isoform X1 [Xenopus tropicalis] >XP_012823056.1 PREDICTED: transmembrane and coiled-coil domain-containing protein 4 isoform X1 [Xenopus tropicalis]	XM_015412605.1/0.0/PREDICTED: Gekko japonicus transmembrane and coiled-coil domains 4 (TMCO4), mRNA	sp|Q5TGY1|TMCO4_HUMAN/1.2e-211/Transmembrane and coiled-coil domain-containing protein 4 OS=Homo sapiens GN=TMCO4 PE=2 SV=1	NA	CE02716/7.6e-102/[S] KOG2385 Uncharacterized conserved protein	PTHR17920/1.3E-237/--	cellular_component:GO:0016021//integral component of membrane;
CL142.Contig7_All	XP_002942004.2/2.5e-263/PREDICTED: transmembrane and coiled-coil domain-containing protein 4 isoform X1 [Xenopus tropicalis] >XP_012823056.1 PREDICTED: transmembrane and coiled-coil domain-containing protein 4 isoform X1 [Xenopus tropicalis]	XM_015412605.1/0.0/PREDICTED: Gekko japonicus transmembrane and coiled-coil domains 4 (TMCO4), mRNA	sp|Q5TGY1|TMCO4_HUMAN/1.2e-211/Transmembrane and coiled-coil domain-containing protein 4 OS=Homo sapiens GN=TMCO4 PE=2 SV=1	NA	CE02716/7.4e-102/[S] KOG2385 Uncharacterized conserved protein	PTHR17920/1.3E-237/--	cellular_component:GO:0016021//integral component of membrane;
CL142.Contig8_All	XP_002942004.2/2.5e-263/PREDICTED: transmembrane and coiled-coil domain-containing protein 4 isoform X1 [Xenopus tropicalis] >XP_012823056.1 PREDICTED: transmembrane and coiled-coil domain-containing protein 4 isoform X1 [Xenopus tropicalis]	XM_015412605.1/0.0/PREDICTED: Gekko japonicus transmembrane and coiled-coil domains 4 (TMCO4), mRNA	sp|Q5TGY1|TMCO4_HUMAN/1.2e-211/Transmembrane and coiled-coil domain-containing protein 4 OS=Homo sapiens GN=TMCO4 PE=2 SV=1	NA	CE02716/7.5e-102/[S] KOG2385 Uncharacterized conserved protein	PTHR17920/1.3E-237/--	cellular_component:GO:0016021//integral component of membrane;
CL142.Contig9_All	XP_002942004.2/2.3e-173/PREDICTED: transmembrane and coiled-coil domain-containing protein 4 isoform X1 [Xenopus tropicalis] >XP_012823056.1 PREDICTED: transmembrane and coiled-coil domain-containing protein 4 isoform X1 [Xenopus tropicalis]	XM_004850451.2/0.0/PREDICTED: Heterocephalus glaber transmembrane and coiled-coil domains 4 (Tmco4), transcript variant X7, mRNA	sp|Q5TGY1|TMCO4_HUMAN/5.9e-147/Transmembrane and coiled-coil domain-containing protein 4 OS=Homo sapiens GN=TMCO4 PE=2 SV=1	dre:565037/2.0e-16/akap9; A-kinase anchor protein 9; K16551 A-kinase anchor protein 9	CE02716/1.6e-85/[S] KOG2385 Uncharacterized conserved protein	PTHR17920/4.8E-186/--	cellular_component:GO:0016021//integral component of membrane;
CL143.Contig1_All	KQK80997.1/4.9e-08/protein transport protein Sec31A [Amazona aestiva]	NA	sp|Q3UPL0|SC31A_MOUSE/7.9e-08/Protein transport protein Sec31A OS=Mus musculus GN=Sec31a PE=1 SV=2	oas:101115370/4.2e-08/SEC31A; protein transport protein Sec31A isoform X2; K14005 protein transport protein SEC31	Hs7662370/7.5e-08/[U] KOG0307 Vesicle coat complex COPII, subunit SEC31	PTHR13923/2.5E-19/--	NA
CL143.Contig2_All	XP_018426480.1/1.6e-100/PREDICTED: protein transport protein Sec31A isoform X1 [Nanorana parkeri]	XM_018092805.1/0.0/PREDICTED: Xenopus tropicalis SEC31 homolog A, COPII coat complex component (sec31a), transcript variant X5, mRNA	sp|O94979|SC31A_HUMAN/2.5e-82/Protein transport protein Sec31A OS=Homo sapiens GN=SEC31A PE=1 SV=3	npr:108799162/2.2e-101/SEC31A; protein transport protein Sec31A isoform X1; K14005 protein transport protein SEC31	Hs7662370/1.8e-82/[U] KOG0307 Vesicle coat complex COPII, subunit SEC31	PTHR13923:SF23/2.5E-133/--	NA
CL143.Contig3_All	XP_018426480.1/0.0e+00/PREDICTED: protein transport protein Sec31A isoform X1 [Nanorana parkeri]	XM_018570979.1/0.0/PREDICTED: Nanorana parkeri SEC31 homolog A, COPII coat complex component (SEC31A), transcript variant X2, mRNA	sp|Q9Z2Q1|SC31A_RAT/0.0e+00/Protein transport protein Sec31A OS=Rattus norvegicus GN=Sec31a PE=1 SV=2	npr:108799162/0.0e+00/SEC31A; protein transport protein Sec31A isoform X1; K14005 protein transport protein SEC31	Hs7662370/0.0e+00/[U] KOG0307 Vesicle coat complex COPII, subunit SEC31	PTHR13923/0.0/--	NA
CL143.Contig4_All	XP_018426480.1/0.0e+00/PREDICTED: protein transport protein Sec31A isoform X1 [Nanorana parkeri]	XM_018570979.1/0.0/PREDICTED: Nanorana parkeri SEC31 homolog A, COPII coat complex component (SEC31A), transcript variant X2, mRNA	sp|Q9Z2Q1|SC31A_RAT/0.0e+00/Protein transport protein Sec31A OS=Rattus norvegicus GN=Sec31a PE=1 SV=2	npr:108799162/0.0e+00/SEC31A; protein transport protein Sec31A isoform X1; K14005 protein transport protein SEC31	Hs7662370/0.0e+00/[U] KOG0307 Vesicle coat complex COPII, subunit SEC31	SM00320/2.3/WD40 repeats	NA
CL143.Contig5_All	XP_018426481.1/0.0e+00/PREDICTED: protein transport protein Sec31A isoform X2 [Nanorana parkeri]	XM_018570979.1/0.0/PREDICTED: Nanorana parkeri SEC31 homolog A, COPII coat complex component (SEC31A), transcript variant X2, mRNA	sp|Q9Z2Q1|SC31A_RAT/0.0e+00/Protein transport protein Sec31A OS=Rattus norvegicus GN=Sec31a PE=1 SV=2	npr:108799162/0.0e+00/SEC31A; protein transport protein Sec31A isoform X1; K14005 protein transport protein SEC31	Hs7662370/0.0e+00/[U] KOG0307 Vesicle coat complex COPII, subunit SEC31	PF12931/4.1E-5/Sec23-binding domain of Sec16	NA
CL143.Contig6_All	XP_018426481.1/0.0e+00/PREDICTED: protein transport protein Sec31A isoform X2 [Nanorana parkeri]	XM_018570979.1/0.0/PREDICTED: Nanorana parkeri SEC31 homolog A, COPII coat complex component (SEC31A), transcript variant X2, mRNA	sp|O94979|SC31A_HUMAN/0.0e+00/Protein transport protein Sec31A OS=Homo sapiens GN=SEC31A PE=1 SV=3	npr:108799162/0.0e+00/SEC31A; protein transport protein Sec31A isoform X1; K14005 protein transport protein SEC31	Hs7662370/0.0e+00/[U] KOG0307 Vesicle coat complex COPII, subunit SEC31	PTHR13923/0.0/--	NA
CL143.Contig7_All	XP_018426480.1/0.0e+00/PREDICTED: protein transport protein Sec31A isoform X1 [Nanorana parkeri]	XM_018570979.1/0.0/PREDICTED: Nanorana parkeri SEC31 homolog A, COPII coat complex component (SEC31A), transcript variant X2, mRNA	sp|O94979|SC31A_HUMAN/0.0e+00/Protein transport protein Sec31A OS=Homo sapiens GN=SEC31A PE=1 SV=3	npr:108799162/0.0e+00/SEC31A; protein transport protein Sec31A isoform X1; K14005 protein transport protein SEC31	Hs7662370/0.0e+00/[U] KOG0307 Vesicle coat complex COPII, subunit SEC31	SM00320/2.3/WD40 repeats	NA
CL143.Contig8_All	XP_017948298.1/0.0e+00/PREDICTED: protein transport protein Sec31A isoform X5 [Xenopus tropicalis]	XM_018570979.1/0.0/PREDICTED: Nanorana parkeri SEC31 homolog A, COPII coat complex component (SEC31A), transcript variant X2, mRNA	sp|O94979|SC31A_HUMAN/0.0e+00/Protein transport protein Sec31A OS=Homo sapiens GN=SEC31A PE=1 SV=3	xtr:496576/0.0e+00/sec31a, sec31l1; SEC31 homolog A, COPII coat complex component; K14005 protein transport protein SEC31	Hs7662370/0.0e+00/[U] KOG0307 Vesicle coat complex COPII, subunit SEC31	PTHR13923:SF23/0.0/--	NA
CL143.Contig9_All	NP_001011158.2/1.0e-236/protein transport protein Sec31A [Xenopus tropicalis]	XM_017801609.1/0.0/PREDICTED: Nannospalax galili SEC31 homolog A, COPII coat complex component (Sec31a), transcript variant X14, mRNA	sp|Q5F3X8|SC31A_CHICK/3.6e-207/Protein transport protein Sec31A OS=Gallus gallus GN=SEC31A PE=2 SV=1	xtr:496576/1.4e-237/sec31a, sec31l1; SEC31 homolog A, COPII coat complex component; K14005 protein transport protein SEC31	Hs7662370/7.6e-207/[U] KOG0307 Vesicle coat complex COPII, subunit SEC31	PTHR13923/2.1E-295/--	NA
CL144.Contig1_All	PAA52597.1/1.0e-49/hypothetical protein BOX15_Mlig022805g2, partial [Macrostomum lignano] >PAA84508.1 hypothetical protein BOX15_Mlig026167g2, partial [Macrostomum lignano]	NA	sp|Q9XUE6|PMM_CAEEL/1.9e-45/Probable phosphomannomutase OS=Caenorhabditis elegans GN=F52B11.2 PE=3 SV=2	adf:107346932/4.9e-48/phosphomannomutase-like; K17497 phosphomannomutase [EC:5.4.2.8]	At2g45790/1.7e-48/[I] KOG3189 Phosphomannomutase	PF03332/1.5E-69/Eukaryotic phosphomannomutase	NA
CL144.Contig2_All	XP_015768284.1/1.0e-47/PREDICTED: phosphomannomutase-like [Acropora digitifera]	NA	sp|Q9XUE6|PMM_CAEEL/5.0e-44/Probable phosphomannomutase OS=Caenorhabditis elegans GN=F52B11.2 PE=3 SV=2	adf:107346932/1.4e-48/phosphomannomutase-like; K17497 phosphomannomutase [EC:5.4.2.8]	At2g45790/1.9e-45/[I] KOG3189 Phosphomannomutase	PTHR10466/2.3E-73/--	biological_process:GO:0009298//GDP-mannose biosynthetic process;cellular_component:GO:0005737//cytoplasm;molecular_function:GO:0004615//phosphomannomutase activity;
CL144.Contig3_All	XP_020615972.1/2.8e-65/phosphomannomutase-like [Orbicella faveolata] >XP_020615991.1 phosphomannomutase-like [Orbicella faveolata] >XP_020615992.1 phosphomannomutase-like [Orbicella faveolata]	NA	sp|Q9Z2M7|PMM2_MOUSE/1.3e-59/Phosphomannomutase 2 OS=Mus musculus GN=Pmm2 PE=1 SV=1	adf:107346932/1.6e-64/phosphomannomutase-like; K17497 phosphomannomutase [EC:5.4.2.8]	SPAC1556.07/1.4e-60/[I] KOG3189 Phosphomannomutase	PTHR10466/1.8E-120/--	NA
CL144.Contig4_All	XP_020615972.1/6.3e-39/phosphomannomutase-like [Orbicella faveolata] >XP_020615991.1 phosphomannomutase-like [Orbicella faveolata] >XP_020615992.1 phosphomannomutase-like [Orbicella faveolata]	NA	sp|Q9XUE6|PMM_CAEEL/4.2e-37/Probable phosphomannomutase OS=Caenorhabditis elegans GN=F52B11.2 PE=3 SV=2	cqu:CpipJ_CPIJ006768/2.0e-38/phosphomannomutase; K17497 phosphomannomutase [EC:5.4.2.8]	At2g45790/1.6e-38/[I] KOG3189 Phosphomannomutase	PTHR10466/2.3E-73/--	biological_process:GO:0009298//GDP-mannose biosynthetic process;cellular_component:GO:0005737//cytoplasm;molecular_function:GO:0004615//phosphomannomutase activity;
CL145.Contig1_All	XP_002938732.2/5.8e-91/PREDICTED: vacuolar protein sorting-associated protein 52 homolog [Xenopus tropicalis] >OCA25436.1 hypothetical protein XENTR_v90020780mg [Xenopus tropicalis]	NA	sp|Q5TJF0|VPS52_CANLF/9.4e-83/Vacuolar protein sorting-associated protein 52 homolog OS=Canis lupus familiaris GN=VPS52 PE=3 SV=1	xtr:100489528/7.7e-92/vps52; VPS52 GARP complex subunit; K20298 vacuolar protein sorting-associated protein 52	Hs18379337/6.8e-83/[UZ] KOG1961 Vacuolar sorting protein VPS52/suppressor of actin Sac2	PTHR14190/7.6E-91/--	NA
CL145.Contig2_All	XP_002938732.2/0.0e+00/PREDICTED: vacuolar protein sorting-associated protein 52 homolog [Xenopus tropicalis] >OCA25436.1 hypothetical protein XENTR_v90020780mg [Xenopus tropicalis]	XM_018558129.1/0.0/PREDICTED: Nanorana parkeri VPS52, GARP complex subunit (VPS52), transcript variant X1, mRNA	sp|Q8N1B4|VPS52_HUMAN/1.2e-303/Vacuolar protein sorting-associated protein 52 homolog OS=Homo sapiens GN=VPS52 PE=1 SV=1	xtr:100489528/0.0e+00/vps52; VPS52 GARP complex subunit; K20298 vacuolar protein sorting-associated protein 52	Hs18379337/8.9e-304/[UZ] KOG1961 Vacuolar sorting protein VPS52/suppressor of actin Sac2	PTHR14190/0.0/--	NA
CL145.Contig3_All	XP_018413632.1/8.7e-248/PREDICTED: vacuolar protein sorting-associated protein 52 homolog isoform X2 [Nanorana parkeri]	XM_018558129.1/0.0/PREDICTED: Nanorana parkeri VPS52, GARP complex subunit (VPS52), transcript variant X1, mRNA	sp|Q8N1B4|VPS52_HUMAN/1.7e-200/Vacuolar protein sorting-associated protein 52 homolog OS=Homo sapiens GN=VPS52 PE=1 SV=1	npr:108788377/2.0e-248/VPS52; vacuolar protein sorting-associated protein 52 homolog isoform X1; K20298 vacuolar protein sorting-associated protein 52	Hs18379337/1.2e-200/[UZ] KOG1961 Vacuolar sorting protein VPS52/suppressor of actin Sac2	PF04129/3.1E-166/Vps52 / Sac2 family	NA
CL146.Contig1_All	NP_001121274.1/3.7e-234/hydroxyacid-oxoacid transhydrogenase, mitochondrial [Xenopus laevis] >Q08B39.1 RecName: Full=Hydroxyacid-oxoacid transhydrogenase, mitochondrial; Short=HOT; AltName: Full=Alcohol dehydrogenase iron-containing protein 1; Short=ADHFe1; Flags: Precursor >AAI24889.1 Adhfe1 protein [Xenopus laevis]	NM_001127802.1/0.0/Xenopus laevis alcohol dehydrogenase, iron containing 1 S homeolog (adhfe1.S), mRNA &gt;BC124888.1 Xenopus laevis Hydroxyacid-oxoacid transhydrogenase, mitochondrial, mRNA (cDNA clone MGC:154514 IMAGE:8319606), complete cds	sp|Q08B39|HOT_XENLA/2.2e-236/Hydroxyacid-oxoacid transhydrogenase, mitochondrial OS=Xenopus laevis GN=adhfe1 PE=2 SV=1	xla:100158357/4.9e-235/adhfe1.S, adh-8, adh8, adhfe1; alcohol dehydrogenase, iron containing 1 S homeolog; K11173 hydroxyacid-oxoacid transhydrogenase [EC:1.1.99.24]	Hs21389519/2.3e-203/[C] KOG3857 Alcohol dehydrogenase, class IV	PTHR11496/2.0E-250/--	biological_process:GO:0015993//molecular hydrogen transport;cellular_component:GO:0005829//cytosol;GO:0005739//mitochondrion;molecular_function:GO:0004022//alcohol dehydrogenase (NAD) activity;GO:0046872//metal ion binding;GO:0047988//hydroxyacid-oxoacid transhydrogenase activity;GO:0016491//oxidoreductase activity;
CL146.Contig2_All	XP_005288141.1/3.0e-65/PREDICTED: hydroxyacid-oxoacid transhydrogenase, mitochondrial [Chrysemys picta bellii]	XM_012964466.2/0.0/PREDICTED: Xenopus tropicalis alcohol dehydrogenase, iron containing 1 (adhfe1), transcript variant X1, mRNA	sp|Q6P371|HOT_XENTR/5.2e-67/Hydroxyacid-oxoacid transhydrogenase, mitochondrial OS=Xenopus tropicalis GN=adhfe1 PE=2 SV=1	cpic:101952555/4.0e-66/ADHFE1; alcohol dehydrogenase, iron containing 1; K11173 hydroxyacid-oxoacid transhydrogenase [EC:1.1.99.24]	Hs21389519/9.6e-63/[C] KOG3857 Alcohol dehydrogenase, class IV	PTHR11496:SF62/1.3E-61/--	biological_process:GO:0015993//molecular hydrogen transport;cellular_component:GO:0005829//cytosol;GO:0005739//mitochondrion;molecular_function:GO:0004022//alcohol dehydrogenase (NAD) activity;GO:0046872//metal ion binding;GO:0047988//hydroxyacid-oxoacid transhydrogenase activity;GO:0016491//oxidoreductase activity;
CL147.Contig1_All	XP_018422769.1/6.9e-79/PREDICTED: vacuolar fusion protein CCZ1 homolog [Nanorana parkeri]	XM_018567267.1/0.0/PREDICTED: Nanorana parkeri CCZ1 homolog, vacuolar protein trafficking and biogenesis associated (CCZ1), mRNA	sp|Q28HU2|CCZ1_XENTR/5.3e-81/Vacuolar fusion protein CCZ1 homolog OS=Xenopus tropicalis GN=ccz1 PE=2 SV=1	NA	Hs20540240/1.1e-75/[V] KOG2622 Putative myrosinase precursor	PF08217/3.8E-14/Fungal domain of unknown function (DUF1712)	NA
CL147.Contig2_All	NA	NA	NA	NA	NA	NA	NA
CL148.Contig1_All	XP_018124234.1/2.0e-111/PREDICTED: ubiquitin conjugating enzyme E2E 2 L homeolog isoform X1 [Xenopus laevis]	NM_001126511.1/0.0/Xenopus tropicalis ubiquitin conjugating enzyme E2E 2 (ube2e2), mRNA &gt;BC158231.1 Xenopus tropicalis ubiquitin-conjugating enzyme E2E 2 (UBC4/5 homolog), mRNA (cDNA clone MGC:184887 IMAGE:7673714), complete cds	sp|Q91W82|UB2E2_MOUSE/5.4e-111/Ubiquitin-conjugating enzyme E2 E2 OS=Mus musculus GN=Ube2e2 PE=2 SV=1	xla:494742/2.9e-111/ube2e2.L, ubch8, ube2e2, ube2e2-a, ube2e2-b; ubiquitin conjugating enzyme E2E 2 L homeolog; K20217 ubiquitin-conjugating enzyme E2 E [EC:2.3.2.23]	Hs22043797/1.1e-110/[O] KOG0417 Ubiquitin-protein ligase	PTHR24068/1.8E-170/--	molecular_function:GO:0005524//ATP binding;
CL148.Contig2_All	XP_018425681.1/3.0e-99/PREDICTED: ubiquitin-conjugating enzyme E2 E1 isoform X1 [Nanorana parkeri]	NM_001094480.1/0.0/Xenopus laevis ubiquitin conjugating enzyme E2 E1 L homeolog (ube2e1.L), mRNA &gt;BC077923.1 Xenopus laevis hypothetical LOC494592, mRNA (cDNA clone MGC:80856 IMAGE:5514645), complete cds	sp|P52482|UB2E1_MOUSE/1.6e-99/Ubiquitin-conjugating enzyme E2 E1 OS=Mus musculus GN=Ube2e1 PE=1 SV=1	npr:108798425/3.9e-100/UBE2E1; ubiquitin-conjugating enzyme E2 E1 isoform X1; K20217 ubiquitin-conjugating enzyme E2 E [EC:2.3.2.23]	Hs4507779/2.6e-99/[O] KOG0417 Ubiquitin-protein ligase	PF00179/3.5E-46/Ubiquitin-conjugating enzyme	molecular_function:GO:0005524//ATP binding;
CL149.Contig1_All	NA	NA	NA	NA	NA	NA	NA
CL149.Contig2_All	NA	NA	NA	NA	NA	NA	NA
CL149.Contig3_All	NA	NA	NA	NA	NA	NA	NA
CL149.Contig4_All	KZS10269.1/3.5e-67/Uncharacterized protein APZ42_025286 [Daphnia magna]	NA	sp|Q9UQ35|SRRM2_HUMAN/2.0e-08/Serine/arginine repetitive matrix protein 2 OS=Homo sapiens GN=SRRM2 PE=1 SV=2	npr:108792226/2.5e-21/PRKDC; DNA-dependent protein kinase catalytic subunit; K06642 DNA-dependent protein kinase catalytic subunit [EC:2.7.11.1]	Hs19923466/1.5e-08/[A] KOG1869 Splicing coactivator SRm160/300, subunit SRm300	NA	NA
CL149.Contig5_All	NA	NA	NA	NA	NA	NA	NA
CL149.Contig6_All	NA	NA	NA	NA	NA	NA	NA
CL150.Contig1_All	XP_018410174.1/2.0e-116/PREDICTED: poly [ADP-ribose] polymerase 4-like [Nanorana parkeri]	NA	sp|P11369|LORF2_MOUSE/3.9e-98/LINE-1 retrotransposable element ORF2 protein OS=Mus musculus GN=Pol PE=1 SV=2	npr:108785582/2.6e-117/poly [ADP-ribose] polymerase 4-like; K10798 poly [ADP-ribose] polymerase [EC:2.4.2.30]	At2g31080/2.5e-38/[R] KOG1075 FOG: Reverse transcriptase	PF00078/6.3E-33/Reverse transcriptase (RNA-dependent DNA polymerase)	NA
CL150.Contig2_All	NA	NA	NA	NA	NA	NA	NA
CL150.Contig3_All	NA	NA	NA	NA	NA	NA	NA
CL150.Contig4_All	XP_015789102.1/2.6e-15/PREDICTED: histone-lysine N-methyltransferase 2D-like [Tetranychus urticae]	NA	sp|Q54VC4|ASCC2_DICDI/2.0e-09/Activating signal cointegrator 1 complex subunit 2 homolog OS=Dictyostelium discoideum GN=ascc2 PE=3 SV=2	tut:107366040/3.4e-16/histone-lysine N-methyltransferase 2D-like; K09188 histone-lysine N-methyltransferase MLL3 [EC:2.1.1.43]	7301133/3.2e-09/[T] KOG4369 RTK signaling protein MASK/UNC-44	NA	NA
CL150.Contig5_All	XP_018413415.1/6.1e-74/PREDICTED: putative nuclease HARBI1 isoform X1 [Nanorana parkeri]	NA	sp|Q17QR8|HARB1_BOVIN/2.3e-54/Putative nuclease HARBI1 OS=Bos taurus GN=HARBI1 PE=2 SV=1	npr:108786006/2.2e-35/DNA-directed RNA polymerase II subunit RPB1-like; K03006 DNA-directed RNA polymerase II subunit RPB1 [EC:2.7.7.6]	Hs20127629/1.6e-09/[R] KOG1721 FOG: Zn-finger	PF13873/4.2E-8/Myb/SANT-like DNA-binding domain	NA
CL150.Contig6_All	NA	NA	NA	NA	NA	NA	NA
CL150.Contig7_All	NA	NA	NA	NA	NA	NA	NA
CL150.Contig8_All	XP_018421345.1/2.6e-15/PREDICTED: uncharacterized protein LOC108794750 [Nanorana parkeri]	NA	NA	npr:108801612/6.6e-15/CNGB3; cyclic nucleotide-gated cation channel beta-3; K04953 cyclic nucleotide gated channel beta 3	NA	NA	NA
CL151.Contig1_All	OCT91191.1/2.9e-73/hypothetical protein XELAEV_18014248mg [Xenopus laevis]	NA	sp|Q5JPI3|CC038_HUMAN/7.5e-55/Uncharacterized protein C3orf38 OS=Homo sapiens GN=C3orf38 PE=1 SV=1	NA	NA	PF15008/4.0E-60/Domain of unknown function (DUF4518)	NA
CL151.Contig2_All	OCT91191.1/2.5e-111/hypothetical protein XELAEV_18014248mg [Xenopus laevis]	NA	sp|Q5JPI3|CC038_HUMAN/2.1e-83/Uncharacterized protein C3orf38 OS=Homo sapiens GN=C3orf38 PE=1 SV=1	NA	NA	PTHR21084/6.9E-126/--	NA
CL152.Contig1_All	NA	NA	NA	NA	NA	NA	NA
CL152.Contig2_All	NA	NA	NA	NA	NA	NA	NA
CL153.Contig1_All	KFM63694.1/1.2e-12/Transposable element Tcb1 transposase, partial [Stegodyphus mimosarum]	LN591122.1/0.0/Cyprinus carpio genome assembly common carp genome ,scaffold 000028819	sp|P35072|TCB1_CAEBR/1.3e-06/Transposable element Tcb1 transposase OS=Caenorhabditis briggsae PE=3 SV=1	ipu:108277329/6.1e-08/zcchc9; zinc finger CCHC-type containing 9; K17578 zinc finger CCHC domain-containing protein 9	CE15582/2.0e-06/[R] TWOG0028 FOG: Transposase	NA	NA
CL153.Contig2_All	KFM69429.1/9.0e-23/Transposable element Tcb1 transposase, partial [Stegodyphus mimosarum]	XM_018739516.1/0.0/PREDICTED: Scleropages formosus zinc finger protein 239-like (LOC108926668), mRNA	sp|Q04202|TCB2_CAEBR/5.4e-09/Transposable element Tcb2 transposase OS=Caenorhabditis briggsae PE=3 SV=1	bpec:110172198/1.3e-06/usp19; ubiquitin carboxyl-terminal hydrolase 19; K11847 ubiquitin carboxyl-terminal hydrolase 19 [EC:3.4.19.12]	CE03171/1.3e-09/[R] TWOG0028 FOG: Transposase	PF13358/1.8E-8/DDE superfamily endonuclease	NA
CL153.Contig3_All	KMQ82439.1/4.6e-18/transposase domain containing protein [Lasius niger]	XM_018739516.1/0.0/PREDICTED: Scleropages formosus zinc finger protein 239-like (LOC108926668), mRNA	sp|P03934|TC1A_CAEEL/3.8e-06/Transposable element Tc1 transposase OS=Caenorhabditis elegans GN=tc1a PE=3 SV=1	ipu:108277329/9.1e-07/zcchc9; zinc finger CCHC-type containing 9; K17578 zinc finger CCHC domain-containing protein 9	CE03171/4.2e-07/[R] TWOG0028 FOG: Transposase	PTHR23022/2.5E-15/--	NA
CL153.Contig4_All	KMQ82439.1/6.3e-25/transposase domain containing protein [Lasius niger]	LN593712.1/0.0/Cyprinus carpio genome assembly common carp genome ,scaffold 000002229	sp|Q04202|TCB2_CAEBR/2.0e-09/Transposable element Tcb2 transposase OS=Caenorhabditis briggsae PE=3 SV=1	mze:101483331/1.5e-11/cdh15; cadherin 15; K06809 cadherin 15, M-cadherin	CE03851/1.6e-08/[R] TWOG0028 FOG: Transposase	NA	NA
CL153.Contig5_All	KMQ82439.1/4.0e-18/transposase domain containing protein [Lasius niger]	XM_018739516.1/0.0/PREDICTED: Scleropages formosus zinc finger protein 239-like (LOC108926668), mRNA	sp|P03934|TC1A_CAEEL/3.3e-06/Transposable element Tc1 transposase OS=Caenorhabditis elegans GN=tc1a PE=3 SV=1	ipu:108277329/7.9e-07/zcchc9; zinc finger CCHC-type containing 9; K17578 zinc finger CCHC domain-containing protein 9	CE03171/3.7e-07/[R] TWOG0028 FOG: Transposase	PTHR23022/2.5E-15/--	NA
CL153.Contig6_All	KMQ82439.1/2.1e-16/transposase domain containing protein [Lasius niger]	LN593712.1/0.0/Cyprinus carpio genome assembly common carp genome ,scaffold 000002229	NA	bpec:110172198/2.2e-06/usp19; ubiquitin carboxyl-terminal hydrolase 19; K11847 ubiquitin carboxyl-terminal hydrolase 19 [EC:3.4.19.12]	NA	NA	NA
CL154.Contig1_All	XP_015756425.1/1.8e-54/PREDICTED: uncharacterized protein LOC107335886 [Acropora digitifera]	NA	sp|Q6ZN54|DEFI8_HUMAN/1.8e-48/Differentially expressed in FDCP 8 homolog OS=Homo sapiens GN=DEF8 PE=1 SV=2	zne:110836082/6.5e-29/run domain Beclin-1-interacting and cysteine-rich domain-containing protein isoform X1; K19330 run domain Beclin-1 interacting and cysteine-rich containing protein	7294618/5.9e-41/[T] KOG1829 Uncharacterized conserved protein, contains C1, PH and RUN domains	PS50081/8.951/Zinc finger phorbol-ester/DAG-type profile.	biological_process:GO:0035556//intracellular signal transduction;cellular_component:GO:0005622//intracellular;
CL154.Contig2_All	XP_001638048.1/5.0e-52/predicted protein [Nematostella vectensis] >EDO45985.1 predicted protein, partial [Nematostella vectensis]	NA	sp|Q4V8I4|DEFI8_RAT/5.1e-46/Differentially expressed in FDCP 8 homolog OS=Rattus norvegicus GN=Def8 PE=1 SV=1	zne:110836082/3.1e-26/run domain Beclin-1-interacting and cysteine-rich domain-containing protein isoform X1; K19330 run domain Beclin-1 interacting and cysteine-rich containing protein	7294618/2.8e-38/[T] KOG1829 Uncharacterized conserved protein, contains C1, PH and RUN domains	PF13901/1.4E-46/Putative zinc-RING and/or ribbon	biological_process:GO:0035556//intracellular signal transduction;cellular_component:GO:0005622//intracellular;
CL155.Contig1_All	NA	NA	NA	NA	NA	NA	NA
CL155.Contig2_All	NA	NA	NA	NA	NA	NA	NA
CL156.Contig1_All	NA	NA	NA	NA	NA	NA	NA
CL156.Contig2_All	XP_012559315.1/2.4e-07/PREDICTED: uncharacterized protein LOC105845762 [Hydra vulgaris]	NA	NA	NA	NA	NA	NA
CL156.Contig3_All	NA	NA	NA	NA	NA	NA	NA
CL156.Contig4_All	NA	NA	NA	NA	NA	NA	NA
CL157.Contig1_All	NA	NM_001093488.1/0.0/Xenopus laevis neurofibromin 2 (merlin) S homeolog (nf2.S), mRNA &gt;BC077822.1 Xenopus laevis neurofibromin 2 (bilateral acoustic neuroma), mRNA (cDNA clone MGC:80477 IMAGE:5156434), complete cds	NA	NA	NA	NA	NA
CL157.Contig2_All	NP_001072362.1/0.0e+00/merlin [Xenopus tropicalis] >AAI21463.1 neurofibromin 2 (merlin) [Xenopus tropicalis]	NM_001093488.1/0.0/Xenopus laevis neurofibromin 2 (merlin) S homeolog (nf2.S), mRNA &gt;BC077822.1 Xenopus laevis neurofibromin 2 (bilateral acoustic neuroma), mRNA (cDNA clone MGC:80477 IMAGE:5156434), complete cds	sp|P59750|MERL_PAPAN/6.8e-298/Merlin OS=Papio anubis GN=NF2 PE=3 SV=1	xtr:779815/0.0e+00/nf2, acn, banf, merlin, sch; neurofibromin 2 (merlin); K16684 merlin	Hs4557795/1.1e-297/[R] KOG3529 Radixin, moesin and related proteins of the ERM family	PF09380/3.0E-24/FERM C-terminal PH-like domain	cellular_component:GO:0005856//cytoskeleton;molecular_function:GO:0003779//actin binding;
CL157.Contig3_All	XP_018425702.1/0.0e+00/PREDICTED: merlin isoform X2 [Nanorana parkeri]	XM_018237573.1/0.0/PREDICTED: Xenopus laevis neurofibromin 2 (merlin) S homeolog (nf2.S), transcript variant X1, mRNA	sp|P59750|MERL_PAPAN/5.7e-305/Merlin OS=Papio anubis GN=NF2 PE=3 SV=1	npr:108798446/0.0e+00/NF2; merlin isoform X1; K16684 merlin	Hs4557795/9.2e-305/[R] KOG3529 Radixin, moesin and related proteins of the ERM family	PF09379/4.5E-11/FERM N-terminal domain	NA
CL158.Contig1_All	NP_001072292.1/5.5e-29/polycomb protein suz12 [Xenopus tropicalis] >Q0VA03.1 RecName: Full=Polycomb protein suz12; AltName: Full=Suppressor of zeste 12 protein homolog >AAI21324.1 suppressor of zeste 12 homolog [Xenopus tropicalis]	XM_015821265.1/0.0/PREDICTED: Protobothrops mucrosquamatus SUZ12 polycomb repressive complex 2 subunit (SUZ12), mRNA	sp|Q0VA03|SUZ12_XENTR/3.2e-31/Polycomb protein suz12 OS=Xenopus tropicalis GN=suz12 PE=2 SV=1	xtr:779745/7.2e-30/suz12, Xsuz12, chet9, jjaz1; SUZ12 polycomb repressive complex 2 subunit; K11463 polycomb protein SUZ12	Hs15149470/1.5e-25/[R] KOG2350 Zn-finger protein joined to JAZF1 (predicted suppressor)	NA	biological_process:GO:0016571//histone methylation;GO:0006355//regulation of transcription, DNA-templated;GO:0006351//transcription, DNA-templated;cellular_component:GO:0016586//RSC-type complex;GO:0035098//ESC/E(Z) complex;molecular_function:GO:0046872//metal ion binding;GO:0031490//chromatin DNA binding;
CL158.Contig2_All	NA	NA	NA	NA	NA	NA	NA
CL158.Contig3_All	NA	AC198047.4/0.0/Pongo abelii BAC clone CH276-418M7 from chromosome unknown, complete sequence	NA	NA	NA	NA	NA
CL158.Contig4_All	XP_015101283.1/1.2e-13/PREDICTED: polycomb protein SUZ12 [Vicugna pacos]	NA	sp|Q0VA03|SUZ12_XENTR/6.8e-14/Polycomb protein suz12 OS=Xenopus tropicalis GN=suz12 PE=2 SV=1	npr:108802983/1.8e-13/SUZ12; polycomb protein SUZ12 isoform X1; K11463 polycomb protein SUZ12	Hs15149470/4.2e-13/[R] KOG2350 Zn-finger protein joined to JAZF1 (predicted suppressor)	NA	NA
CL159.Contig1_All	NA	NA	NA	NA	NA	NA	NA
CL159.Contig2_All	NA	NA	NA	NA	NA	NA	NA
CL159.Contig3_All	NA	NA	NA	NA	NA	NA	NA
CL160.Contig1_All	KII74470.1/1.4e-34/Serine/threonine-protein phosphatase 5 [Thelohanellus kitauei]	NA	sp|Q9NES8|PPP5_CAEEL/1.5e-33/Serine/threonine-protein phosphatase 5 OS=Caenorhabditis elegans GN=pph-5 PE=1 SV=2	epa:110240997/1.6e-34/serine/threonine-protein phosphatase 5-like; K04460 serine/threonine-protein phosphatase 5 [EC:3.1.3.16]	7299242/2.2e-31/[R] KOG0376 Serine-threonine phosphatase 2A, catalytic subunit	PTHR11668/1.4E-55/--	NA
CL160.Contig2_All	KII74470.1/1.3e-61/Serine/threonine-protein phosphatase 5 [Thelohanellus kitauei]	NA	sp|Q9NES8|PPP5_CAEEL/3.9e-57/Serine/threonine-protein phosphatase 5 OS=Caenorhabditis elegans GN=pph-5 PE=1 SV=2	api:100570788/6.5e-59/serine/threonine-protein phosphatase 5; K04460 serine/threonine-protein phosphatase 5 [EC:3.1.3.16]	7299242/3.9e-54/[R] KOG0376 Serine-threonine phosphatase 2A, catalytic subunit	PR00114/7.51E-27/Serine/threonine phosphatase family signature	molecular_function:GO:0004721//phosphoprotein phosphatase activity;
CL161.Contig1_All	ACO52075.1/2.0e-19/Bisphosphoglycerate mutase [Rana catesbeiana]	XR_002424014.1/0.0/PREDICTED: Columba livia uncharacterized LOC110364910 (LOC110364910), transcript variant X7, ncRNA	sp|P07952|PMGE_RABIT/8.1e-18/Bisphosphoglycerate mutase OS=Oryctolagus cuniculus GN=BPGM PE=2 SV=2	xtr:549353/2.7e-20/bpgm; bisphosphoglycerate mutase; K01837 bisphosphoglycerate/phosphoglycerate mutase [EC:5.4.2.4 5.4.2.11]	Hs4502445/5.9e-18/[G] KOG0235 Phosphoglycerate mutase	NA	biological_process:GO:0006094//gluconeogenesis;GO:0006096//glycolytic process;GO:0043456//regulation of pentose-phosphate shunt;cellular_component:GO:0005829//cytosol;molecular_function:GO:0004619//phosphoglycerate mutase activity;GO:0004082//bisphosphoglycerate mutase activity;GO:0046538//2,3-bisphosphoglycerate-dependent phosphoglycerate mutase activity;
CL161.Contig2_All	ACO52075.1/1.4e-86/Bisphosphoglycerate mutase [Rana catesbeiana]	NA	sp|P07738|PMGE_HUMAN/6.8e-80/Bisphosphoglycerate mutase OS=Homo sapiens GN=BPGM PE=1 SV=2	xtr:549353/2.0e-86/bpgm; bisphosphoglycerate mutase; K01837 bisphosphoglycerate/phosphoglycerate mutase [EC:5.4.2.4 5.4.2.11]	Hs4502445/4.9e-80/[G] KOG0235 Phosphoglycerate mutase	PTHR11931:SF11/1.4E-135/--	biological_process:GO:0006094//gluconeogenesis;GO:0006096//glycolytic process;GO:0043456//regulation of pentose-phosphate shunt;cellular_component:GO:0005829//cytosol;molecular_function:GO:0004619//phosphoglycerate mutase activity;GO:0004082//bisphosphoglycerate mutase activity;GO:0046538//2,3-bisphosphoglycerate-dependent phosphoglycerate mutase activity;
CL161.Contig3_All	ACO52075.1/4.4e-130/Bisphosphoglycerate mutase [Rana catesbeiana]	XM_009480153.1/0.0/PREDICTED: Pelecanus crispus 2,3-bisphosphoglycerate mutase (BPGM), mRNA	sp|P07738|PMGE_HUMAN/3.6e-118/Bisphosphoglycerate mutase OS=Homo sapiens GN=BPGM PE=1 SV=2	xtr:549353/8.4e-130/bpgm; bisphosphoglycerate mutase; K01837 bisphosphoglycerate/phosphoglycerate mutase [EC:5.4.2.4 5.4.2.11]	Hs4502445/2.6e-118/[G] KOG0235 Phosphoglycerate mutase	SM00855/2.6E-14/Phosphoglycerate mutase family	biological_process:GO:0006094//gluconeogenesis;GO:0006096//glycolytic process;GO:0043456//regulation of pentose-phosphate shunt;cellular_component:GO:0005829//cytosol;molecular_function:GO:0004619//phosphoglycerate mutase activity;GO:0004082//bisphosphoglycerate mutase activity;GO:0046538//2,3-bisphosphoglycerate-dependent phosphoglycerate mutase activity;
CL161.Contig4_All	ACO52075.1/4.4e-130/Bisphosphoglycerate mutase [Rana catesbeiana]	XM_009480153.1/0.0/PREDICTED: Pelecanus crispus 2,3-bisphosphoglycerate mutase (BPGM), mRNA	sp|P07738|PMGE_HUMAN/3.6e-118/Bisphosphoglycerate mutase OS=Homo sapiens GN=BPGM PE=1 SV=2	xtr:549353/8.4e-130/bpgm; bisphosphoglycerate mutase; K01837 bisphosphoglycerate/phosphoglycerate mutase [EC:5.4.2.4 5.4.2.11]	Hs4502445/2.6e-118/[G] KOG0235 Phosphoglycerate mutase	SM00855/2.6E-14/Phosphoglycerate mutase family	biological_process:GO:0006094//gluconeogenesis;GO:0006096//glycolytic process;GO:0043456//regulation of pentose-phosphate shunt;cellular_component:GO:0005829//cytosol;molecular_function:GO:0004619//phosphoglycerate mutase activity;GO:0004082//bisphosphoglycerate mutase activity;GO:0046538//2,3-bisphosphoglycerate-dependent phosphoglycerate mutase activity;
CL162.Contig1_All	XP_017947951.1/0.0e+00/PREDICTED: aminopeptidase N [Xenopus tropicalis] >XP_017947952.1 PREDICTED: aminopeptidase N [Xenopus tropicalis]	XM_006540678.3/0.0/PREDICTED: Mus musculus alanyl (membrane) aminopeptidase (Anpep), transcript variant X1, mRNA	sp|P15541|AMPN_RABIT/3.5e-300/Aminopeptidase N OS=Oryctolagus cuniculus GN=ANPEP PE=1 SV=4	xtr:100492262/0.0e+00/anpep; alanyl aminopeptidase, membrane; K11140 aminopeptidase N [EC:3.4.11.2]	Hs4502095/4.2e-295/[EO] KOG1046 Puromycin-sensitive aminopeptidase and related aminopeptidases	PTHR11533:SF172/0.0/--	cellular_component:GO:0016021//integral component of membrane;molecular_function:GO:0008237//metallopeptidase activity;GO:0004177//aminopeptidase activity;GO:0008270//zinc ion binding;
CL162.Contig2_All	XP_017947951.1/0.0e+00/PREDICTED: aminopeptidase N [Xenopus tropicalis] >XP_017947952.1 PREDICTED: aminopeptidase N [Xenopus tropicalis]	XM_006540678.3/0.0/PREDICTED: Mus musculus alanyl (membrane) aminopeptidase (Anpep), transcript variant X1, mRNA	sp|P15541|AMPN_RABIT/2.4e-278/Aminopeptidase N OS=Oryctolagus cuniculus GN=ANPEP PE=1 SV=4	xtr:100492262/0.0e+00/anpep; alanyl aminopeptidase, membrane; K11140 aminopeptidase N [EC:3.4.11.2]	Hs4502095/3.1e-275/[EO] KOG1046 Puromycin-sensitive aminopeptidase and related aminopeptidases	PTHR11533/0.0/--	cellular_component:GO:0016021//integral component of membrane;molecular_function:GO:0008237//metallopeptidase activity;GO:0004177//aminopeptidase activity;GO:0008270//zinc ion binding;
CL162.Contig3_All	XP_017947951.1/0.0e+00/PREDICTED: aminopeptidase N [Xenopus tropicalis] >XP_017947952.1 PREDICTED: aminopeptidase N [Xenopus tropicalis]	XM_017717251.1/0.0/PREDICTED: Pygocentrus nattereri alanyl aminopeptidase, membrane (anpep), mRNA	sp|P79143|AMPN_CANLF/0.0e+00/Aminopeptidase N OS=Canis lupus familiaris GN=ANPEP PE=1 SV=2	xtr:100492262/0.0e+00/anpep; alanyl aminopeptidase, membrane; K11140 aminopeptidase N [EC:3.4.11.2]	Hs4502095/0.0e+00/[EO] KOG1046 Puromycin-sensitive aminopeptidase and related aminopeptidases	PF11838/7.6E-71/ERAP1-like C-terminal domain	cellular_component:GO:0016021//integral component of membrane;molecular_function:GO:0008237//metallopeptidase activity;GO:0004177//aminopeptidase activity;GO:0008270//zinc ion binding;
CL162.Contig4_All	XP_017947951.1/9.1e-31/PREDICTED: aminopeptidase N [Xenopus tropicalis] >XP_017947952.1 PREDICTED: aminopeptidase N [Xenopus tropicalis]	XM_015383791.1/0.0/PREDICTED: Cyprinodon variegatus aminopeptidase N-like (LOC107090422), mRNA	sp|P97449|AMPN_MOUSE/3.9e-23/Aminopeptidase N OS=Mus musculus GN=Anpep PE=1 SV=4	xtr:100492262/1.2e-31/anpep; alanyl aminopeptidase, membrane; K11140 aminopeptidase N [EC:3.4.11.2]	Hs4502095/1.1e-22/[EO] KOG1046 Puromycin-sensitive aminopeptidase and related aminopeptidases	PTHR11533:SF172/4.4E-38/--	cellular_component:GO:0016021//integral component of membrane;molecular_function:GO:0008237//metallopeptidase activity;GO:0004177//aminopeptidase activity;GO:0008270//zinc ion binding;
CL163.Contig1_All	CDQ96170.1/9.3e-43/unnamed protein product, partial [Oncorhynchus mykiss]	EF467298.1/0.0/Salmo salar clone 39N03 TCR-alpha/delta locus, genomic sequence	sp|P35072|TCB1_CAEBR/2.9e-22/Transposable element Tcb1 transposase OS=Caenorhabditis briggsae PE=3 SV=1	ccar:109045481/2.2e-32/UDP-glucose:glycoprotein glucosyltransferase 2-like; K11718 UDP-glucose:glycoprotein glucosyltransferase [EC:2.4.1.-]	CE19280/2.4e-21/[R] TWOG0028 FOG: Transposase	PTHR23022/1.0E-15/--	NA
CL163.Contig2_All	NA	LN596709.1/0.0/Cyprinus carpio genome assembly common carp genome ,scaffold 000029020	NA	NA	NA	NA	NA
CL163.Contig3_All	CDQ62048.1/8.6e-43/unnamed protein product [Oncorhynchus mykiss]	GU817336.1/0.0/Salmo salar clone BAC CHORI214-109F19 complete sequence	NA	ccar:109045481/4.8e-34/UDP-glucose:glycoprotein glucosyltransferase 2-like; K11718 UDP-glucose:glycoprotein glucosyltransferase [EC:2.4.1.-]	NA	PF13551/6.9E-11/Winged helix-turn helix	NA
CL163.Contig4_All	CDQ96170.1/7.5e-43/unnamed protein product, partial [Oncorhynchus mykiss]	EF467295.1/0.0/Salmo salar clone 15J19 TCR-alpha/delta locus, genomic sequence	sp|P35072|TCB1_CAEBR/2.4e-22/Transposable element Tcb1 transposase OS=Caenorhabditis briggsae PE=3 SV=1	ccar:109071456/1.0e-27/rnps1; RNA-binding protein with serine-rich domain 1; K14325 RNA-binding protein with serine-rich domain 1	CE19280/1.9e-21/[R] TWOG0028 FOG: Transposase	PF13551/1.3E-10/Winged helix-turn helix	NA
CL163.Contig5_All	AET85182.1/2.0e-79/TC1-like transposase [Cyprinus carpio]	EF467295.1/0.0/Salmo salar clone 15J19 TCR-alpha/delta locus, genomic sequence	sp|P35072|TCB1_CAEBR/7.6e-57/Transposable element Tcb1 transposase OS=Caenorhabditis briggsae PE=3 SV=1	els:105029842/9.0e-65/zinc finger protein 135-like isoform X1; K09228 KRAB domain-containing zinc finger protein	CE15582/3.5e-64/[R] TWOG0028 FOG: Transposase	PTHR23022/1.3E-101/--	NA
CL164.Contig1_All	XP_018424140.1/0.0e+00/PREDICTED: proprotein convertase subtilisin/kexin type 7 [Nanorana parkeri]	XM_018568638.1/0.0/PREDICTED: Nanorana parkeri proprotein convertase subtilisin/kexin type 7 (PCSK7), mRNA	sp|Q16549|PCSK7_HUMAN/6.7e-301/Proprotein convertase subtilisin/kexin type 7 OS=Homo sapiens GN=PCSK7 PE=1 SV=2	npr:108797072/0.0e+00/PCSK7; proprotein convertase subtilisin/kexin type 7; K08673 proprotein convertase subtilisin/kexin type 7 [EC:3.4.21.-]	Hs20336248/4.8e-301/[O] KOG3525 Subtilisin-like proprotein convertase	PTHR10795:SF9/0.0/--	molecular_function:GO:0004252//serine-type endopeptidase activity;
CL164.Contig2_All	XP_018424140.1/2.6e-41/PREDICTED: proprotein convertase subtilisin/kexin type 7 [Nanorana parkeri]	NA	sp|Q16549|PCSK7_HUMAN/1.9e-25/Proprotein convertase subtilisin/kexin type 7 OS=Homo sapiens GN=PCSK7 PE=1 SV=2	npr:108797072/3.4e-42/PCSK7; proprotein convertase subtilisin/kexin type 7; K08673 proprotein convertase subtilisin/kexin type 7 [EC:3.4.21.-]	Hs20336248/1.4e-25/[O] KOG3525 Subtilisin-like proprotein convertase	NA	molecular_function:GO:0004252//serine-type endopeptidase activity;
CL165.Contig1_All	NA	NA	NA	NA	NA	NA	NA
CL165.Contig2_All	XP_004910814.1/9.7e-168/PREDICTED: probable RNA-binding protein 23 isoform X2 [Xenopus tropicalis]	CP020678.1/0.0/Oryzias latipes strain Hd-rR chromosome 14 sequence	sp|Q86U06|RBM23_HUMAN/1.1e-144/Probable RNA-binding protein 23 OS=Homo sapiens GN=RBM23 PE=1 SV=1	lcm:102354318/6.7e-149/RNA-binding protein 39-like; K13091 RNA-binding protein 39	Hs21361702/1.5e-143/[K] KOG0147 Transcriptional coactivator CAPER (RRM superfamily)	PTHR24012:SF343/1.1E-141/--	biological_process:GO:0006397//mRNA processing;cellular_component:GO:0005634//nucleus;molecular_function:GO:0003723//RNA binding;
CL165.Contig3_All	NA	XM_021557096.1/0.0/PREDICTED: Oncorhynchus mykiss C-C chemokine receptor type 5-like (LOC110485888), mRNA	NA	NA	NA	NA	NA
CL165.Contig4_All	XP_018427506.1/0.0e+00/PREDICTED: mitochondrial intermediate peptidase [Nanorana parkeri]	XM_004912062.3/0.0/PREDICTED: Xenopus tropicalis mitochondrial intermediate peptidase (mipep), transcript variant X1, mRNA	sp|Q5RF14|MIPEP_PONAB/0.0e+00/Mitochondrial intermediate peptidase OS=Pongo abelii GN=MIPEP PE=2 SV=1	npr:108800063/0.0e+00/MIPEP; mitochondrial intermediate peptidase; K01410 mitochondrial intermediate peptidase [EC:3.4.24.59]	Hs20548472/0.0e+00/[O] KOG2090 Metalloendopeptidase family - mitochondrial intermediate peptidase	PTHR11804:SF5/0.0/--	biological_process:GO:0006627//protein processing involved in protein targeting to mitochondrion;cellular_component:GO:0005759//mitochondrial matrix;molecular_function:GO:0046872//metal ion binding;GO:0004222//metalloendopeptidase activity;
CL165.Contig5_All	XP_004917233.1/1.7e-210/PREDICTED: serine/threonine-protein kinase MRCK beta isoform X2 [Xenopus tropicalis]	XM_004917176.3/0.0/PREDICTED: Xenopus tropicalis CDC42 binding protein kinase beta (cdc42bpb), transcript variant X2, mRNA	sp|Q9Y5S2|MRCKB_HUMAN/1.6e-194/Serine/threonine-protein kinase MRCK beta OS=Homo sapiens GN=CDC42BPB PE=1 SV=2	xtr:733471/2.2e-211/cdc42bpb, mrckb; CDC42 binding protein kinase beta; K16307 serine/threonine-protein kinase MRCK [EC:2.7.11.1]	Hs16357474_1/9.5e-189/[T] KOG0612 Rho-associated, coiled-coil containing protein kinase	PD011252/1.0E-29/KINASE BETA MYOTONIC DYSTROPHY CDC42-BINDING MRCK SERINE/THREONINE-PROTEIN ALPHA ATP-BINDING NUCLEOTIDE-BINDING	biological_process:GO:0016477//cell migration;GO:0030036//actin cytoskeleton organization;GO:0035556//intracellular signal transduction;cellular_component:GO:0005622//intracellular;molecular_function:GO:0046872//metal ion binding;GO:0004674//protein serine/threonine kinase activity;GO:0005524//ATP binding;
CL165.Contig6_All	NA	NA	NA	NA	NA	NA	NA
CL165.Contig7_All	NP_001016371.1/8.5e-166/enoyl-[acyl-carrier-protein] reductase, mitochondrial [Xenopus tropicalis] >Q28GQ2.1 RecName: Full=Enoyl-[acyl-carrier-protein] reductase, mitochondrial; AltName: Full=2-enoyl thioester reductase; Flags: Precursor >CAJ83709.1 mitochondrial trans-2-enoyl-CoA reductase [Xenopus tropicalis]	NM_204056.1/0.0/Xenopus tropicalis WD repeat and SOCS box containing 1 (wsb1), mRNA &gt;BC064858.1 Xenopus tropicalis WD repeat and SOCS box-containing 1, mRNA (cDNA clone MGC:75613 IMAGE:5379299), complete cds	sp|Q28GQ2|MECR_XENTR/5.0e-168/Enoyl-[acyl-carrier-protein] reductase, mitochondrial OS=Xenopus tropicalis GN=mecr PE=2 SV=1	xtr:549125/1.1e-166/mecr, cgi-63, fasn2b, nrbf1; mitochondrial trans-2-enoyl-CoA reductase; K07512 mitochondrial trans-2-enoyl-CoA reductase [EC:1.3.1.38]	Hs7705777/2.0e-121/[KC] KOG0025 Zn2+-binding dehydrogenase (nuclear receptor binding factor-1)	SM00829/3.9E-9/Enoylreductase	biological_process:GO:0039020//pronephric nephron tubule development;GO:0006633//fatty acid biosynthetic process;cellular_component:GO:0005739//mitochondrion;molecular_function:GO:0016491//oxidoreductase activity;
CL165.Contig8_All	XP_018097500.1/4.8e-195/PREDICTED: B-cell CLL/lymphoma 9-like protein [Xenopus laevis] >XP_018097501.1 PREDICTED: B-cell CLL/lymphoma 9-like protein [Xenopus laevis] >OCT56784.1 hypothetical protein XELAEV_18004413mg [Xenopus laevis]	XM_002932924.4/0.0/PREDICTED: Xenopus tropicalis B-cell CLL/lymphoma 9-like (bcl9l), mRNA	sp|O95427|PIGN_HUMAN/4.5e-158/GPI ethanolamine phosphate transferase 1 OS=Homo sapiens GN=PIGN PE=1 SV=1	oaa:100074189/1.4e-163/PIGN; phosphatidylinositol glycan anchor biosynthesis class N; K05285 phosphatidylinositol glycan, class N [EC:2.7.-.-]	Hs6912500/3.2e-158/[T] KOG2124 Glycosylphosphatidylinositol anchor synthesis protein	PTHR15185/5.1E-159/--	biological_process:GO:0060070//canonical Wnt signaling pathway;molecular_function:GO:0003713//transcription coactivator activity;GO:0008013//beta-catenin binding;
CL165.Contig9_All	NA	NA	NA	NA	NA	NA	NA
CL165.Contig10_All	NA	NA	NA	NA	NA	NA	NA
CL165.Contig11_All	NA	NA	NA	NA	NA	NA	NA
CL165.Contig12_All	NA	NA	NA	NA	NA	NA	NA
CL165.Contig13_All	NA	NA	NA	NA	NA	NA	NA
CL165.Contig14_All	NA	NA	NA	NA	NA	NA	NA
CL165.Contig15_All	NA	NA	NA	NA	NA	NA	NA
CL166.Contig1_All	NA	NA	NA	NA	NA	NA	NA
CL166.Contig2_All	NA	NA	NA	NA	NA	NA	NA
CL167.Contig1_All	XP_018431554.1/0.0e+00/PREDICTED: AP-4 complex subunit epsilon-1 [Nanorana parkeri]	XM_008172270.1/0.0/PREDICTED: Chrysemys picta bellii adaptor-related protein complex 4, epsilon 1 subunit (AP4E1), mRNA	sp|Q9UPM8|AP4E1_HUMAN/7.5e-313/AP-4 complex subunit epsilon-1 OS=Homo sapiens GN=AP4E1 PE=1 SV=2	npr:108804346/0.0e+00/AP4E1; AP-4 complex subunit epsilon-1; K12400 AP-4 complex subunit epsilon-1	Hs6671551/0.0e+00/[U] KOG1062 Vesicle coat complex AP-1, gamma subunit	PF14807/1.4E-28/Adaptin AP4 complex epsilon appendage platform	biological_process:GO:0006886//intracellular protein transport;GO:0016192//vesicle-mediated transport;cellular_component:GO:0030124//AP-4 adaptor complex;
CL167.Contig2_All	XP_018431554.1/2.0e-12/PREDICTED: AP-4 complex subunit epsilon-1 [Nanorana parkeri]	NA	sp|Q9UPM8|AP4E1_HUMAN/3.9e-10/AP-4 complex subunit epsilon-1 OS=Homo sapiens GN=AP4E1 PE=1 SV=2	npr:108804346/2.6e-13/AP4E1; AP-4 complex subunit epsilon-1; K12400 AP-4 complex subunit epsilon-1	Hs6671551/2.8e-10/[U] KOG1062 Vesicle coat complex AP-1, gamma subunit	NA	biological_process:GO:0006886//intracellular protein transport;GO:0016192//vesicle-mediated transport;cellular_component:GO:0030124//AP-4 adaptor complex;
CL168.Contig1_All	NA	NA	NA	NA	NA	NA	NA
CL168.Contig2_All	NA	NA	NA	NA	NA	NA	NA
CL168.Contig3_All	NA	NA	NA	NA	NA	NA	NA
CL168.Contig4_All	XP_002939572.1/2.2e-108/PREDICTED: claudin-10-like [Xenopus tropicalis]	XM_018566647.1/0.0/PREDICTED: Nanorana parkeri claudin-10-like (LOC108795400), mRNA	sp|Q5E9L0|CLD10_BOVIN/6.2e-92/Claudin-10 OS=Bos taurus GN=CLDN10 PE=2 SV=1	xtr:100496232/3.0e-109/claudin-10-like; K06087 claudin	NA	PR01077/1.9E-26/Claudin family signature	cellular_component:GO:0016021//integral component of membrane;GO:0005923//bicellular tight junction;GO:0005886//plasma membrane;molecular_function:GO:0005198//structural molecule activity;
CL168.Contig5_All	OCT82261.1/1.9e-82/hypothetical protein XELAEV_18024780mg [Xenopus laevis]	LN599990.1/0.0/Cyprinus carpio genome assembly common carp genome ,scaffold 000018873	sp|Q5G5D5|SYNA_MOUSE/5.4e-10/Syncytin-A OS=Mus musculus GN=Syna PE=1 SV=1	ipu:108267213/1.1e-20/Fc receptor-like protein 5; K06727 Fc receptor-like protein	NA	PF00429/1.5E-12/ENV polyprotein (coat polyprotein)	NA
CL168.Contig6_All	NA	NA	NA	NA	NA	NA	NA
CL168.Contig7_All	NA	NA	NA	NA	NA	NA	NA
CL168.Contig8_All	NA	NA	NA	NA	NA	NA	NA
CL168.Contig9_All	NA	NA	NA	NA	NA	NA	NA
CL168.Contig10_All	NA	NA	NA	NA	NA	NA	NA
CL168.Contig11_All	XP_008119366.1/1.4e-65/PREDICTED: zinc finger BED domain-containing protein 4 [Anolis carolinensis] >XP_016853101.1 PREDICTED: zinc finger BED domain-containing protein 4 [Anolis carolinensis]	NA	sp|O75132|ZBED4_HUMAN/4.5e-42/Zinc finger BED domain-containing protein 4 OS=Homo sapiens GN=ZBED4 PE=1 SV=2	ccar:109050391/2.9e-16/ankyrin repeat domain-containing protein 27-like; K20175 ankyrin repeat domain-containing protein 27	Hs7662218/3.2e-42/[L] KOG1121 Tam3-transposase (Ac family)	PTHR23272:SF37/2.4E-86/--	NA
CL168.Contig12_All	XP_008119366.1/3.7e-46/PREDICTED: zinc finger BED domain-containing protein 4 [Anolis carolinensis] >XP_016853101.1 PREDICTED: zinc finger BED domain-containing protein 4 [Anolis carolinensis]	NA	sp|O75132|ZBED4_HUMAN/1.2e-25/Zinc finger BED domain-containing protein 4 OS=Homo sapiens GN=ZBED4 PE=1 SV=2	hmg:100209833/8.2e-10/zinc finger BED domain-containing protein 4-like; K16547 protein NEDD1	Hs7662218/8.5e-26/[L] KOG1121 Tam3-transposase (Ac family)	PTHR23272:SF37/5.9E-64/--	NA
CL168.Contig13_All	NA	NA	NA	NA	NA	NA	NA
CL168.Contig14_All	NA	NA	NA	NA	NA	NA	NA
CL168.Contig15_All	NA	NA	NA	NA	NA	NA	NA
CL168.Contig16_All	NA	NA	NA	NA	NA	NA	NA
CL168.Contig17_All	NA	NA	NA	NA	NA	NA	NA
CL168.Contig18_All	NA	NA	NA	NA	NA	NA	NA
CL168.Contig19_All	NA	NA	NA	NA	NA	NA	NA
CL168.Contig20_All	NA	NA	NA	NA	NA	NA	NA
CL168.Contig21_All	NP_001089911.1/8.8e-38/N-ethylmaleimide-sensitive factor attachment protein, gamma L homeolog [Xenopus laevis] >AAI08811.1 MGC132185 protein [Xenopus laevis] >OCT76631.1 hypothetical protein XELAEV_18031835mg [Xenopus laevis]	XM_020793490.1/0.0/PREDICTED: Pogona vitticeps NSF attachment protein gamma (NAPG), mRNA	sp|Q9CWZ7|SNAG_MOUSE/4.6e-36/Gamma-soluble NSF attachment protein OS=Mus musculus GN=Napg PE=1 SV=1	xla:734978/1.2e-38/napg.L, napg; N-ethylmaleimide-sensitive factor attachment protein, gamma L homeolog; K21198 gamma-soluble NSF attachment protein	Hs4505331/5.6e-36/[U] KOG1585 Protein required for fusion of vesicles in vesicular transport, gamma-SNAP	PTHR13768/5.8E-25/--	biological_process:GO:0006886//intracellular protein transport;cellular_component:GO:0005622//intracellular;
CL168.Contig22_All	NA	NA	NA	NA	NA	NA	NA
CL168.Contig23_All	NA	NA	NA	NA	NA	NA	NA
CL168.Contig24_All	NA	NA	NA	NA	NA	NA	NA
CL168.Contig25_All	NA	NA	NA	NA	NA	NA	NA
CL168.Contig26_All	NA	NA	NA	NA	NA	NA	NA
CL168.Contig27_All	NA	NA	NA	NA	NA	NA	NA
CL169.Contig1_All	NP_001079765.1/1.1e-152/uncharacterized protein LOC379455 [Xenopus laevis] >XP_018088454.1 PREDICTED: uncharacterized protein LOC379455 isoform X1 [Xenopus laevis] >AAH54187.1 MGC64326 protein [Xenopus laevis] >OCT97883.1 hypothetical protein XELAEV_18010116mg [Xenopus laevis]	XM_017417094.1/0.0/PREDICTED: Kryptolebias marmoratus annexin A1 (anxa1), mRNA	sp|P14087|ANXA1_CAVCU/3.3e-119/Annexin A1 OS=Cavia cutleri GN=ANXA1 PE=1 SV=1	xla:379455/1.4e-153/anxa1.S, anx1, lpc1; annexin A1 S homeolog; K17091 annexin A1	Hs4502101/1.3e-117/[U] KOG0819 Annexin	PR00196/4.8E-58/Annexin family signature	molecular_function:GO:0004859//phospholipase inhibitor activity;GO:0005544//calcium-dependent phospholipid binding;GO:0005509//calcium ion binding;
CL169.Contig2_All	NP_001079765.1/8.4e-151/uncharacterized protein LOC379455 [Xenopus laevis] >XP_018088454.1 PREDICTED: uncharacterized protein LOC379455 isoform X1 [Xenopus laevis] >AAH54187.1 MGC64326 protein [Xenopus laevis] >OCT97883.1 hypothetical protein XELAEV_18010116mg [Xenopus laevis]	XM_017417094.1/0.0/PREDICTED: Kryptolebias marmoratus annexin A1 (anxa1), mRNA	sp|P14087|ANXA1_CAVCU/9.4e-120/Annexin A1 OS=Cavia cutleri GN=ANXA1 PE=1 SV=1	xla:379455/1.1e-151/anxa1.S, anx1, lpc1; annexin A1 S homeolog; K17091 annexin A1	Hs4502101/3.7e-118/[U] KOG0819 Annexin	PF00191/1.4E-18/Annexin	molecular_function:GO:0004859//phospholipase inhibitor activity;GO:0005544//calcium-dependent phospholipid binding;GO:0005509//calcium ion binding;
CL170.Contig1_All	NA	NA	NA	NA	NA	NA	NA
CL170.Contig2_All	NA	NA	NA	NA	NA	NA	NA
CL170.Contig3_All	NA	NA	NA	NA	NA	NA	NA
CL170.Contig4_All	NA	NA	NA	NA	NA	NA	NA
CL170.Contig5_All	NA	NA	NA	NA	NA	NA	NA
CL170.Contig6_All	NA	NA	NA	NA	NA	NA	NA
CL171.Contig1_All	XP_018123137.1/1.4e-25/PREDICTED: uncharacterized protein LOC108719050 isoform X2 [Xenopus laevis] >OCT76196.1 hypothetical protein XELAEV_18031391mg [Xenopus laevis]	NA	NA	NA	NA	NA	NA
CL171.Contig2_All	XP_018123137.1/1.5e-25/PREDICTED: uncharacterized protein LOC108719050 isoform X2 [Xenopus laevis] >OCT76196.1 hypothetical protein XELAEV_18031391mg [Xenopus laevis]	NA	NA	NA	NA	NA	NA
CL171.Contig3_All	XP_018123136.1/6.1e-25/PREDICTED: uncharacterized protein LOC108719050 isoform X1 [Xenopus laevis]	NA	NA	NA	NA	PS00028/-/Zinc finger C2H2 type domain signature.	NA
CL172.Contig1_All	KII68246.1/2.7e-53/Glutathione synthetase [Thelohanellus kitauei]	NA	sp|P35668|GSHB_XENLA/2.1e-44/Glutathione synthetase OS=Xenopus laevis GN=gss PE=2 SV=1	cin:100180646/4.6e-46/glutathione synthetase-like; K21456 glutathione synthase [EC:6.3.2.3]	Hs4504169/1.0e-43/[Q] KOG0021 Glutathione synthetase	PF03917/2.1E-52/Eukaryotic glutathione synthase, ATP binding domain	molecular_function:GO:0000287//magnesium ion binding;GO:0005524//ATP binding;GO:0043295//glutathione binding;GO:0004363//glutathione synthase activity;GO:0042803//protein homodimerization activity;
CL172.Contig2_All	KII68246.1/4.5e-13/Glutathione synthetase [Thelohanellus kitauei]	NA	sp|P48637|GSHB_HUMAN/1.7e-09/Glutathione synthetase OS=Homo sapiens GN=GSS PE=1 SV=1	gja:107122214/1.5e-09/GSS; glutathione synthetase; K21456 glutathione synthase [EC:6.3.2.3]	Hs4504169/1.2e-09/[Q] KOG0021 Glutathione synthetase	PF03917/3.4E-17/Eukaryotic glutathione synthase, ATP binding domain	NA
CL173.Contig1_All	OCA50679.1/2.4e-10/hypothetical protein XENTR_v90002536mg, partial [Xenopus tropicalis]	NA	NA	NA	Hs22047979_2/4.5e-08/[VR] LSE0184 H Immunoglobulin heavy chain like protein	PS50835/9.646/Ig-like domain profile.	NA
CL173.Contig2_All	NA	NA	NA	NA	NA	NA	NA
CL174.Contig1_All	XP_018421175.1/0.0e+00/PREDICTED: trafficking protein particle complex subunit 11 [Nanorana parkeri]	CT030263.1/0.0/Xenopus tropicalis finished cDNA, clone TEgg014p07	sp|Q5ZI89|TPC11_CHICK/0.0e+00/Trafficking protein particle complex subunit 11 OS=Gallus gallus GN=TRAPPC11 PE=2 SV=1	npr:108794596/0.0e+00/TRAPPC11; trafficking protein particle complex subunit 11; K20308 trafficking protein particle complex subunit 11	Hs21361578/0.0e+00/[S] KOG4386 Uncharacterized conserved protein	PF11817/1.8E-76/Foie gras liver health family 1	NA
CL174.Contig2_All	XP_018421175.1/1.5e-23/PREDICTED: trafficking protein particle complex subunit 11 [Nanorana parkeri]	NA	sp|Q5ZI89|TPC11_CHICK/6.8e-23/Trafficking protein particle complex subunit 11 OS=Gallus gallus GN=TRAPPC11 PE=2 SV=1	npr:108794596/1.9e-24/TRAPPC11; trafficking protein particle complex subunit 11; K20308 trafficking protein particle complex subunit 11	Hs21361578/5.5e-22/[S] KOG4386 Uncharacterized conserved protein	NA	NA
CL174.Contig3_All	XP_018421175.1/8.5e-57/PREDICTED: trafficking protein particle complex subunit 11 [Nanorana parkeri]	NA	sp|Q5ZI89|TPC11_CHICK/1.8e-56/Trafficking protein particle complex subunit 11 OS=Gallus gallus GN=TRAPPC11 PE=2 SV=1	npr:108794596/1.1e-57/TRAPPC11; trafficking protein particle complex subunit 11; K20308 trafficking protein particle complex subunit 11	Hs21361578/1.6e-54/[S] KOG4386 Uncharacterized conserved protein	PTHR14374/7.9E-56/--	biological_process:GO:0016192//vesicle-mediated transport;cellular_component:GO:0005794//Golgi apparatus;
CL175.Contig1_All	XP_012822895.2/0.0e+00/PREDICTED: rho guanine nucleotide exchange factor 1 isoform X1 [Xenopus tropicalis]	XM_012967446.2/0.0/PREDICTED: Xenopus tropicalis Rho guanine nucleotide exchange factor 1 (arhgef1), transcript variant X8, mRNA	sp|Q92888|ARHG1_HUMAN/3.1e-146/Rho guanine nucleotide exchange factor 1 OS=Homo sapiens GN=ARHGEF1 PE=1 SV=2	xla:108697757/0.0e+00/arhgef1.S; Rho guanine nucleotide exchange factor 1 S homeolog; K12330 Rho guanine nucleotide exchange factor 1	Hs15011972/2.2e-146/[T] KOG3520 Predicted guanine nucleotide exchange factor	PTHR12673:SF122/0.0/--	NA
CL175.Contig2_All	AAI59121.1/0.0e+00/LOC100037905 protein, partial [Xenopus tropicalis]	BC135244.1/0.0/Xenopus tropicalis hypothetical protein LOC100037905, mRNA (cDNA clone IMAGE:7601490), partial cds	sp|Q92888|ARHG1_HUMAN/2.2e-186/Rho guanine nucleotide exchange factor 1 OS=Homo sapiens GN=ARHGEF1 PE=1 SV=2	xtr:100037905/0.0e+00/arhgef1; Rho guanine nucleotide exchange factor 1; K12330 Rho guanine nucleotide exchange factor 1	Hs15011972/1.6e-186/[T] KOG3520 Predicted guanine nucleotide exchange factor	PTHR12673/0.0/--	NA
CL175.Contig3_All	XP_012822898.2/0.0e+00/PREDICTED: rho guanine nucleotide exchange factor 1 isoform X4 [Xenopus tropicalis]	XM_012967446.2/0.0/PREDICTED: Xenopus tropicalis Rho guanine nucleotide exchange factor 1 (arhgef1), transcript variant X8, mRNA	sp|Q92888|ARHG1_HUMAN/4.4e-146/Rho guanine nucleotide exchange factor 1 OS=Homo sapiens GN=ARHGEF1 PE=1 SV=2	xla:108697757/0.0e+00/arhgef1.S; Rho guanine nucleotide exchange factor 1 S homeolog; K12330 Rho guanine nucleotide exchange factor 1	Hs15011972/3.2e-146/[T] KOG3520 Predicted guanine nucleotide exchange factor	SM00233/9.4E-5/Pleckstrin homology domain.	NA
CL175.Contig4_All	AAI35245.1/0.0e+00/LOC100037905 protein, partial [Xenopus tropicalis]	BC135244.1/0.0/Xenopus tropicalis hypothetical protein LOC100037905, mRNA (cDNA clone IMAGE:7601490), partial cds	sp|Q92888|ARHG1_HUMAN/7.7e-232/Rho guanine nucleotide exchange factor 1 OS=Homo sapiens GN=ARHGEF1 PE=1 SV=2	xtr:100037905/0.0e+00/arhgef1; Rho guanine nucleotide exchange factor 1; K12330 Rho guanine nucleotide exchange factor 1	Hs15011972/5.6e-232/[T] KOG3520 Predicted guanine nucleotide exchange factor	PS00741/-/Dbl homology (DH) domain signature.	NA
CL176.Contig1_All	NP_001072914.1/3.1e-91/39S ribosomal protein L22, mitochondrial precursor [Xenopus tropicalis] >Q0VFH6.1 RecName: Full=39S ribosomal protein L22, mitochondrial; Short=L22mt; Short=MRP-L22; Flags: Precursor >AAI18826.1 mitochondrial ribosomal protein L22 [Xenopus tropicalis]	XM_018571115.1/0.0/PREDICTED: Nanorana parkeri mitochondrial ribosomal protein L22 (MRPL22), mRNA	sp|Q0VFH6|RM22_XENTR/1.8e-93/39S ribosomal protein L22, mitochondrial OS=Xenopus tropicalis GN=mrpl22 PE=2 SV=1	xtr:780376/4.1e-92/mrpl22; mitochondrial ribosomal protein L22; K02890 large subunit ribosomal protein L22	Hs21265040/5.3e-82/[J] KOG1711 Mitochondrial/chloroplast ribosomal protein L22	PTHR13501/2.0E-75/--	biological_process:GO:0006412//translation;cellular_component:GO:0005762//mitochondrial large ribosomal subunit;GO:0005739//mitochondrion;molecular_function:GO:0003723//RNA binding;GO:0003735//structural constituent of ribosome;
CL176.Contig2_All	NP_001072914.1/1.4e-66/39S ribosomal protein L22, mitochondrial precursor [Xenopus tropicalis] >Q0VFH6.1 RecName: Full=39S ribosomal protein L22, mitochondrial; Short=L22mt; Short=MRP-L22; Flags: Precursor >AAI18826.1 mitochondrial ribosomal protein L22 [Xenopus tropicalis]	XM_018571115.1/0.0/PREDICTED: Nanorana parkeri mitochondrial ribosomal protein L22 (MRPL22), mRNA	sp|Q0VFH6|RM22_XENTR/8.4e-69/39S ribosomal protein L22, mitochondrial OS=Xenopus tropicalis GN=mrpl22 PE=2 SV=1	xtr:780376/1.9e-67/mrpl22; mitochondrial ribosomal protein L22; K02890 large subunit ribosomal protein L22	Hs21265040/4.5e-64/[J] KOG1711 Mitochondrial/chloroplast ribosomal protein L22	PTHR13501/1.3E-65/--	biological_process:GO:0006412//translation;cellular_component:GO:0005762//mitochondrial large ribosomal subunit;GO:0005739//mitochondrion;molecular_function:GO:0003735//structural constituent of ribosome;
CL177.Contig1_All	XP_018427411.1/4.4e-98/PREDICTED: ankyrin repeat domain-containing protein SOWAHD [Nanorana parkeri]	NA	sp|A6NJG2|SWAHD_HUMAN/5.6e-42/Ankyrin repeat domain-containing protein SOWAHD OS=Homo sapiens GN=SOWAHD PE=2 SV=1	tut:107360178/6.0e-11/RNA polymerase II subunit A C-terminal domain phosphatase-like; K15732 RNA polymerase II subunit A C-terminal domain phosphatase [EC:3.1.3.16]	Hs21314722/2.1e-06/[BK] KOG1082 Histone H3 (Lys9) methyltransferase SUV39H1/Clr4, required for transcriptional silencing	PF12796/6.6E-11/Ankyrin repeats (3 copies)	NA
CL177.Contig2_All	NA	NA	NA	NA	NA	NA	NA
CL178.Contig1_All	NA	NA	NA	NA	NA	NA	NA
CL178.Contig2_All	NA	NA	NA	NA	NA	NA	NA
CL178.Contig3_All	NA	NA	NA	NA	NA	NA	NA
CL178.Contig4_All	NA	NA	NA	NA	NA	NA	NA
CL178.Contig5_All	NA	NA	NA	NA	NA	NA	NA
CL179.Contig1_All	XP_018419875.1/1.6e-60/PREDICTED: LOW QUALITY PROTEIN: dynein heavy chain 1, axonemal [Nanorana parkeri]	XM_012961507.2/0.0/PREDICTED: Xenopus tropicalis dynein, axonemal, heavy chain 1 (dnah1), mRNA	sp|Q9P2D7|DYH1_HUMAN/2.0e-60/Dynein heavy chain 1, axonemal OS=Homo sapiens GN=DNAH1 PE=2 SV=4	npr:108793424/2.2e-61/DNAH1; LOW QUALITY PROTEIN: dynein heavy chain 1, axonemal; K10408 dynein heavy chain, axonemal	Hs17864092/3.9e-45/[Z] KOG3595 Dyneins, heavy chain	PTHR10676:SF137/2.9E-79/--	biological_process:GO:0003341//cilium movement;cellular_component:GO:0005858//axonemal dynein complex;molecular_function:GO:0005524//ATP binding;GO:0003777//microtubule motor activity;GO:0016887//ATPase activity;
CL179.Contig2_All	XP_018419875.1/1.9e-60/PREDICTED: LOW QUALITY PROTEIN: dynein heavy chain 1, axonemal [Nanorana parkeri]	XM_012961507.2/0.0/PREDICTED: Xenopus tropicalis dynein, axonemal, heavy chain 1 (dnah1), mRNA	sp|Q9P2D7|DYH1_HUMAN/2.4e-60/Dynein heavy chain 1, axonemal OS=Homo sapiens GN=DNAH1 PE=2 SV=4	npr:108793424/2.5e-61/DNAH1; LOW QUALITY PROTEIN: dynein heavy chain 1, axonemal; K10408 dynein heavy chain, axonemal	Hs17864092/4.5e-45/[Z] KOG3595 Dyneins, heavy chain	PTHR10676:SF137/2.9E-79/--	biological_process:GO:0003341//cilium movement;cellular_component:GO:0005858//axonemal dynein complex;molecular_function:GO:0005524//ATP binding;GO:0003777//microtubule motor activity;GO:0016887//ATPase activity;
CL179.Contig3_All	XP_018419875.1/4.0e-61/PREDICTED: LOW QUALITY PROTEIN: dynein heavy chain 1, axonemal [Nanorana parkeri]	XM_012961507.2/0.0/PREDICTED: Xenopus tropicalis dynein, axonemal, heavy chain 1 (dnah1), mRNA	sp|Q9P2D7|DYH1_HUMAN/4.9e-61/Dynein heavy chain 1, axonemal OS=Homo sapiens GN=DNAH1 PE=2 SV=4	npr:108793424/5.3e-62/DNAH1; LOW QUALITY PROTEIN: dynein heavy chain 1, axonemal; K10408 dynein heavy chain, axonemal	Hs17864092/1.8e-44/[Z] KOG3595 Dyneins, heavy chain	PTHR10676/3.9E-80/--	biological_process:GO:0003341//cilium movement;cellular_component:GO:0005858//axonemal dynein complex;molecular_function:GO:0005524//ATP binding;GO:0003777//microtubule motor activity;GO:0016887//ATPase activity;
CL179.Contig4_All	XP_018419875.1/4.7e-61/PREDICTED: LOW QUALITY PROTEIN: dynein heavy chain 1, axonemal [Nanorana parkeri]	XM_012961507.2/0.0/PREDICTED: Xenopus tropicalis dynein, axonemal, heavy chain 1 (dnah1), mRNA	sp|Q9P2D7|DYH1_HUMAN/5.8e-61/Dynein heavy chain 1, axonemal OS=Homo sapiens GN=DNAH1 PE=2 SV=4	npr:108793424/6.2e-62/DNAH1; LOW QUALITY PROTEIN: dynein heavy chain 1, axonemal; K10408 dynein heavy chain, axonemal	Hs17864092/2.1e-44/[Z] KOG3595 Dyneins, heavy chain	PTHR10676/3.9E-80/--	biological_process:GO:0003341//cilium movement;cellular_component:GO:0005858//axonemal dynein complex;molecular_function:GO:0005524//ATP binding;GO:0003777//microtubule motor activity;GO:0016887//ATPase activity;
CL180.Contig1_All	KII66154.1/9.6e-175/60S ribosomal protein L3 [Thelohanellus kitauei]	NA	sp|P39872|RL3_BOVIN/1.8e-159/60S ribosomal protein L3 OS=Bos taurus GN=RPL3 PE=2 SV=2	hmg:100199663/2.6e-165/60S ribosomal protein L3-like; K02925 large subunit ribosomal protein L3e	Hs4506649/1.3e-159/[J] KOG0746 60S ribosomal protein L3 and related proteins	PF00297/3.3E-162/Ribosomal protein L3	biological_process:GO:0000027//ribosomal large subunit assembly;GO:0006412//translation;cellular_component:GO:0005840//ribosome;GO:0022625//cytosolic large ribosomal subunit;molecular_function:GO:0003723//RNA binding;GO:0003735//structural constituent of ribosome;
CL180.Contig2_All	KII66154.1/5.3e-39/60S ribosomal protein L3 [Thelohanellus kitauei]	NA	sp|P27659|RL3_MOUSE/5.9e-32/60S ribosomal protein L3 OS=Mus musculus GN=Rpl3 PE=1 SV=3	dre:322571/1.8e-32/rpl3; 60S ribosomal protein L3; K02925 large subunit ribosomal protein L3e	Hs4506649/5.6e-32/[J] KOG0746 60S ribosomal protein L3 and related proteins	PTHR11363/2.9E-60/--	biological_process:GO:0006412//translation;GO:0031017//exocrine pancreas development;cellular_component:GO:0005840//ribosome;molecular_function:GO:0003735//structural constituent of ribosome;
CL181.Contig1_All	KFP50088.1/1.5e-34/BMP-2-inducible protein kinase, partial [Cathartes aura]	XM_018254202.1/0.0/PREDICTED: Xenopus laevis BMP-2-inducible protein kinase-like (LOC108712220), mRNA	sp|Q91Z96|BMP2K_MOUSE/1.4e-29/BMP-2-inducible protein kinase OS=Mus musculus GN=Bmp2k PE=1 SV=1	npr:108794519/2.9e-34/BMP2K; BMP-2-inducible protein kinase; K08854 BMP2 inducible kinase [EC:2.7.11.1]	Hs7662462/3.7e-08/[T] KOG1989 ARK protein kinase family	PTHR22967:SF10/2.9E-31/--	NA
CL181.Contig2_All	XP_018421075.1/6.7e-202/PREDICTED: BMP-2-inducible protein kinase [Nanorana parkeri]	XM_010629869.1/0.0/PREDICTED: Fukomys damarensis BMP2 inducible kinase (Bmp2k), mRNA	sp|Q9NSY1|BMP2K_HUMAN/9.2e-169/BMP-2-inducible protein kinase OS=Homo sapiens GN=BMP2K PE=1 SV=2	npr:108794519/8.8e-203/BMP2K; BMP-2-inducible protein kinase; K08854 BMP2 inducible kinase [EC:2.7.11.1]	Hs7662462/5.3e-09/[T] KOG1989 ARK protein kinase family	PTHR22967:SF10/7.4E-233/--	molecular_function:GO:0005524//ATP binding;GO:0004672//protein kinase activity;
CL181.Contig3_All	XP_002934056.2/0.0e+00/PREDICTED: BMP-2-inducible protein kinase [Xenopus tropicalis] >OCA49093.1 hypothetical protein XENTR_v90001368mg [Xenopus tropicalis]	XM_018254202.1/0.0/PREDICTED: Xenopus laevis BMP-2-inducible protein kinase-like (LOC108712220), mRNA	sp|Q91Z96|BMP2K_MOUSE/0.0e+00/BMP-2-inducible protein kinase OS=Mus musculus GN=Bmp2k PE=1 SV=1	xtr:100486326/0.0e+00/bmp2k, bike; BMP2 inducible kinase; K08854 BMP2 inducible kinase [EC:2.7.11.1]	Hs7662462/4.4e-164/[T] KOG1989 ARK protein kinase family	PTHR22967/0.0/--	molecular_function:GO:0005524//ATP binding;GO:0004672//protein kinase activity;
CL182.Contig1_All	XP_018116922.1/2.8e-26/PREDICTED: uncharacterized protein LOC108715896 [Xenopus laevis] >XP_018116923.1 PREDICTED: uncharacterized protein LOC108715896 [Xenopus laevis] >XP_018116924.1 PREDICTED: uncharacterized protein LOC108715896 [Xenopus laevis] >OCT83407.1 hypothetical protein XELAEV_18025949mg [Xenopus laevis]	NA	NA	sasa:106571876/2.5e-23/methyl-CpG-binding domain protein 4-like; K10801 methyl-CpG-binding domain protein 4 [EC:3.2.2.-]	NA	NA	NA
CL182.Contig2_All	XP_018114614.1/1.9e-71/PREDICTED: uncharacterized protein LOC108714693 [Xenopus laevis] >XP_018114615.1 PREDICTED: uncharacterized protein LOC108714693 [Xenopus laevis] >XP_018114617.1 PREDICTED: uncharacterized protein LOC108714693 [Xenopus laevis]	NA	NA	sasa:106571876/3.5e-50/methyl-CpG-binding domain protein 4-like; K10801 methyl-CpG-binding domain protein 4 [EC:3.2.2.-]	NA	NA	NA
CL182.Contig3_All	XP_018114614.1/2.4e-81/PREDICTED: uncharacterized protein LOC108714693 [Xenopus laevis] >XP_018114615.1 PREDICTED: uncharacterized protein LOC108714693 [Xenopus laevis] >XP_018114617.1 PREDICTED: uncharacterized protein LOC108714693 [Xenopus laevis]	NA	NA	sasa:106571876/1.8e-53/methyl-CpG-binding domain protein 4-like; K10801 methyl-CpG-binding domain protein 4 [EC:3.2.2.-]	NA	NA	NA
CL183.Contig1_All	XP_018419366.1/2.5e-103/PREDICTED: N-sulphoglucosamine sulphohydrolase [Nanorana parkeri]	XM_004621086.1/0.0/PREDICTED: Sorex araneus N-sulfoglucosamine sulfohydrolase (SGSH), mRNA	sp|P51688|SPHM_HUMAN/7.5e-97/N-sulphoglucosamine sulphohydrolase OS=Homo sapiens GN=SGSH PE=1 SV=1	npr:108792969/3.4e-104/SGSH; N-sulphoglucosamine sulphohydrolase; K01565 N-sulfoglucosamine sulfohydrolase [EC:3.10.1.1]	Hs4506919/5.4e-97/[R] KOG3867 Sulfatase	PTHR10342/9.8E-135/--	NA
CL183.Contig2_All	NA	NA	NA	NA	NA	NA	NA
CL184.Contig1_All	XP_018411016.1/2.5e-249/PREDICTED: TBC1 domain family member 10A [Nanorana parkeri]	XM_018555514.1/0.0/PREDICTED: Nanorana parkeri TBC1 domain family member 10A (TBC1D10A), mRNA	sp|P58802|TB10A_MOUSE/1.2e-189/TBC1 domain family member 10A OS=Mus musculus GN=Tbc1d10a PE=1 SV=1	npr:108786263/3.3e-250/TBC1D10A; TBC1 domain family member 10A; K19944 TBC1 domain family member 10	Hs13994322/5.8e-189/[U] KOG2221 PDZ-domain interacting protein EPI64, contains TBC domain	PTHR22957:SF215/2.2E-280/--	biological_process:GO:0006886//intracellular protein transport;GO:0090630//activation of GTPase activity;GO:0031338//regulation of vesicle fusion;cellular_component:GO:0012505//endomembrane system;GO:0005622//intracellular;molecular_function:GO:0017137//Rab GTPase binding;GO:0005096//GTPase activator activity;
CL184.Contig2_All	XP_018411016.1/8.5e-202/PREDICTED: TBC1 domain family member 10A [Nanorana parkeri]	XM_018555514.1/0.0/PREDICTED: Nanorana parkeri TBC1 domain family member 10A (TBC1D10A), mRNA	sp|P58802|TB10A_MOUSE/1.7e-156/TBC1 domain family member 10A OS=Mus musculus GN=Tbc1d10a PE=1 SV=1	npr:108786263/1.1e-202/TBC1D10A; TBC1 domain family member 10A; K19944 TBC1 domain family member 10	Hs13994322/4.1e-155/[U] KOG2221 PDZ-domain interacting protein EPI64, contains TBC domain	PF00566/2.1E-55/Rab-GTPase-TBC domain	biological_process:GO:0006886//intracellular protein transport;GO:0090630//activation of GTPase activity;GO:0031338//regulation of vesicle fusion;cellular_component:GO:0012505//endomembrane system;GO:0005622//intracellular;molecular_function:GO:0017137//Rab GTPase binding;GO:0005096//GTPase activator activity;
CL185.Contig1_All	NA	NA	NA	NA	NA	NA	NA
CL185.Contig2_All	NA	NA	NA	NA	NA	NA	NA
CL185.Contig3_All	NA	NA	NA	NA	NA	NA	NA
CL185.Contig4_All	NA	NA	NA	NA	NA	NA	NA
CL186.Contig1_All	NA	NA	NA	NA	NA	NA	NA
CL186.Contig2_All	CDQ84996.1/2.1e-13/unnamed protein product [Oncorhynchus mykiss]	LL048588.1/0.0/Trichobilharzia regenti genome assembly T_regenti_v1_0_4, scaffold TRE_scaffold0047980	sp|Q6ZRP5|YD019_HUMAN/1.1e-13/Putative uncharacterized protein FLJ46204 OS=Homo sapiens PE=5 SV=2	sgh:107566579/1.9e-07/asmt; acetylserotonin O-methyltransferase isoform X1; K00543 acetylserotonin N-methyltransferase [EC:2.1.1.4]	NA	NA	NA
CL187.Contig1_All	NA	NA	NA	NA	NA	NA	NA
CL187.Contig2_All	NP_001085211.1/2.3e-161/tetratricopeptide repeat domain 4 L homeolog [Xenopus laevis] >AAH72155.1 MGC80137 protein [Xenopus laevis]	NA	sp|Q8R3H9|TTC4_MOUSE/8.4e-134/Tetratricopeptide repeat protein 4 OS=Mus musculus GN=Ttc4 PE=1 SV=1	aga:AgaP_AGAP008985/6.1e-14/AGAP008985-PA; K09527 DnaJ homolog subfamily C member 7	Hs14729151/3.8e-128/[O] KOG0551 Hsp90 co-chaperone CNS1 (contains TPR repeats)	PF00515/1.1E-4/Tetratricopeptide repeat	NA
CL188.Contig1_All	XP_018427947.1/1.9e-62/PREDICTED: heterogeneous nuclear ribonucleoprotein H-like isoform X1 [Nanorana parkeri]	XM_021188235.1/0.0/PREDICTED: Mus pahari heterogeneous nuclear ribonucleoprotein H2 (Hnrnph2), transcript variant X6, mRNA	sp|O35737|HNRH1_MOUSE/1.5e-61/Heterogeneous nuclear ribonucleoprotein H OS=Mus musculus GN=Hnrnph1 PE=1 SV=3	npr:108800463/2.6e-63/heterogeneous nuclear ribonucleoprotein H-like isoform X1; K12898 heterogeneous nuclear ribonucleoprotein F/H	Hs5031753/1.1e-61/[A] KOG4211 Splicing factor hnRNP-F and related RNA-binding proteins	PS50102/9.934/Eukaryotic RNA Recognition Motif (RRM) profile.	NA
CL188.Contig2_All	NP_001005664.1/3.5e-234/heterogeneous nuclear ribonucleoprotein H [Xenopus tropicalis] >AAH74690.1 heterogeneous nuclear ribonucleoprotein H2 (H') [Xenopus tropicalis] >CAJ83715.1 hnrph1 [Xenopus tropicalis] >OCA40153.1 hypothetical protein XENTR_v90007493mg [Xenopus tropicalis]	XM_018572445.1/0.0/PREDICTED: Nanorana parkeri heterogeneous nuclear ribonucleoprotein H-like (LOC108800463), transcript variant X1, mRNA	sp|O35737|HNRH1_MOUSE/8.0e-196/Heterogeneous nuclear ribonucleoprotein H OS=Mus musculus GN=Hnrnph1 PE=1 SV=3	xtr:448155/4.7e-235/hnrnph1, hnrnph, hnrnph1-a, hnrnph1-b, hnrnph2, hnrph, hnrph1, hnrph2; heterogeneous nuclear ribonucleoprotein H1 (H); K12898 heterogeneous nuclear ribonucleoprotein F/H	Hs5031753/5.8e-196/[A] KOG4211 Splicing factor hnRNP-F and related RNA-binding proteins	PS50102/10.497/Eukaryotic RNA Recognition Motif (RRM) profile.	cellular_component:GO:0030529//intracellular ribonucleoprotein complex;GO:0019013//viral nucleocapsid;molecular_function:GO:0003723//RNA binding;
CL188.Contig3_All	NP_001005664.1/5.1e-238/heterogeneous nuclear ribonucleoprotein H [Xenopus tropicalis] >AAH74690.1 heterogeneous nuclear ribonucleoprotein H2 (H') [Xenopus tropicalis] >CAJ83715.1 hnrph1 [Xenopus tropicalis] >OCA40153.1 hypothetical protein XENTR_v90007493mg [Xenopus tropicalis]	NM_001005664.1/0.0/Xenopus tropicalis heterogeneous nuclear ribonucleoprotein H1 (hnrnph1), mRNA &gt;BC074690.1 Xenopus tropicalis heterogeneous nuclear ribonucleoprotein H2 (H&apos;), mRNA (cDNA clone MGC:69543 IMAGE:5336654), complete cds	sp|O35737|HNRH1_MOUSE/9.1e-197/Heterogeneous nuclear ribonucleoprotein H OS=Mus musculus GN=Hnrnph1 PE=1 SV=3	xtr:448155/6.7e-239/hnrnph1, hnrnph, hnrnph1-a, hnrnph1-b, hnrnph2, hnrph, hnrph1, hnrph2; heterogeneous nuclear ribonucleoprotein H1 (H); K12898 heterogeneous nuclear ribonucleoprotein F/H	Hs5031753/6.6e-197/[A] KOG4211 Splicing factor hnRNP-F and related RNA-binding proteins	PF00076/2.2E-12/RNA recognition motif. (a.k.a. RRM, RBD, or RNP domain)	cellular_component:GO:0030529//intracellular ribonucleoprotein complex;GO:0019013//viral nucleocapsid;molecular_function:GO:0003723//RNA binding;
CL189.Contig1_All	NA	NA	NA	NA	NA	NA	NA
CL189.Contig2_All	NA	NA	NA	NA	NA	NA	NA
CL189.Contig3_All	NA	NA	NA	NA	NA	NA	NA
CL190.Contig1_All	XP_018410127.1/1.0e-122/PREDICTED: persulfide dioxygenase ETHE1, mitochondrial [Nanorana parkeri]	NM_001085935.1/0.0/Xenopus laevis ethylmalonic encephalopathy 1 L homeolog (ethe1.L), mRNA &gt;BC041511.1 Xenopus laevis ETHE1 protein, mRNA (cDNA clone MGC:53036 IMAGE:5537336), complete cds	sp|Q9DCM0|ETHE1_MOUSE/8.3e-98/Persulfide dioxygenase ETHE1, mitochondrial OS=Mus musculus GN=Ethe1 PE=1 SV=2	npr:108785537/1.4e-123/ETHE1; persulfide dioxygenase ETHE1, mitochondrial; K17725 sulfur dioxygenase [EC:1.13.11.18]	Hs7657687/2.0e-93/[R] KOG0814 Glyoxylase	NA	NA
CL190.Contig2_All	XP_018410127.1/1.9e-87/PREDICTED: persulfide dioxygenase ETHE1, mitochondrial [Nanorana parkeri]	NM_001085935.1/0.0/Xenopus laevis ethylmalonic encephalopathy 1 L homeolog (ethe1.L), mRNA &gt;BC041511.1 Xenopus laevis ETHE1 protein, mRNA (cDNA clone MGC:53036 IMAGE:5537336), complete cds	sp|Q9DCM0|ETHE1_MOUSE/7.1e-73/Persulfide dioxygenase ETHE1, mitochondrial OS=Mus musculus GN=Ethe1 PE=1 SV=2	npr:108785537/2.5e-88/ETHE1; persulfide dioxygenase ETHE1, mitochondrial; K17725 sulfur dioxygenase [EC:1.13.11.18]	Hs7657687/2.0e-72/[R] KOG0814 Glyoxylase	PTHR11935:SF102/2.5E-104/--	NA
CL191.Contig1_All	NA	NA	NA	NA	NA	NA	NA
CL191.Contig2_All	NA	NA	NA	NA	NA	NA	NA
CL192.Contig1_All	XP_005283505.1/0.0e+00/PREDICTED: putative polypeptide N-acetylgalactosaminyltransferase-like protein 3 [Chrysemys picta bellii]	XM_002935801.3/0.0/PREDICTED: Xenopus tropicalis Williams-Beuren syndrome chromosome region 17 (wbscr17), mRNA	sp|Q6IS24|GLT17_HUMAN/0.0e+00/Polypeptide N-acetylgalactosaminyltransferase 17 OS=Homo sapiens GN=GALNT17 PE=2 SV=2	cpic:101938067/0.0e+00/WBSCR17; Williams-Beuren syndrome chromosome region 17; K00710 polypeptide N-acetylgalactosaminyltransferase [EC:2.4.1.41]	Hs11141879_2/4.6e-215/[O] KOG3736 Polypeptide N-acetylgalactosaminyltransferase	PS50231/14.65/Lectin domain of ricin B chain profile.	NA
CL192.Contig2_All	XP_005283505.1/0.0e+00/PREDICTED: putative polypeptide N-acetylgalactosaminyltransferase-like protein 3 [Chrysemys picta bellii]	XM_002935801.3/0.0/PREDICTED: Xenopus tropicalis Williams-Beuren syndrome chromosome region 17 (wbscr17), mRNA	sp|Q6IS24|GLT17_HUMAN/0.0e+00/Polypeptide N-acetylgalactosaminyltransferase 17 OS=Homo sapiens GN=GALNT17 PE=2 SV=2	cpic:101938067/0.0e+00/WBSCR17; Williams-Beuren syndrome chromosome region 17; K00710 polypeptide N-acetylgalactosaminyltransferase [EC:2.4.1.41]	Hs11141879_2/5.3e-215/[O] KOG3736 Polypeptide N-acetylgalactosaminyltransferase	PS50231/14.65/Lectin domain of ricin B chain profile.	NA
CL193.Contig1_All	NA	AL772340.19/0.0/Zebrafish DNA sequence from clone CH211-150G2 in linkage group 7, complete sequence	NA	NA	NA	NA	NA
CL193.Contig2_All	XP_018086061.1/1.7e-112/PREDICTED: ankyrin repeat domain-containing protein 9-like [Xenopus laevis] >OCT68408.1 hypothetical protein XELAEV_18039707mg [Xenopus laevis]	AL772340.19/0.0/Zebrafish DNA sequence from clone CH211-150G2 in linkage group 7, complete sequence	sp|Q96BM1|ANKR9_HUMAN/2.7e-83/Ankyrin repeat domain-containing protein 9 OS=Homo sapiens GN=ANKRD9 PE=2 SV=1	NA	Hs17453189/2.0e-83/[R] KOG0504 FOG: Ankyrin repeat	PS50297/11.93/Ankyrin repeat region circular profile.	NA
CL194.Contig1_All	NA	NA	NA	NA	NA	NA	NA
CL194.Contig2_All	NA	NA	NA	NA	NA	NA	NA
CL195.Contig1_All	NA	NA	NA	NA	NA	NA	NA
CL195.Contig2_All	NA	NA	NA	NA	NA	NA	NA
CL196.Contig1_All	XP_018119036.1/3.9e-298/PREDICTED: von Willebrand factor A domain-containing protein 5B2-like isoform X1 [Xenopus laevis]	XM_018576548.1/0.0/PREDICTED: Nanorana parkeri von Willebrand factor A domain containing 5B2 (VWA5B2), mRNA	sp|Q8N398|VW5B2_HUMAN/4.8e-133/von Willebrand factor A domain-containing protein 5B2 OS=Homo sapiens GN=VWA5B2 PE=2 SV=2	npr:108804700/4.2e-91/ALG3; dol-P-Man:Man(5)GlcNAc(2)-PP-Dol alpha-1,3-mannosyltransferase isoform X1; K03845 alpha-1,3-mannosyltransferase [EC:2.4.1.258]	Hs5031953/4.2e-70/[G] KOG2762 Mannosyltransferase	PTHR10338:SF107/4.8E-268/--	NA
CL196.Contig2_All	XP_018119036.1/3.7e-298/PREDICTED: von Willebrand factor A domain-containing protein 5B2-like isoform X1 [Xenopus laevis]	XM_018576548.1/0.0/PREDICTED: Nanorana parkeri von Willebrand factor A domain containing 5B2 (VWA5B2), mRNA	sp|Q8N398|VW5B2_HUMAN/4.6e-133/von Willebrand factor A domain-containing protein 5B2 OS=Homo sapiens GN=VWA5B2 PE=2 SV=2	xla:100037243/9.6e-45/alg3.S, alg3; ALG3, alpha-1,3- mannosyltransferase S homeolog; K03845 alpha-1,3-mannosyltransferase [EC:2.4.1.258]	Hs5031953/6.9e-30/[G] KOG2762 Mannosyltransferase	PTHR10338:SF107/4.8E-268/--	NA
CL196.Contig3_All	XP_018432050.1/0.0e+00/PREDICTED: von Willebrand factor A domain-containing protein 5B2 [Nanorana parkeri]	XM_018576548.1/0.0/PREDICTED: Nanorana parkeri von Willebrand factor A domain containing 5B2 (VWA5B2), mRNA	sp|Q8N398|VW5B2_HUMAN/1.6e-181/von Willebrand factor A domain-containing protein 5B2 OS=Homo sapiens GN=VWA5B2 PE=2 SV=2	npr:108804700/4.1e-91/ALG3; dol-P-Man:Man(5)GlcNAc(2)-PP-Dol alpha-1,3-mannosyltransferase isoform X1; K03845 alpha-1,3-mannosyltransferase [EC:2.4.1.258]	Hs5031953/4.2e-70/[G] KOG2762 Mannosyltransferase	PTHR10338:SF107/0.0/--	NA
CL196.Contig4_All	XP_018432050.1/0.0e+00/PREDICTED: von Willebrand factor A domain-containing protein 5B2 [Nanorana parkeri]	XM_018576548.1/0.0/PREDICTED: Nanorana parkeri von Willebrand factor A domain containing 5B2 (VWA5B2), mRNA	sp|Q8N398|VW5B2_HUMAN/1.8e-181/von Willebrand factor A domain-containing protein 5B2 OS=Homo sapiens GN=VWA5B2 PE=2 SV=2	npr:108804700/7.2e-214/ALG3; dol-P-Man:Man(5)GlcNAc(2)-PP-Dol alpha-1,3-mannosyltransferase isoform X1; K03845 alpha-1,3-mannosyltransferase [EC:2.4.1.258]	Hs5031953/3.9e-170/[G] KOG2762 Mannosyltransferase	PTHR10338:SF107/0.0/--	NA
CL196.Contig5_All	XP_018432051.1/2.9e-213/PREDICTED: dol-P-Man:Man(5)GlcNAc(2)-PP-Dol alpha-1,3-mannosyltransferase isoform X1 [Nanorana parkeri]	XM_005284015.2/0.0/PREDICTED: Chrysemys picta bellii ALG3, alpha-1,3- mannosyltransferase (ALG3), mRNA	sp|Q8K2A8|ALG3_MOUSE/1.7e-170/Dol-P-Man:Man(5)GlcNAc(2)-PP-Dol alpha-1,3-mannosyltransferase OS=Mus musculus GN=Alg3 PE=1 SV=2	npr:108804700/3.9e-214/ALG3; dol-P-Man:Man(5)GlcNAc(2)-PP-Dol alpha-1,3-mannosyltransferase isoform X1; K03845 alpha-1,3-mannosyltransferase [EC:2.4.1.258]	Hs5031953/2.1e-170/[G] KOG2762 Mannosyltransferase	PTHR12646/2.1E-247/--	biological_process:GO:0006486//protein glycosylation;cellular_component:GO:0005783//endoplasmic reticulum;GO:0016021//integral component of membrane;GO:0005789//endoplasmic reticulum membrane;molecular_function:GO:0000033//alpha-1,3-mannosyltransferase activity;GO:0052925//dol-P-Man:Man(5)GlcNAc(2)-PP-Dol alpha-1,3-mannosyltransferase activity;
CL196.Contig6_All	XP_018119036.1/4.3e-298/PREDICTED: von Willebrand factor A domain-containing protein 5B2-like isoform X1 [Xenopus laevis]	XM_018576548.1/0.0/PREDICTED: Nanorana parkeri von Willebrand factor A domain containing 5B2 (VWA5B2), mRNA	sp|Q8K2A8|ALG3_MOUSE/3.3e-170/Dol-P-Man:Man(5)GlcNAc(2)-PP-Dol alpha-1,3-mannosyltransferase OS=Mus musculus GN=Alg3 PE=1 SV=2	npr:108804700/7.5e-214/ALG3; dol-P-Man:Man(5)GlcNAc(2)-PP-Dol alpha-1,3-mannosyltransferase isoform X1; K03845 alpha-1,3-mannosyltransferase [EC:2.4.1.258]	Hs5031953/4.0e-170/[G] KOG2762 Mannosyltransferase	PTHR10338:SF107/4.8E-268/--	NA
CL196.Contig7_All	XP_018432051.1/3.1e-213/PREDICTED: dol-P-Man:Man(5)GlcNAc(2)-PP-Dol alpha-1,3-mannosyltransferase isoform X1 [Nanorana parkeri]	XM_005284015.2/0.0/PREDICTED: Chrysemys picta bellii ALG3, alpha-1,3- mannosyltransferase (ALG3), mRNA	sp|Q8K2A8|ALG3_MOUSE/1.8e-170/Dol-P-Man:Man(5)GlcNAc(2)-PP-Dol alpha-1,3-mannosyltransferase OS=Mus musculus GN=Alg3 PE=1 SV=2	npr:108804700/4.0e-214/ALG3; dol-P-Man:Man(5)GlcNAc(2)-PP-Dol alpha-1,3-mannosyltransferase isoform X1; K03845 alpha-1,3-mannosyltransferase [EC:2.4.1.258]	Hs5031953/2.2e-170/[G] KOG2762 Mannosyltransferase	PTHR12646/2.1E-247/--	biological_process:GO:0006486//protein glycosylation;cellular_component:GO:0005783//endoplasmic reticulum;GO:0016021//integral component of membrane;GO:0005789//endoplasmic reticulum membrane;molecular_function:GO:0000033//alpha-1,3-mannosyltransferase activity;GO:0052925//dol-P-Man:Man(5)GlcNAc(2)-PP-Dol alpha-1,3-mannosyltransferase activity;
CL196.Contig8_All	XP_018432050.1/9.0e-88/PREDICTED: von Willebrand factor A domain-containing protein 5B2 [Nanorana parkeri]	NA	sp|Q3UR50|VW5B2_MOUSE/1.9e-39/von Willebrand factor A domain-containing protein 5B2 OS=Mus musculus GN=Vwa5b2 PE=2 SV=2	xla:100037243/4.8e-45/alg3.S, alg3; ALG3, alpha-1,3- mannosyltransferase S homeolog; K03845 alpha-1,3-mannosyltransferase [EC:2.4.1.258]	Hs5031953/3.4e-30/[G] KOG2762 Mannosyltransferase	PTHR10338:SF107/1.6E-89/--	NA
CL196.Contig9_All	XP_018119036.1/4.0e-298/PREDICTED: von Willebrand factor A domain-containing protein 5B2-like isoform X1 [Xenopus laevis]	XM_018576548.1/0.0/PREDICTED: Nanorana parkeri von Willebrand factor A domain containing 5B2 (VWA5B2), mRNA	sp|Q8N398|VW5B2_HUMAN/5.0e-133/von Willebrand factor A domain-containing protein 5B2 OS=Homo sapiens GN=VWA5B2 PE=2 SV=2	npr:108804700/4.3e-91/ALG3; dol-P-Man:Man(5)GlcNAc(2)-PP-Dol alpha-1,3-mannosyltransferase isoform X1; K03845 alpha-1,3-mannosyltransferase [EC:2.4.1.258]	Hs5031953/4.3e-70/[G] KOG2762 Mannosyltransferase	PTHR10338:SF107/4.8E-268/--	NA
CL196.Contig10_All	XP_018432050.1/1.9e-100/PREDICTED: von Willebrand factor A domain-containing protein 5B2 [Nanorana parkeri]	NA	sp|Q8N398|VW5B2_HUMAN/1.2e-43/von Willebrand factor A domain-containing protein 5B2 OS=Homo sapiens GN=VWA5B2 PE=2 SV=2	xla:100037243/4.4e-45/alg3.S, alg3; ALG3, alpha-1,3- mannosyltransferase S homeolog; K03845 alpha-1,3-mannosyltransferase [EC:2.4.1.258]	Hs5031953/3.2e-30/[G] KOG2762 Mannosyltransferase	PTHR10338:SF107/2.2E-96/--	NA
CL196.Contig11_All	XP_018119677.1/1.2e-90/PREDICTED: ALG3, alpha-1,3- mannosyltransferase S homeolog isoform X2 [Xenopus laevis] >AAI70387.1 Alg3 protein [Xenopus laevis] >OCT78453.1 hypothetical protein XELAEV_18029551mg [Xenopus laevis]	XM_004654335.2/0.0/PREDICTED: Jaculus jaculus ALG3, alpha-1,3- mannosyltransferase (Alg3), transcript variant X3, mRNA	sp|Q8K2A8|ALG3_MOUSE/2.4e-72/Dol-P-Man:Man(5)GlcNAc(2)-PP-Dol alpha-1,3-mannosyltransferase OS=Mus musculus GN=Alg3 PE=1 SV=2	npr:108804700/2.1e-91/ALG3; dol-P-Man:Man(5)GlcNAc(2)-PP-Dol alpha-1,3-mannosyltransferase isoform X1; K03845 alpha-1,3-mannosyltransferase [EC:2.4.1.258]	Hs5031953/2.2e-70/[G] KOG2762 Mannosyltransferase	PTHR12646:SF0/2.5E-99/--	biological_process:GO:0006486//protein glycosylation;cellular_component:GO:0005783//endoplasmic reticulum;GO:0016021//integral component of membrane;GO:0005789//endoplasmic reticulum membrane;molecular_function:GO:0000033//alpha-1,3-mannosyltransferase activity;GO:0052925//dol-P-Man:Man(5)GlcNAc(2)-PP-Dol alpha-1,3-mannosyltransferase activity;
CL196.Contig12_All	XP_018119036.1/4.3e-298/PREDICTED: von Willebrand factor A domain-containing protein 5B2-like isoform X1 [Xenopus laevis]	XM_018576548.1/0.0/PREDICTED: Nanorana parkeri von Willebrand factor A domain containing 5B2 (VWA5B2), mRNA	sp|Q8K2A8|ALG3_MOUSE/3.2e-170/Dol-P-Man:Man(5)GlcNAc(2)-PP-Dol alpha-1,3-mannosyltransferase OS=Mus musculus GN=Alg3 PE=1 SV=2	npr:108804700/7.3e-214/ALG3; dol-P-Man:Man(5)GlcNAc(2)-PP-Dol alpha-1,3-mannosyltransferase isoform X1; K03845 alpha-1,3-mannosyltransferase [EC:2.4.1.258]	Hs5031953/3.9e-170/[G] KOG2762 Mannosyltransferase	PTHR10338:SF107/4.8E-268/--	NA
CL196.Contig13_All	XP_018432050.1/9.0e-88/PREDICTED: von Willebrand factor A domain-containing protein 5B2 [Nanorana parkeri]	NA	sp|Q3UR50|VW5B2_MOUSE/1.9e-39/von Willebrand factor A domain-containing protein 5B2 OS=Mus musculus GN=Vwa5b2 PE=2 SV=2	xla:100037243/4.8e-45/alg3.S, alg3; ALG3, alpha-1,3- mannosyltransferase S homeolog; K03845 alpha-1,3-mannosyltransferase [EC:2.4.1.258]	Hs5031953/3.4e-30/[G] KOG2762 Mannosyltransferase	PTHR10338:SF107/1.6E-89/--	NA
CL196.Contig14_All	XP_018432050.1/3.4e-113/PREDICTED: von Willebrand factor A domain-containing protein 5B2 [Nanorana parkeri]	NA	sp|Q8N398|VW5B2_HUMAN/3.7e-45/von Willebrand factor A domain-containing protein 5B2 OS=Homo sapiens GN=VWA5B2 PE=2 SV=2	xla:100037243/4.4e-45/alg3.S, alg3; ALG3, alpha-1,3- mannosyltransferase S homeolog; K03845 alpha-1,3-mannosyltransferase [EC:2.4.1.258]	Hs5031953/3.2e-30/[G] KOG2762 Mannosyltransferase	PTHR10338:SF107/2.2E-96/--	NA
CL196.Contig15_All	XP_018432050.1/2.2e-100/PREDICTED: von Willebrand factor A domain-containing protein 5B2 [Nanorana parkeri]	XM_004654335.2/0.0/PREDICTED: Jaculus jaculus ALG3, alpha-1,3- mannosyltransferase (Alg3), transcript variant X3, mRNA	sp|Q8K2A8|ALG3_MOUSE/2.4e-72/Dol-P-Man:Man(5)GlcNAc(2)-PP-Dol alpha-1,3-mannosyltransferase OS=Mus musculus GN=Alg3 PE=1 SV=2	npr:108804700/2.1e-91/ALG3; dol-P-Man:Man(5)GlcNAc(2)-PP-Dol alpha-1,3-mannosyltransferase isoform X1; K03845 alpha-1,3-mannosyltransferase [EC:2.4.1.258]	Hs5031953/2.1e-70/[G] KOG2762 Mannosyltransferase	PTHR10338:SF107/2.2E-96/--	NA
CL197.Contig1_All	XP_018411888.1/3.5e-18/PREDICTED: glucocorticoid modulatory element-binding protein 2 [Nanorana parkeri]	NA	sp|P58929|GMEB2_MOUSE/8.5e-14/Glucocorticoid modulatory element-binding protein 2 OS=Mus musculus GN=Gmeb2 PE=2 SV=2	NA	Hs6912568/4.0e-13/[DK] KOG4333 Nuclear DEAF-1 related transcriptional regulator (suppressin) and related SAND domain proteins	PTHR10417:SF2/2.7E-19/--	cellular_component:GO:0005634//nucleus;molecular_function:GO:0003677//DNA binding;GO:0003713//transcription coactivator activity;
CL197.Contig2_All	XP_018092592.1/8.7e-238/PREDICTED: glucocorticoid modulatory element binding protein 2 L homeolog isoform X1 [Xenopus laevis] >OCT60338.1 hypothetical protein XELAEV_18046354mg [Xenopus laevis]	XM_017515662.1/0.0/PREDICTED: Cebus capucinus imitator glucocorticoid modulatory element binding protein 2 (GMEB2), transcript variant X1, mRNA	sp|P58929|GMEB2_MOUSE/4.5e-212/Glucocorticoid modulatory element-binding protein 2 OS=Mus musculus GN=Gmeb2 PE=2 SV=2	NA	Hs6912568/2.0e-209/[DK] KOG4333 Nuclear DEAF-1 related transcriptional regulator (suppressin) and related SAND domain proteins	PS50864/22.814/SAND domain profile.	cellular_component:GO:0005634//nucleus;molecular_function:GO:0003677//DNA binding;GO:0003713//transcription coactivator activity;
CL198.Contig1_All	XP_018105876.1/6.2e-55/PREDICTED: CREB/ATF bZIP transcription factor-like [Xenopus laevis] >OCT93312.1 hypothetical protein XELAEV_18016379mg [Xenopus laevis]	NA	sp|Q91ZR3|ZHANG_MOUSE/4.1e-40/CREB/ATF bZIP transcription factor OS=Mus musculus GN=Crebzf PE=1 SV=2	xla:108710035/8.3e-56/CREB/ATF bZIP transcription factor-like; K21548 ATF/CREB family transcription factor	At4g18670/4.2e-10/[M] LSE0601 A Pollen extensin-like protein (Pex)	PTHR14312/2.4E-58/--	biological_process:GO:0045892//negative regulation of transcription, DNA-templated;GO:0006351//transcription, DNA-templated;GO:0051090//regulation of DNA binding transcription factor activity;GO:0045814//negative regulation of gene expression, epigenetic;GO:0009615//response to virus;cellular_component:GO:0005634//nucleus;GO:0005739//mitochondrion;molecular_function:GO:0042802//identical protein …
CL198.Contig2_All	XP_018105876.1/9.4e-55/PREDICTED: CREB/ATF bZIP transcription factor-like [Xenopus laevis] >OCT93312.1 hypothetical protein XELAEV_18016379mg [Xenopus laevis]	NA	sp|Q91ZR3|ZHANG_MOUSE/6.2e-40/CREB/ATF bZIP transcription factor OS=Mus musculus GN=Crebzf PE=1 SV=2	xla:108710035/1.2e-55/CREB/ATF bZIP transcription factor-like; K21548 ATF/CREB family transcription factor	At4g18670/6.3e-10/[M] LSE0601 A Pollen extensin-like protein (Pex)	PTHR14312/2.4E-58/--	biological_process:GO:0045892//negative regulation of transcription, DNA-templated;GO:0006351//transcription, DNA-templated;GO:0051090//regulation of DNA binding transcription factor activity;GO:0045814//negative regulation of gene expression, epigenetic;GO:0009615//response to virus;cellular_component:GO:0005634//nucleus;GO:0005739//mitochondrion;molecular_function:GO:0042802//identical protein …
CL198.Contig3_All	XP_018105876.1/4.1e-52/PREDICTED: CREB/ATF bZIP transcription factor-like [Xenopus laevis] >OCT93312.1 hypothetical protein XELAEV_18016379mg [Xenopus laevis]	NA	sp|Q91ZR3|ZHANG_MOUSE/2.0e-40/CREB/ATF bZIP transcription factor OS=Mus musculus GN=Crebzf PE=1 SV=2	xla:108710035/5.4e-53/CREB/ATF bZIP transcription factor-like; K21548 ATF/CREB family transcription factor	At4g18670/5.9e-10/[M] LSE0601 A Pollen extensin-like protein (Pex)	PTHR14312/5.6E-56/--	molecular_function:GO:0003700//DNA binding transcription factor activity;
CL198.Contig4_All	XP_018105876.1/7.1e-48/PREDICTED: CREB/ATF bZIP transcription factor-like [Xenopus laevis] >OCT93312.1 hypothetical protein XELAEV_18016379mg [Xenopus laevis]	NA	sp|Q91ZR3|ZHANG_MOUSE/1.8e-40/CREB/ATF bZIP transcription factor OS=Mus musculus GN=Crebzf PE=1 SV=2	xla:108710035/9.5e-49/CREB/ATF bZIP transcription factor-like; K21548 ATF/CREB family transcription factor	NA	NA	molecular_function:GO:0003700//DNA binding transcription factor activity;
CL198.Contig5_All	XP_018105876.1/5.3e-52/PREDICTED: CREB/ATF bZIP transcription factor-like [Xenopus laevis] >OCT93312.1 hypothetical protein XELAEV_18016379mg [Xenopus laevis]	NA	sp|Q91ZR3|ZHANG_MOUSE/2.6e-40/CREB/ATF bZIP transcription factor OS=Mus musculus GN=Crebzf PE=1 SV=2	xla:108710035/7.1e-53/CREB/ATF bZIP transcription factor-like; K21548 ATF/CREB family transcription factor	At4g18670/7.7e-10/[M] LSE0601 A Pollen extensin-like protein (Pex)	PTHR14312/5.6E-56/--	molecular_function:GO:0003700//DNA binding transcription factor activity;
CL199.Contig1_All	NP_001085301.1/7.4e-305/solute carrier family 43 (amino acid system L transporter), member 2 L homeolog [Xenopus laevis] >AAH97640.1 Slc43a2 protein [Xenopus laevis] >OCT94212.1 hypothetical protein XELAEV_18011880mg [Xenopus laevis]	NM_001091832.1/0.0/Xenopus laevis solute carrier family 43 (amino acid system L transporter), member 2 L homeolog (slc43a2.L), mRNA &gt;BC097640.1 Xenopus laevis solute carrier family 43, member 2, mRNA (cDNA clone MGC:114900 IMAGE:5537175), complete cds	sp|A4IHK6|LAT4_XENTR/2.2e-306/Large neutral amino acids transporter small subunit 4 OS=Xenopus tropicalis GN=slc43a2 PE=2 SV=1	xla:443700/9.8e-306/slc43a2.L, lat4, slc43a2; solute carrier family 43 (amino acid system L transporter), member 2 L homeolog; K08229 MFS transporter, LAT3 family, solute carrier family 43, member 2	NA	PTHR20766/0.0/--	cellular_component:GO:0005887//integral component of plasma membrane;GO:0016021//integral component of membrane;molecular_function:GO:0015175//neutral amino acid transmembrane transporter activity;GO:0015179//L-amino acid transmembrane transporter activity;
CL199.Contig2_All	NP_001085301.1/7.5e-305/solute carrier family 43 (amino acid system L transporter), member 2 L homeolog [Xenopus laevis] >AAH97640.1 Slc43a2 protein [Xenopus laevis] >OCT94212.1 hypothetical protein XELAEV_18011880mg [Xenopus laevis]	NM_001091832.1/0.0/Xenopus laevis solute carrier family 43 (amino acid system L transporter), member 2 L homeolog (slc43a2.L), mRNA &gt;BC097640.1 Xenopus laevis solute carrier family 43, member 2, mRNA (cDNA clone MGC:114900 IMAGE:5537175), complete cds	sp|A4IHK6|LAT4_XENTR/2.2e-306/Large neutral amino acids transporter small subunit 4 OS=Xenopus tropicalis GN=slc43a2 PE=2 SV=1	xla:443700/9.9e-306/slc43a2.L, lat4, slc43a2; solute carrier family 43 (amino acid system L transporter), member 2 L homeolog; K08229 MFS transporter, LAT3 family, solute carrier family 43, member 2	NA	PTHR20766/0.0/--	cellular_component:GO:0005887//integral component of plasma membrane;GO:0016021//integral component of membrane;molecular_function:GO:0015175//neutral amino acid transmembrane transporter activity;GO:0015179//L-amino acid transmembrane transporter activity;
CL199.Contig3_All	OCA44228.1/1.4e-43/hypothetical protein XENTR_v900045462mg, partial [Xenopus tropicalis]	NA	sp|A4IHK6|LAT4_XENTR/8.1e-46/Large neutral amino acids transporter small subunit 4 OS=Xenopus tropicalis GN=slc43a2 PE=2 SV=1	xtr:100124757/1.8e-44/slc43a2, lat4; solute carrier family 43 (amino acid system L transporter), member 2; K08229 MFS transporter, LAT3 family, solute carrier family 43, member 2	NA	NA	cellular_component:GO:0005887//integral component of plasma membrane;GO:0016021//integral component of membrane;molecular_function:GO:0015175//neutral amino acid transmembrane transporter activity;GO:0015179//L-amino acid transmembrane transporter activity;
CL200.Contig1_All	AAH71019.1/1.9e-27/LOC432093 protein, partial [Xenopus laevis]	NA	sp|Q5E9W3|PYRD_BOVIN/2.6e-26/Dihydroorotate dehydrogenase (quinone), mitochondrial OS=Bos taurus GN=DHODH PE=1 SV=1	xla:432093/5.6e-28/dhodh.L, dhodh; dihydroorotate dehydrogenase (quinone) L homeolog; K00254 dihydroorotate dehydrogenase [EC:1.3.5.2]	Hs16753223/1.2e-25/[F] KOG1436 Dihydroorotate dehydrogenase	NA	biological_process:GO:0044205//'de novo' UMP biosynthetic process;GO:0006207//'de novo' pyrimidine nucleobase biosynthetic process;cellular_component:GO:0005743//mitochondrial inner membrane;GO:0016021//integral component of membrane;molecular_function:GO:0004152//dihydroorotate dehydrogenase activity;
CL200.Contig2_All	NP_001025575.1/6.0e-151/dihydroorotate dehydrogenase (quinone), mitochondrial [Xenopus tropicalis] >AAH91012.1 MGC107816 protein [Xenopus tropicalis]	XM_015811417.1/0.0/PREDICTED: Protobothrops mucrosquamatus dihydroorotate dehydrogenase (quinone) (DHODH), mRNA	sp|Q5E9W3|PYRD_BOVIN/2.1e-129/Dihydroorotate dehydrogenase (quinone), mitochondrial OS=Bos taurus GN=DHODH PE=1 SV=1	xtr:594963/7.9e-152/dhodh; dihydroorotate dehydrogenase (quinone); K00254 dihydroorotate dehydrogenase [EC:1.3.5.2]	Hs16753223/5.3e-90/[F] KOG1436 Dihydroorotate dehydrogenase	PF01180/2.0E-57/Dihydroorotate dehydrogenase	biological_process:GO:0044205//'de novo' UMP biosynthetic process;GO:0006207//'de novo' pyrimidine nucleobase biosynthetic process;cellular_component:GO:0005743//mitochondrial inner membrane;GO:0016021//integral component of membrane;molecular_function:GO:0004152//dihydroorotate dehydrogenase activity;
CL200.Contig3_All	XP_015443192.1/8.1e-91/PREDICTED: dihydroorotate dehydrogenase (quinone), mitochondrial isoform X5 [Pteropus alecto]	XM_015811417.1/0.0/PREDICTED: Protobothrops mucrosquamatus dihydroorotate dehydrogenase (quinone) (DHODH), mRNA	sp|Q63707|PYRD_RAT/3.7e-85/Dihydroorotate dehydrogenase (quinone), mitochondrial OS=Rattus norvegicus GN=Dhodh PE=1 SV=1	xtr:594963/5.9e-90/dhodh; dihydroorotate dehydrogenase (quinone); K00254 dihydroorotate dehydrogenase [EC:1.3.5.2]	Hs16753223/2.5e-83/[F] KOG1436 Dihydroorotate dehydrogenase	PTHR11938/1.2E-81/--	biological_process:GO:0044205//'de novo' UMP biosynthetic process;GO:0006207//'de novo' pyrimidine nucleobase biosynthetic process;cellular_component:GO:0005743//mitochondrial inner membrane;GO:0016021//integral component of membrane;molecular_function:GO:0004152//dihydroorotate dehydrogenase activity;
CL200.Contig4_All	OCA37817.1/1.8e-124/hypothetical protein XENTR_v90011509mg [Xenopus tropicalis]	XM_015811417.1/0.0/PREDICTED: Protobothrops mucrosquamatus dihydroorotate dehydrogenase (quinone) (DHODH), mRNA	sp|Q5E9W3|PYRD_BOVIN/1.2e-106/Dihydroorotate dehydrogenase (quinone), mitochondrial OS=Bos taurus GN=DHODH PE=1 SV=1	xtr:594963/4.1e-125/dhodh; dihydroorotate dehydrogenase (quinone); K00254 dihydroorotate dehydrogenase [EC:1.3.5.2]	Hs16753223/8.2e-68/[F] KOG1436 Dihydroorotate dehydrogenase	PS00911/-/Dihydroorotate dehydrogenase signature 1.	biological_process:GO:0044205//'de novo' UMP biosynthetic process;GO:0006207//'de novo' pyrimidine nucleobase biosynthetic process;cellular_component:GO:0005743//mitochondrial inner membrane;GO:0016021//integral component of membrane;molecular_function:GO:0004152//dihydroorotate dehydrogenase activity;
CL200.Contig5_All	NP_001025575.1/6.8e-113/dihydroorotate dehydrogenase (quinone), mitochondrial [Xenopus tropicalis] >AAH91012.1 MGC107816 protein [Xenopus tropicalis]	XM_015811417.1/0.0/PREDICTED: Protobothrops mucrosquamatus dihydroorotate dehydrogenase (quinone) (DHODH), mRNA	sp|Q5R6X6|PYRD_PONAB/8.1e-100/Dihydroorotate dehydrogenase (quinone), mitochondrial OS=Pongo abelii GN=DHODH PE=2 SV=1	xtr:594963/9.0e-114/dhodh; dihydroorotate dehydrogenase (quinone); K00254 dihydroorotate dehydrogenase [EC:1.3.5.2]	Hs16753223/1.0e-99/[F] KOG1436 Dihydroorotate dehydrogenase	PF01180/3.6E-77/Dihydroorotate dehydrogenase	biological_process:GO:0044205//'de novo' UMP biosynthetic process;GO:0006207//'de novo' pyrimidine nucleobase biosynthetic process;cellular_component:GO:0005743//mitochondrial inner membrane;GO:0016021//integral component of membrane;molecular_function:GO:0004152//dihydroorotate dehydrogenase activity;
CL200.Contig6_All	NP_001025575.1/9.7e-149/dihydroorotate dehydrogenase (quinone), mitochondrial [Xenopus tropicalis] >AAH91012.1 MGC107816 protein [Xenopus tropicalis]	XM_015811417.1/0.0/PREDICTED: Protobothrops mucrosquamatus dihydroorotate dehydrogenase (quinone) (DHODH), mRNA	sp|Q5E9W3|PYRD_BOVIN/8.9e-136/Dihydroorotate dehydrogenase (quinone), mitochondrial OS=Bos taurus GN=DHODH PE=1 SV=1	xtr:594963/1.3e-149/dhodh; dihydroorotate dehydrogenase (quinone); K00254 dihydroorotate dehydrogenase [EC:1.3.5.2]	Hs16753223/1.4e-135/[F] KOG1436 Dihydroorotate dehydrogenase	PS00912/-/Dihydroorotate dehydrogenase signature 2.	biological_process:GO:0044205//'de novo' UMP biosynthetic process;GO:0006207//'de novo' pyrimidine nucleobase biosynthetic process;cellular_component:GO:0005743//mitochondrial inner membrane;GO:0016021//integral component of membrane;molecular_function:GO:0004152//dihydroorotate dehydrogenase activity;
CL200.Contig7_All	XP_018112122.1/3.6e-52/PREDICTED: dihydroorotate dehydrogenase (quinone) L homeolog isoform X1 [Xenopus laevis]	NA	sp|Q5E9W3|PYRD_BOVIN/2.1e-46/Dihydroorotate dehydrogenase (quinone), mitochondrial OS=Bos taurus GN=DHODH PE=1 SV=1	xla:432093/1.0e-52/dhodh.L, dhodh; dihydroorotate dehydrogenase (quinone) L homeolog; K00254 dihydroorotate dehydrogenase [EC:1.3.5.2]	Hs16753223/4.4e-46/[F] KOG1436 Dihydroorotate dehydrogenase	PS00912/-/Dihydroorotate dehydrogenase signature 2.	biological_process:GO:0044205//'de novo' UMP biosynthetic process;GO:0006207//'de novo' pyrimidine nucleobase biosynthetic process;cellular_component:GO:0005743//mitochondrial inner membrane;GO:0016021//integral component of membrane;molecular_function:GO:0004152//dihydroorotate dehydrogenase activity;
CL200.Contig8_All	NP_001025575.1/2.9e-121/dihydroorotate dehydrogenase (quinone), mitochondrial [Xenopus tropicalis] >AAH91012.1 MGC107816 protein [Xenopus tropicalis]	XM_015811417.1/0.0/PREDICTED: Protobothrops mucrosquamatus dihydroorotate dehydrogenase (quinone) (DHODH), mRNA	sp|Q63707|PYRD_RAT/4.4e-111/Dihydroorotate dehydrogenase (quinone), mitochondrial OS=Rattus norvegicus GN=Dhodh PE=1 SV=1	xtr:594963/3.9e-122/dhodh; dihydroorotate dehydrogenase (quinone); K00254 dihydroorotate dehydrogenase [EC:1.3.5.2]	Hs16753223/1.0e-109/[F] KOG1436 Dihydroorotate dehydrogenase	PS00911/-/Dihydroorotate dehydrogenase signature 1.	biological_process:GO:0044205//'de novo' UMP biosynthetic process;GO:0006207//'de novo' pyrimidine nucleobase biosynthetic process;cellular_component:GO:0005743//mitochondrial inner membrane;GO:0016021//integral component of membrane;molecular_function:GO:0004152//dihydroorotate dehydrogenase activity;
CL200.Contig9_All	AAH71019.1/1.8e-103/LOC432093 protein, partial [Xenopus laevis]	XM_015811417.1/0.0/PREDICTED: Protobothrops mucrosquamatus dihydroorotate dehydrogenase (quinone) (DHODH), mRNA	sp|Q63707|PYRD_RAT/5.1e-95/Dihydroorotate dehydrogenase (quinone), mitochondrial OS=Rattus norvegicus GN=Dhodh PE=1 SV=1	xtr:594963/7.1e-104/dhodh; dihydroorotate dehydrogenase (quinone); K00254 dihydroorotate dehydrogenase [EC:1.3.5.2]	Hs16753223/7.7e-93/[F] KOG1436 Dihydroorotate dehydrogenase	PS00911/-/Dihydroorotate dehydrogenase signature 1.	biological_process:GO:0044205//'de novo' UMP biosynthetic process;GO:0006207//'de novo' pyrimidine nucleobase biosynthetic process;cellular_component:GO:0005743//mitochondrial inner membrane;GO:0016021//integral component of membrane;molecular_function:GO:0004152//dihydroorotate dehydrogenase activity;
CL200.Contig10_All	XP_015443192.1/3.7e-45/PREDICTED: dihydroorotate dehydrogenase (quinone), mitochondrial isoform X5 [Pteropus alecto]	NA	sp|Q63707|PYRD_RAT/7.0e-38/Dihydroorotate dehydrogenase (quinone), mitochondrial OS=Rattus norvegicus GN=Dhodh PE=1 SV=1	npr:108792184/7.2e-42/DHODH; LOW QUALITY PROTEIN: dihydroorotate dehydrogenase (quinone), mitochondrial; K00254 dihydroorotate dehydrogenase [EC:1.3.5.2]	Hs16753223/8.1e-36/[F] KOG1436 Dihydroorotate dehydrogenase	PF01180/1.7E-29/Dihydroorotate dehydrogenase	NA
CL201.Contig1_All	XP_016530595.1/3.6e-23/PREDICTED: 40S ribosomal protein S26 isoform X1 [Poecilia formosa]	XM_004068503.3/0.0/PREDICTED: Oryzias latipes ribosomal protein S26 (rps26), mRNA	sp|Q6Q312|RS26_SHEEP/2.6e-23/40S ribosomal protein S26 OS=Ovis aries GN=RPS26 PE=3 SV=3	hcq:109522462/6.3e-24/rps26; 40S ribosomal protein S26; K02976 small subunit ribosomal protein S26e	Hs15011936/1.9e-23/[J] KOG1768 40s ribosomal protein S26	PF01283/5.0E-24/Ribosomal protein S26e	biological_process:GO:0006412//translation;cellular_component:GO:0005840//ribosome;molecular_function:GO:0003735//structural constituent of ribosome;
CL201.Contig2_All	XP_005335675.1/6.2e-16/40S ribosomal protein S26 [Ictidomys tridecemlineatus]	XM_015344493.1/0.0/PREDICTED: Lepisosteus oculatus ribosomal protein S26 (rps26), mRNA	sp|Q6Q312|RS26_SHEEP/4.1e-17/40S ribosomal protein S26 OS=Ovis aries GN=RPS26 PE=3 SV=3	nfu:107385691/1.4e-16/rps26; 40S ribosomal protein S26; K02976 small subunit ribosomal protein S26e	Hs15011936/3.0e-17/[J] KOG1768 40s ribosomal protein S26	NA	NA
CL202.Contig1_All	XP_020911826.1/3.9e-47/uncharacterized protein LOC110249592 [Exaiptasia pallida] >KXJ07982.1 Drebrin-like protein [Exaiptasia pallida]	NA	NA	epa:110249592/5.1e-48/uncharacterized protein LOC110249592; K20520 drebrin-like protein	NA	PTHR10829/1.9E-29/--	cellular_component:GO:0005622//intracellular;molecular_function:GO:0003779//actin binding;
CL202.Contig2_All	XP_020911826.1/1.6e-43/uncharacterized protein LOC110249592 [Exaiptasia pallida] >KXJ07982.1 Drebrin-like protein [Exaiptasia pallida]	NA	NA	epa:110249592/2.1e-44/uncharacterized protein LOC110249592; K20520 drebrin-like protein	NA	PTHR10829:SF24/1.4E-26/--	cellular_component:GO:0005622//intracellular;molecular_function:GO:0003779//actin binding;
CL203.Contig1_All	NA	NA	NA	NA	NA	NA	NA
CL203.Contig2_All	NA	NA	NA	NA	NA	NA	NA
CL204.Contig1_All	NA	NA	NA	NA	NA	NA	NA
CL204.Contig2_All	NA	NA	NA	NA	NA	NA	NA
CL204.Contig3_All	XP_017952011.1/1.1e-80/PREDICTED: Fc receptor-like protein 4 [Xenopus tropicalis]	NA	sp|Q68SN8|FCRL5_MOUSE/4.8e-35/Fc receptor-like protein 5 OS=Mus musculus GN=Fcrl5 PE=1 SV=3	xtr:100485355/1.4e-81/Fc receptor-like protein 4; K06727 Fc receptor-like protein	Hs14550416/7.1e-28/[VT] LSE0290 H SH2 domain-containing phosphatase anchor protein	PF13927/1.2E-4/Immunoglobulin domain	NA
CL204.Contig4_All	NA	NA	NA	NA	NA	NA	NA
CL204.Contig5_All	NA	NA	NA	NA	NA	NA	NA
CL205.Contig1_All	XP_005908173.1/2.3e-101/PREDICTED: cellular nucleic acid-binding protein isoform X4 [Bos mutus] >XP_007948823.1 PREDICTED: cellular nucleic acid-binding protein isoform X3 [Orycteropus afer afer]	XM_009588120.1/0.0/PREDICTED: Fulmarus glacialis CCHC-type zinc finger, nucleic acid binding protein (CNBP), transcript variant X3, mRNA	sp|Q3T0Q6|CNBP_BOVIN/6.6e-103/Cellular nucleic acid-binding protein OS=Bos taurus GN=CNBP PE=2 SV=1	bta:504831/1.5e-101/CNBP; CCHC-type zinc finger nucleic acid binding protein; K09250 cellular nucleic acid-binding protein	Hs4827071/5.8e-101/[O] KOG4400 E3 ubiquitin ligase interacting with arginine methyltransferase	PS50158/11.103/Zinc finger CCHC-type profile.	biological_process:GO:0006355//regulation of transcription, DNA-templated;GO:0045893//positive regulation of transcription, DNA-templated;GO:0000122//negative regulation of transcription from RNA polymerase II promoter;GO:0006695//cholesterol biosynthetic process;GO:0006351//transcription, DNA-templated;GO:0045944//positive regulation of transcription from RNA polymerase II promoter;GO:0008284//p…
CL205.Contig2_All	CAJ82604.1/1.1e-105/zinc finger protein 9 (a cellular retroviral nucleic acid binding protein) [Xenopus tropicalis] >AAI22021.1 cnbp protein [Xenopus tropicalis]	XM_008940586.1/0.0/PREDICTED: Merops nubicus CCHC-type zinc finger, nucleic acid binding protein (CNBP), transcript variant X1, mRNA	sp|P62633|CNBP_HUMAN/3.9e-105/Cellular nucleic acid-binding protein OS=Homo sapiens GN=CNBP PE=1 SV=1	npr:108787588/2.1e-105/CNBP; cellular nucleic acid-binding protein isoform X1; K09250 cellular nucleic acid-binding protein	Hs4827071/2.8e-105/[O] KOG4400 E3 ubiquitin ligase interacting with arginine methyltransferase	PS50158/10.971/Zinc finger CCHC-type profile.	molecular_function:GO:0008270//zinc ion binding;GO:0003676//nucleic acid binding;
CL206.Contig1_All	NP_001123417.1/1.7e-183/twinfilin-2 [Xenopus tropicalis] >AAI18803.1 twf2 protein [Xenopus tropicalis] >OCA39167.1 hypothetical protein XENTR_v90012614mg [Xenopus tropicalis]	XM_009995806.1/0.0/PREDICTED: Chaetura pelagica twinfilin actin-binding protein 2 (TWF2), mRNA	sp|Q7ZXP0|TWF2A_XENLA/1.3e-185/Twinfilin-2-A OS=Xenopus laevis GN=twf2-a PE=2 SV=1	xtr:100170198/2.3e-184/twf2, a6r, a6rp, mstp011, ptk9l, twf2-a, twf2-b; twinfilin actin binding protein 2; K08870 twinfilin	Hs6005846/3.8e-166/[W] KOG1747 Protein tyrosine kinase 9/actin monomer-binding protein	SM00102/1.7E-22/Actin depolymerisation factor/cofilin -like domains	biological_process:GO:0030837//negative regulation of actin filament polymerization;cellular_component:GO:0005856//cytoskeleton;GO:0005622//intracellular;GO:0048471//perinuclear region of cytoplasm;molecular_function:GO:0003779//actin binding;
CL206.Contig2_All	NP_001123417.1/2.7e-178/twinfilin-2 [Xenopus tropicalis] >AAI18803.1 twf2 protein [Xenopus tropicalis] >OCA39167.1 hypothetical protein XENTR_v90012614mg [Xenopus tropicalis]	XM_009995806.1/0.0/PREDICTED: Chaetura pelagica twinfilin actin-binding protein 2 (TWF2), mRNA	sp|Q7ZXP0|TWF2A_XENLA/2.1e-180/Twinfilin-2-A OS=Xenopus laevis GN=twf2-a PE=2 SV=1	xtr:100170198/3.6e-179/twf2, a6r, a6rp, mstp011, ptk9l, twf2-a, twf2-b; twinfilin actin binding protein 2; K08870 twinfilin	Hs6005846/6.0e-161/[W] KOG1747 Protein tyrosine kinase 9/actin monomer-binding protein	PS51263/20.003/ADF-H domain profile.	biological_process:GO:0030837//negative regulation of actin filament polymerization;cellular_component:GO:0005856//cytoskeleton;GO:0005622//intracellular;GO:0048471//perinuclear region of cytoplasm;molecular_function:GO:0003779//actin binding;
CL207.Contig1_All	AAH41256.2/3.7e-110/Eif2b3 protein [Xenopus laevis]	XM_018575527.1/0.0/PREDICTED: Nanorana parkeri translation initiation factor eIF-2B subunit gamma-like (LOC108803706), partial mRNA	sp|Q9NR50|EI2BG_HUMAN/9.7e-84/Translation initiation factor eIF-2B subunit gamma OS=Homo sapiens GN=EIF2B3 PE=1 SV=1	xla:379837/4.9e-111/eif2b3.L, eif2b3; eukaryotic translation initiation factor 2B subunit gamma L homeolog; K03241 translation initiation factor eIF-2B subunit gamma	Hs9966779/7.0e-84/[J] KOG1462 Translation initiation factor 2B, gamma subunit (eIF-2Bgamma/GCD1)	PTHR22572:SF93/2.2E-66/--	biological_process:GO:0009058//biosynthetic process;molecular_function:GO:0003743//translation initiation factor activity;GO:0016779//nucleotidyltransferase activity;
CL207.Contig2_All	NP_001016997.2/2.2e-200/translation initiation factor eIF-2B subunit gamma [Xenopus tropicalis]	XM_018575527.1/0.0/PREDICTED: Nanorana parkeri translation initiation factor eIF-2B subunit gamma-like (LOC108803706), partial mRNA	sp|Q9NR50|EI2BG_HUMAN/4.7e-160/Translation initiation factor eIF-2B subunit gamma OS=Homo sapiens GN=EIF2B3 PE=1 SV=1	xtr:549751/2.9e-201/eif2b3; eukaryotic translation initiation factor 2B subunit gamma; K03241 translation initiation factor eIF-2B subunit gamma	Hs9966779/3.4e-160/[J] KOG1462 Translation initiation factor 2B, gamma subunit (eIF-2Bgamma/GCD1)	PTHR22572:SF93/1.5E-137/--	biological_process:GO:0009058//biosynthetic process;molecular_function:GO:0003743//translation initiation factor activity;GO:0016779//nucleotidyltransferase activity;
CL208.Contig1_All	KII61660.1/1.7e-96/Peptidyl-prolyl cis-trans isomerase G [Thelohanellus kitauei]	NA	sp|Q13427|PPIG_HUMAN/2.1e-85/Peptidyl-prolyl cis-trans isomerase G OS=Homo sapiens GN=PPIG PE=1 SV=2	lav:100668700/3.9e-86/PPIG; peptidylprolyl isomerase G; K09566 peptidyl-prolyl isomerase G (cyclophilin G) [EC:5.2.1.8]	Hs4758106_1/1.5e-85/[O] KOG0546 HSP90 co-chaperone CPR7/Cyclophilin	PF00160/1.0E-45/Cyclophilin type peptidyl-prolyl cis-trans isomerase/CLD	biological_process:GO:0006457//protein folding;cellular_component:GO:0005829//cytosol;GO:0016607//nuclear speck;molecular_function:GO:0003723//RNA binding;GO:0003755//peptidyl-prolyl cis-trans isomerase activity;
CL208.Contig2_All	NA	NA	NA	NA	NA	NA	NA
CL209.Contig1_All	NA	NA	NA	NA	NA	NA	NA
CL209.Contig2_All	NA	NA	NA	NA	NA	NA	NA
CL210.Contig1_All	NA	NA	NA	NA	NA	NA	NA
CL210.Contig2_All	NP_001008125.1/3.8e-200/putative methyltransferase NSUN6 [Xenopus tropicalis] >XP_012820023.1 PREDICTED: putative methyltransferase NSUN6 isoform X1 [Xenopus tropicalis] >XP_017950113.1 PREDICTED: putative methyltransferase NSUN6 isoform X1 [Xenopus tropicalis] >AAH81330.1 nsun6 protein [Xenopus tropicalis]	NA	sp|Q922K7|NOP2_MOUSE/5.4e-23/Probable 28S rRNA (cytosine-C(5))-methyltransferase OS=Mus musculus GN=Nop2 PE=1 SV=1	xtr:493487/5.0e-201/nsun6; NOP2/Sun RNA methyltransferase family member 6; K21971 methyltransferase NSUN6 [EC:2.1.1.-]	Hs20473687/2.7e-173/[A] KOG1122 tRNA and rRNA cytosine-C5-methylase (nucleolar protein NOL1/NOP2)	PS01153/-/NOL1/NOP2/sun family signature.	molecular_function:GO:0003723//RNA binding;GO:0008168//methyltransferase activity;
CL210.Contig3_All	OCA30695.1/1.1e-68/hypothetical protein XENTR_v900157121mg, partial [Xenopus tropicalis] >OCA30696.1 hypothetical protein XENTR_v900157121mg, partial [Xenopus tropicalis]	NA	sp|Q922K7|NOP2_MOUSE/1.9e-17/Probable 28S rRNA (cytosine-C(5))-methyltransferase OS=Mus musculus GN=Nop2 PE=1 SV=1	xtr:493487/1.5e-69/nsun6; NOP2/Sun RNA methyltransferase family member 6; K21971 methyltransferase NSUN6 [EC:2.1.1.-]	Hs20473687/1.0e-60/[A] KOG1122 tRNA and rRNA cytosine-C5-methylase (nucleolar protein NOL1/NOP2)	PF01189/4.4E-40/16S rRNA methyltransferase RsmF	molecular_function:GO:0003723//RNA binding;GO:0008168//methyltransferase activity;
CL211.Contig1_All	XP_018114825.1/1.9e-65/PREDICTED: protein kinase C and casein kinase substrate in neurons protein 3-like isoform X2 [Xenopus laevis]	XM_018259336.1/0.0/PREDICTED: Xenopus laevis Protein kinase C and casein kinase substrate in neurons protein 3-like (MGC52683), transcript variant X12, mRNA	sp|Q99JB8|PACN3_MOUSE/2.5e-35/Protein kinase C and casein kinase II substrate protein 3 OS=Mus musculus GN=Pacsin3 PE=1 SV=1	xtr:100038179/1.2e-60/pacsin3, sdpiii; protein kinase C and casein kinase substrate in neurons 3; K20123 protein kinase C and casein kinase substrate in neurons protein	Hs19224660/2.4e-35/[TUZ] KOG2856 Adaptor protein PACSIN	NA	biological_process:GO:0097320//plasma membrane tubulation;
CL211.Contig2_All	XP_018114813.1/6.9e-233/PREDICTED: protein kinase C and casein kinase substrate in neurons protein 3-like isoform X1 [Xenopus laevis] >XP_018114814.1 PREDICTED: protein kinase C and casein kinase substrate in neurons protein 3-like isoform X1 [Xenopus laevis] >XP_018114815.1 PREDICTED: protein kinase C and casein kinase substrate in neurons protein 3-like isoform X1 [Xenopus laevis] >XP_018114816…	NM_001129911.1/0.0/Xenopus tropicalis protein kinase C and casein kinase substrate in neurons 3 (pacsin3), mRNA &gt;BC167419.1 Xenopus tropicalis protein kinase C and casein kinase substrate in neurons 3, mRNA (cDNA clone MGC:147789 IMAGE:7531301), complete cds	sp|Q9UKS6|PACN3_HUMAN/2.4e-166/Protein kinase C and casein kinase substrate in neurons protein 3 OS=Homo sapiens GN=PACSIN3 PE=1 SV=2	npr:108791617/5.7e-228/PACSIN3; protein kinase C and casein kinase substrate in neurons protein 3 isoform X1; K20123 protein kinase C and casein kinase substrate in neurons protein	Hs19224660/1.7e-166/[TUZ] KOG2856 Adaptor protein PACSIN	SM00326/4.9E-18/Src homology 3 domains	NA
CL211.Contig3_All	NP_001079417.1/2.3e-190/protein kinase C and casein kinase substrate in neurons 3 S homeolog [Xenopus laevis] >AAH41726.1 MGC52683 protein [Xenopus laevis] >OCT81988.1 hypothetical protein XELAEV_18024497mg [Xenopus laevis]	XM_018092870.1/0.0/PREDICTED: Xenopus tropicalis protein kinase C and casein kinase substrate in neurons 3 (pacsin3), transcript variant X6, mRNA	sp|Q9UKS6|PACN3_HUMAN/4.1e-144/Protein kinase C and casein kinase substrate in neurons protein 3 OS=Homo sapiens GN=PACSIN3 PE=1 SV=2	xla:379104/3.1e-191/pacsin3.S; protein kinase C and casein kinase substrate in neurons 3 S homeolog; K20123 protein kinase C and casein kinase substrate in neurons protein	Hs19224660/3.0e-144/[TUZ] KOG2856 Adaptor protein PACSIN	SM00055/9.9E-23/Fes/CIP4 homology domain	biological_process:GO:0097320//plasma membrane tubulation;
CL211.Contig4_All	XP_018114825.1/2.6e-224/PREDICTED: protein kinase C and casein kinase substrate in neurons protein 3-like isoform X2 [Xenopus laevis]	XM_018092868.1/0.0/PREDICTED: Xenopus tropicalis protein kinase C and casein kinase substrate in neurons 3 (pacsin3), transcript variant X4, mRNA	sp|Q9UKS6|PACN3_HUMAN/2.9e-169/Protein kinase C and casein kinase substrate in neurons protein 3 OS=Homo sapiens GN=PACSIN3 PE=1 SV=2	cpic:101940946/1.1e-191/PACSIN3; protein kinase C and casein kinase substrate in neurons 3; K20123 protein kinase C and casein kinase substrate in neurons protein	Hs19224660/2.1e-169/[TUZ] KOG2856 Adaptor protein PACSIN	SM00055/9.9E-23/Fes/CIP4 homology domain	biological_process:GO:0097320//plasma membrane tubulation;
CL212.Contig1_All	NP_001106565.1/3.1e-18/leukotriene C4 synthase precursor [Xenopus tropicalis] >AAI55014.1 LOC100127769 protein [Xenopus tropicalis] >OCA39843.1 hypothetical protein XENTR_v90007229mg [Xenopus tropicalis]	NA	sp|Q16873|LTC4S_HUMAN/2.6e-14/Leukotriene C4 synthase OS=Homo sapiens GN=LTC4S PE=1 SV=1	xtr:100127769/4.1e-19/ltc4s.2, mgst2; leukotriene C4 synthase, gene 2; K00807 leukotriene-C4 synthase [EC:4.4.1.20]	Hs4505041/1.9e-14/[O] TWOG0060 Microsomal glutathione S-transferase	PTHR10250:SF4/3.6E-31/--	biological_process:GO:0019370//leukotriene biosynthetic process;GO:0006691//leukotriene metabolic process;cellular_component:GO:0005783//endoplasmic reticulum;GO:0005635//nuclear envelope;GO:0016021//integral component of membrane;molecular_function:GO:0004364//glutathione transferase activity;GO:0004464//leukotriene-C4 synthase activity;GO:0004602//glutathione peroxidase activity;GO:0008047//enz…
CL212.Contig2_All	NP_001106565.1/1.3e-59/leukotriene C4 synthase precursor [Xenopus tropicalis] >AAI55014.1 LOC100127769 protein [Xenopus tropicalis] >OCA39843.1 hypothetical protein XENTR_v90007229mg [Xenopus tropicalis]	NA	sp|Q2NKS0|LTC4S_BOVIN/1.1e-44/Leukotriene C4 synthase OS=Bos taurus GN=LTC4S PE=2 SV=2	xtr:100127769/1.8e-60/ltc4s.2, mgst2; leukotriene C4 synthase, gene 2; K00807 leukotriene-C4 synthase [EC:4.4.1.20]	Hs4505041/8.3e-45/[O] TWOG0060 Microsomal glutathione S-transferase	PTHR10250/6.8E-82/--	biological_process:GO:0019370//leukotriene biosynthetic process;GO:0006691//leukotriene metabolic process;cellular_component:GO:0005783//endoplasmic reticulum;GO:0005635//nuclear envelope;GO:0016021//integral component of membrane;molecular_function:GO:0004364//glutathione transferase activity;GO:0004464//leukotriene-C4 synthase activity;GO:0004602//glutathione peroxidase activity;GO:0008047//enz…
CL213.Contig1_All	NA	NA	NA	NA	NA	NA	NA
CL213.Contig2_All	XP_018418509.1/1.6e-216/PREDICTED: dnaJ homolog subfamily A member 1 [Nanorana parkeri]	NM_001086896.1/0.0/Xenopus laevis DnaJ heat shock protein family (Hsp40) member A1 L homeolog (dnaja1.L), mRNA &gt;BC042291.1 Xenopus laevis DnaJ (Hsp40) homolog, subfamily A, member 1, mRNA (cDNA clone MGC:53514 IMAGE:5572587), complete cds	sp|P31689|DNJA1_HUMAN/4.6e-210/DnaJ homolog subfamily A member 1 OS=Homo sapiens GN=DNAJA1 PE=1 SV=2	npr:108792268/2.1e-217/DNAJA1; dnaJ homolog subfamily A member 1; K09502 DnaJ homolog subfamily A member 1	Hs4504511/3.3e-210/[O] KOG0712 Molecular chaperone (DnaJ superfamily)	SM00271/1.3E-29/DnaJ molecular chaperone homology domain	biological_process:GO:0031397//negative regulation of protein ubiquitination;GO:0007283//spermatogenesis;GO:0030521//androgen receptor signaling pathway;GO:0043508//negative regulation of JUN kinase activity;GO:0043065//positive regulation of apoptotic process;GO:1901998//toxin transport;GO:0070585//protein localization to mitochondrion;GO:0006457//protein folding;GO:0030317//flagellated sperm mo…
CL213.Contig3_All	NA	NA	NA	NA	NA	NA	NA
CL214.Contig1_All	OCA16640.1/5.4e-17/hypothetical protein XENTR_v90028043mg [Xenopus tropicalis]	NA	NA	lcm:102351097/1.3e-11/LAT; linker for activation of T-cells; K07362 linker for activation of T cells	NA	PF15234/6.6E-8/Linker for activation of T-cells	NA
CL214.Contig2_All	NA	NA	NA	NA	NA	NA	NA
CL215.Contig1_All	NA	NA	NA	NA	NA	NA	NA
CL215.Contig2_All	NA	NA	NA	NA	NA	NA	NA
CL216.Contig1_All	XP_018416141.1/0.0e+00/PREDICTED: ubiquitin-protein ligase E3B [Nanorana parkeri]	XM_018094690.1/0.0/PREDICTED: Xenopus tropicalis ubiquitin protein ligase E3B (ube3b), transcript variant X2, mRNA	sp|Q08CZ0|UBE3B_XENTR/0.0e+00/Ubiquitin-protein ligase E3B OS=Xenopus tropicalis GN=ube3b PE=2 SV=1	aam:106487586/0.0e+00/UBE3B; ubiquitin protein ligase E3B; K10588 ubiquitin-protein ligase E3 B [EC:2.3.2.26]	Hs22061896/0.0e+00/[O] KOG4427 E3 ubiquitin protein ligase	PTHR11254/0.0/--	cellular_component:GO:0005737//cytoplasm;molecular_function:GO:0061630//ubiquitin protein ligase activity;GO:0004842//ubiquitin-protein transferase activity;
CL216.Contig2_All	XP_018416141.1/2.6e-90/PREDICTED: ubiquitin-protein ligase E3B [Nanorana parkeri]	XM_018560639.1/0.0/PREDICTED: Nanorana parkeri ubiquitin protein ligase E3B (UBE3B), mRNA	sp|Q08CZ0|UBE3B_XENTR/2.7e-92/Ubiquitin-protein ligase E3B OS=Xenopus tropicalis GN=ube3b PE=2 SV=1	npr:108790387/3.5e-91/UBE3B; ubiquitin-protein ligase E3B; K10588 ubiquitin-protein ligase E3 B [EC:2.3.2.26]	Hs22061896/9.0e-90/[O] KOG4427 E3 ubiquitin protein ligase	SM00119/1.3E-6/Domain Homologous to E6-AP Carboxyl Terminus with	cellular_component:GO:0005737//cytoplasm;molecular_function:GO:0061630//ubiquitin protein ligase activity;
CL217.Contig1_All	XP_018417882.1/6.0e-156/PREDICTED: polypyrimidine tract-binding protein 2 isoform X1 [Nanorana parkeri]	XR_001737347.1/0.0/PREDICTED: Homo sapiens polypyrimidine tract binding protein 2 (PTBP2), transcript variant X9, misc_RNA	sp|Q9UKA9|PTBP2_HUMAN/2.7e-150/Polypyrimidine tract-binding protein 2 OS=Homo sapiens GN=PTBP2 PE=1 SV=1	npr:108791806/7.9e-157/PTBP2; polypyrimidine tract-binding protein 2 isoform X1; K14948 polypyrimidine tract-binding protein 2	Hs10863997/2.0e-150/[A] KOG1190 Polypyrimidine tract-binding protein	PS50102/9.729/Eukaryotic RNA Recognition Motif (RRM) profile.	biological_process:GO:0006397//mRNA processing;cellular_component:GO:0005634//nucleus;molecular_function:GO:0003723//RNA binding;
CL217.Contig2_All	NP_001082480.1/1.6e-295/dystroglycan 1 L homeolog precursor [Xenopus laevis] >AAH73500.1 LOC398500 protein [Xenopus laevis]	NM_001087286.1/0.0/Xenopus laevis dystroglycan 1 S homeolog (dag1.S), mRNA &gt;BC046260.1 Xenopus laevis dystroglycan 1, mRNA (cDNA clone MGC:53537 IMAGE:5572858), complete cds	sp|Q62165|DAG1_MOUSE/4.4e-255/Dystroglycan OS=Mus musculus GN=Dag1 PE=1 SV=4	xla:398500/2.1e-296/dag1.L, dag1, dagfl5; dystroglycan 1 L homeolog; K06265 dystroglycan 1	Hs4758116/4.1e-255/[W] KOG3781 Dystroglycan	PTHR21559:SF17/0.0/--	biological_process:GO:0007016//cytoskeletal anchoring at plasma membrane;cellular_component:GO:0016021//integral component of membrane;GO:0016010//dystrophin-associated glycoprotein complex;molecular_function:GO:0005509//calcium ion binding;
CL217.Contig3_All	XP_018417882.1/2.6e-29/PREDICTED: polypyrimidine tract-binding protein 2 isoform X1 [Nanorana parkeri]	XM_020999562.1/0.0/PREDICTED: Phascolarctos cinereus polypyrimidine tract binding protein 2 (PTBP2), transcript variant X5, mRNA	sp|Q9UKA9|PTBP2_HUMAN/1.2e-28/Polypyrimidine tract-binding protein 2 OS=Homo sapiens GN=PTBP2 PE=1 SV=1	npr:108791806/3.4e-30/PTBP2; polypyrimidine tract-binding protein 2 isoform X1; K14948 polypyrimidine tract-binding protein 2	Hs10863997/8.7e-29/[A] KOG1190 Polypyrimidine tract-binding protein	NA	biological_process:GO:0006397//mRNA processing;cellular_component:GO:0005634//nucleus;molecular_function:GO:0003723//RNA binding;
CL217.Contig4_All	XP_018417882.1/5.3e-288/PREDICTED: polypyrimidine tract-binding protein 2 isoform X1 [Nanorana parkeri]	XM_018260995.1/0.0/PREDICTED: Xenopus laevis polypyrimidine tract-binding protein 2-like (LOC108715653), transcript variant X1, mRNA	sp|Q9UKA9|PTBP2_HUMAN/1.8e-277/Polypyrimidine tract-binding protein 2 OS=Homo sapiens GN=PTBP2 PE=1 SV=1	npr:108791806/7.1e-289/PTBP2; polypyrimidine tract-binding protein 2 isoform X1; K14948 polypyrimidine tract-binding protein 2	Hs10863997/1.3e-277/[A] KOG1190 Polypyrimidine tract-binding protein	PTHR24012/1.6E-218/--	biological_process:GO:0006397//mRNA processing;cellular_component:GO:0005634//nucleus;molecular_function:GO:0003723//RNA binding;
CL217.Contig5_All	XP_016100360.1/6.2e-108/PREDICTED: polypyrimidine tract-binding protein 2-like [Sinocyclocheilus grahami]	XM_018260995.1/0.0/PREDICTED: Xenopus laevis polypyrimidine tract-binding protein 2-like (LOC108715653), transcript variant X1, mRNA	sp|Q66H20|PTBP2_RAT/2.5e-95/Polypyrimidine tract-binding protein 2 OS=Rattus norvegicus GN=Ptbp2 PE=1 SV=1	sgh:107560642/8.2e-109/polypyrimidine tract-binding protein 2-like; K14948 polypyrimidine tract-binding protein 2	Hs10863997/1.8e-95/[A] KOG1190 Polypyrimidine tract-binding protein	PTHR24012/6.2E-52/--	biological_process:GO:0006397//mRNA processing;cellular_component:GO:0005634//nucleus;molecular_function:GO:0003723//RNA binding;
CL218.Contig1_All	NP_988936.1/1.3e-214/nuclear receptor coactivator 5 [Xenopus tropicalis] >XP_017953171.1 PREDICTED: nuclear receptor coactivator 5 isoform X1 [Xenopus tropicalis] >AAH61404.1 hypothetical protein MGC75993 [Xenopus tropicalis] >CAJ83460.1 nuclear receptor coactivator 5 [Xenopus tropicalis] >OCA20737.1 hypothetical protein XENTR_v90025046mg [Xenopus tropicalis]	NA	sp|Q91W39|NCOA5_MOUSE/3.6e-174/Nuclear receptor coactivator 5 OS=Mus musculus GN=Ncoa5 PE=1 SV=1	sfm:108931871/8.1e-16/phosphatase and actin regulator 4B-like isoform X1; K17585 phosphatase and actin regulator 4	Hs15147335/2.9e-173/[YU] KOG0845 Nuclear pore complex, Nup98 component (sc Nup145/Nup100/Nup116)	PTHR23295/6.8E-278/--	molecular_function:GO:0003723//RNA binding;
CL218.Contig2_All	EDL06441.1/3.3e-13/nuclear receptor coactivator 5 [Mus musculus]	NA	sp|Q91W39|NCOA5_MOUSE/1.1e-10/Nuclear receptor coactivator 5 OS=Mus musculus GN=Ncoa5 PE=1 SV=1	NA	Hs15147335/3.1e-10/[YU] KOG0845 Nuclear pore complex, Nup98 component (sc Nup145/Nup100/Nup116)	NA	NA
CL218.Contig3_All	NA	NA	NA	NA	NA	NA	NA
CL218.Contig4_All	XP_004177102.1/4.4e-29/PREDICTED: nuclear receptor coactivator 5 [Taeniopygia guttata]	NA	sp|Q91W39|NCOA5_MOUSE/5.6e-26/Nuclear receptor coactivator 5 OS=Mus musculus GN=Ncoa5 PE=1 SV=1	prap:110994938/1.3e-10/histone-lysine N-methyltransferase, H3 lysine-79 specific isoform X1; K11427 histone-lysine N-methyltransferase, H3 lysine-79 specific [EC:2.1.1.43]	Hs15147335/1.5e-25/[YU] KOG0845 Nuclear pore complex, Nup98 component (sc Nup145/Nup100/Nup116)	NA	NA
CL218.Contig5_All	XP_020933977.1/1.2e-19/nuclear receptor coactivator 5 isoform X3 [Sus scrofa]	NA	sp|Q91W39|NCOA5_MOUSE/6.2e-21/Nuclear receptor coactivator 5 OS=Mus musculus GN=Ncoa5 PE=1 SV=1	prap:110994938/1.2e-10/histone-lysine N-methyltransferase, H3 lysine-79 specific isoform X1; K11427 histone-lysine N-methyltransferase, H3 lysine-79 specific [EC:2.1.1.43]	Hs15147335/1.7e-20/[YU] KOG0845 Nuclear pore complex, Nup98 component (sc Nup145/Nup100/Nup116)	NA	NA
CL218.Contig6_All	XP_004177102.1/8.0e-51/PREDICTED: nuclear receptor coactivator 5 [Taeniopygia guttata]	NA	sp|G3V9R8|HNRPC_RAT/3.8e-18/Heterogeneous nuclear ribonucleoprotein C OS=Rattus norvegicus GN=Hnrnpc PE=1 SV=2	sgh:107557836/4.5e-18/heterogeneous nuclear ribonucleoprotein C-like isoform X1; K12884 heterogeneous nuclear ribonucleoprotein C1/C2	Hs4758544/2.7e-18/[R] KOG0118 FOG: RRM domain	PF00076/7.8E-14/RNA recognition motif. (a.k.a. RRM, RBD, or RNP domain)	molecular_function:GO:0003723//RNA binding;
CL218.Contig7_All	XP_018089592.1/5.9e-223/PREDICTED: nuclear receptor coactivator 5 L homeolog isoform X1 [Xenopus laevis] >OCT62765.1 hypothetical protein XELAEV_18043856mg [Xenopus laevis]	NA	sp|Q91W39|NCOA5_MOUSE/2.9e-179/Nuclear receptor coactivator 5 OS=Mus musculus GN=Ncoa5 PE=1 SV=1	sfm:108931871/6.4e-16/phosphatase and actin regulator 4B-like isoform X1; K17585 phosphatase and actin regulator 4	Hs15147335/2.3e-178/[YU] KOG0845 Nuclear pore complex, Nup98 component (sc Nup145/Nup100/Nup116)	PTHR23295/7.9E-281/--	molecular_function:GO:0003723//RNA binding;
CL218.Contig8_All	XP_012583772.1/5.6e-07/PREDICTED: nuclear receptor coactivator 5 isoform X3 [Condylura cristata]	NA	sp|Q91W39|NCOA5_MOUSE/4.4e-09/Nuclear receptor coactivator 5 OS=Mus musculus GN=Ncoa5 PE=1 SV=1	NA	Hs15147335/1.2e-08/[YU] KOG0845 Nuclear pore complex, Nup98 component (sc Nup145/Nup100/Nup116)	NA	NA
CL219.Contig1_All	XP_018427087.1/6.1e-70/PREDICTED: contactin-2-like [Nanorana parkeri]	NA	sp|P28685|CNTN2_CHICK/3.4e-62/Contactin-2 OS=Gallus gallus GN=CNTN2 PE=1 SV=1	npr:108799685/8.1e-71/contactin-2-like; K06760 contactin 2	Hs4827022/1.2e-61/[T] KOG3513 Neural cell adhesion molecule L1	PS50853/11.559/Fibronectin type-III domain profile.	NA
CL219.Contig2_All	XP_017947056.1/0.0e+00/PREDICTED: contactin-2 [Xenopus tropicalis]	XM_018091567.1/0.0/PREDICTED: Xenopus tropicalis contactin 2 (cntn2), mRNA	sp|Q02246|CNTN2_HUMAN/0.0e+00/Contactin-2 OS=Homo sapiens GN=CNTN2 PE=1 SV=1	xtr:100487049/0.0e+00/cntn2; contactin 2; K06760 contactin 2	Hs4827022/0.0e+00/[T] KOG3513 Neural cell adhesion molecule L1	PS50835/11.533/Ig-like domain profile.	biological_process:GO:0031623//receptor internalization;GO:0022010//central nervous system myelination;GO:0021853//cerebral cortex GABAergic interneuron migration;GO:0097090//presynaptic membrane organization;GO:0048168//regulation of neuronal synaptic plasticity;GO:0045163//clustering of voltage-gated potassium channels;GO:0031175//neuron projection development;GO:0007411//axon guidance;GO:00487…
CL220.Contig1_All	NA	NA	NA	NA	NA	NA	NA
CL220.Contig2_All	NA	NA	NA	NA	NA	NA	NA
CL221.Contig1_All	XP_018089228.1/1.2e-214/PREDICTED: acyl-CoA synthetase long-chain family member 1 protein S homeolog isoform X1 [Xenopus laevis]	XM_012960017.2/0.0/PREDICTED: Xenopus tropicalis acyl-CoA synthetase long-chain family member 1 protein (acsl1), transcript variant X2, mRNA	sp|Q9JID6|ACSL1_CAVPO/3.3e-195/Long-chain-fatty-acid--CoA ligase 1 OS=Cavia porcellus GN=ACSL1 PE=2 SV=1	xla:380135/6.6e-211/acsl1.S, acsl1, facl2; acyl-CoA synthetase long-chain family member 1 protein S homeolog; K01897 long-chain acyl-CoA synthetase [EC:6.2.1.3]	Hs11276083/1.4e-190/[I] KOG1256 Long-chain acyl-CoA synthetases (AMP-forming)	PTHR24096:SF209/0.0/--	biological_process:GO:0008152//metabolic process;molecular_function:GO:0003824//catalytic activity;
CL221.Contig2_All	XP_010214494.1/1.9e-188/PREDICTED: long-chain-fatty-acid--CoA ligase 1, partial [Tinamus guttatus]	XM_021007592.1/0.0/PREDICTED: Phascolarctos cinereus acyl-CoA synthetase long-chain family member 1 (ACSL1), transcript variant X1, mRNA	sp|Q9JID6|ACSL1_CAVPO/2.7e-184/Long-chain-fatty-acid--CoA ligase 1 OS=Cavia porcellus GN=ACSL1 PE=2 SV=1	clv:102090199/1.0e-185/ACSL1; long-chain-fatty-acid--CoA ligase 1; K01897 long-chain acyl-CoA synthetase [EC:6.2.1.3]	Hs11276083/6.4e-183/[I] KOG1256 Long-chain acyl-CoA synthetases (AMP-forming)	PTHR24096/0.0/--	NA
CL221.Contig3_All	XP_002190273.2/0.0e+00/PREDICTED: long-chain-fatty-acid--CoA ligase 1 [Taeniopygia guttata]	XM_018092309.1/0.0/PREDICTED: Xenopus tropicalis acyl-CoA synthetase long-chain family member 1 protein (acsl1), transcript variant X3, mRNA	sp|Q9JID6|ACSL1_CAVPO/9.0e-158/Long-chain-fatty-acid--CoA ligase 1 OS=Cavia porcellus GN=ACSL1 PE=2 SV=1	tgu:100228952/0.0e+00/ACSL1; acyl-CoA synthetase long-chain family member 1; K01897 long-chain acyl-CoA synthetase [EC:6.2.1.3]	Hs11276083/1.1e-157/[I] KOG1256 Long-chain acyl-CoA synthetases (AMP-forming)	PF00501/1.1E-98/AMP-binding enzyme	biological_process:GO:0008152//metabolic process;cellular_component:GO:0016021//integral component of membrane;molecular_function:GO:0016874//ligase activity;
CL221.Contig4_All	XP_002190273.2/0.0e+00/PREDICTED: long-chain-fatty-acid--CoA ligase 1 [Taeniopygia guttata]	XM_018092309.1/0.0/PREDICTED: Xenopus tropicalis acyl-CoA synthetase long-chain family member 1 protein (acsl1), transcript variant X3, mRNA	sp|Q9JID6|ACSL1_CAVPO/8.9e-158/Long-chain-fatty-acid--CoA ligase 1 OS=Cavia porcellus GN=ACSL1 PE=2 SV=1	tgu:100228952/0.0e+00/ACSL1; acyl-CoA synthetase long-chain family member 1; K01897 long-chain acyl-CoA synthetase [EC:6.2.1.3]	Hs11276083/1.1e-157/[I] KOG1256 Long-chain acyl-CoA synthetases (AMP-forming)	PF00501/1.1E-98/AMP-binding enzyme	biological_process:GO:0008152//metabolic process;cellular_component:GO:0016021//integral component of membrane;molecular_function:GO:0016874//ligase activity;
CL222.Contig1_All	XP_018414524.1/5.8e-275/PREDICTED: serine/threonine-protein kinase mTOR, partial [Nanorana parkeri]	XM_018559022.1/0.0/PREDICTED: Nanorana parkeri mechanistic target of rapamycin (MTOR), partial mRNA	sp|P42345|MTOR_HUMAN/9.6e-256/Serine/threonine-protein kinase mTOR OS=Homo sapiens GN=MTOR PE=1 SV=1	npr:108789092/7.6e-276/MTOR; serine/threonine-protein kinase mTOR; K07203 serine/threonine-protein kinase mTOR [EC:2.7.11.1]	Hs4826730/7.0e-256/[L] KOG0891 DNA-dependent protein kinase	PF08771/4.8E-45/Rapamycin binding domain	molecular_function:GO:0004674//protein serine/threonine kinase activity;GO:0005524//ATP binding;GO:0044877//macromolecular complex binding;
CL222.Contig2_All	XP_017951294.1/0.0e+00/PREDICTED: LOW QUALITY PROTEIN: serine/threonine-protein kinase mTOR [Xenopus tropicalis]	XM_018559022.1/0.0/PREDICTED: Nanorana parkeri mechanistic target of rapamycin (MTOR), partial mRNA	sp|P42345|MTOR_HUMAN/0.0e+00/Serine/threonine-protein kinase mTOR OS=Homo sapiens GN=MTOR PE=1 SV=1	xtr:100491970/0.0e+00/mtor, frap, frap1, frap2, raft1, rapt1, tor; mechanistic target of rapamycin (serine/threonine kinase); K07203 serine/threonine-protein kinase mTOR [EC:2.7.11.1]	Hs4826730/0.0e+00/[L] KOG0891 DNA-dependent protein kinase	PS51190/18.48/FATC domain profile.	molecular_function:GO:0004674//protein serine/threonine kinase activity;GO:0005524//ATP binding;GO:0044877//macromolecular complex binding;
CL222.Contig3_All	XP_017951294.1/0.0e+00/PREDICTED: LOW QUALITY PROTEIN: serine/threonine-protein kinase mTOR [Xenopus tropicalis]	XM_020704329.1/0.0/PREDICTED: Oryzias latipes mechanistic target of rapamycin (mtor), mRNA	sp|P42345|MTOR_HUMAN/0.0e+00/Serine/threonine-protein kinase mTOR OS=Homo sapiens GN=MTOR PE=1 SV=1	xtr:100491970/0.0e+00/mtor, frap, frap1, frap2, raft1, rapt1, tor; mechanistic target of rapamycin (serine/threonine kinase); K07203 serine/threonine-protein kinase mTOR [EC:2.7.11.1]	Hs4826730/0.0e+00/[L] KOG0891 DNA-dependent protein kinase	PS00916/-/Phosphatidylinositol 3- and 4-kinases signature 2.	molecular_function:GO:0004674//protein serine/threonine kinase activity;GO:0005524//ATP binding;GO:0044877//macromolecular complex binding;
CL222.Contig4_All	XP_018081152.1/4.6e-112/PREDICTED: serine/threonine-protein kinase mTOR isoform X2 [Xenopus laevis]	XM_020782170.1/0.0/PREDICTED: Pogona vitticeps mechanistic target of rapamycin (MTOR), transcript variant X2, mRNA	sp|P42346|MTOR_RAT/7.3e-112/Serine/threonine-protein kinase mTOR OS=Rattus norvegicus GN=Mtor PE=1 SV=1	xtr:100491970/6.0e-113/mtor, frap, frap1, frap2, raft1, rapt1, tor; mechanistic target of rapamycin (serine/threonine kinase); K07203 serine/threonine-protein kinase mTOR [EC:2.7.11.1]	Hs4826730/5.3e-112/[L] KOG0891 DNA-dependent protein kinase	PS50290/12.071/Phosphatidylinositol 3- and 4-kinases family profile.	molecular_function:GO:0004674//protein serine/threonine kinase activity;GO:0005524//ATP binding;GO:0044877//macromolecular complex binding;
CL223.Contig1_All	BAD72127.1/7.5e-67/reverse transcriptase [Anguilla japonica]	AC149502.2/0.0/Xenopus tropicalis clone CH216-11H14, complete sequence	sp|Q95SX7|RTBS_DROME/1.3e-20/Probable RNA-directed DNA polymerase from transposon BS OS=Drosophila melanogaster GN=RTase PE=2 SV=1	ncc:104942575/1.3e-35/uncharacterized protein LOC104942575; K20493 leucine-rich repeat-containing protein 16	CE28066_2/2.8e-20/[R] KOG1075 FOG: Reverse transcriptase	PF00078/6.6E-32/Reverse transcriptase (RNA-dependent DNA polymerase)	NA
CL223.Contig2_All	XP_017950418.1/1.1e-38/PREDICTED: uncharacterized protein LOC108647884 [Xenopus tropicalis] >XP_017950419.1 PREDICTED: uncharacterized protein LOC108647885 [Xenopus tropicalis]	NA	NA	xla:108718495/5.7e-31/col6a6.L; collagen, type VI, alpha 6 L homeolog; K06238 collagen, type VI, alpha	NA	PTHR33776/6.2E-25/--	NA
CL223.Contig3_All	BAD72127.1/1.0e-19/reverse transcriptase [Anguilla japonica]	NA	NA	ncc:104945035/1.1e-09/pole; DNA polymerase epsilon catalytic subunit A; K02324 DNA polymerase epsilon subunit 1 [EC:2.7.7.7]	NA	NA	NA
CL223.Contig4_All	NA	NA	NA	NA	NA	NA	NA
CL223.Contig5_All	OCT90680.1/6.2e-09/hypothetical protein XELAEV_18019297mg [Xenopus laevis]	NA	NA	NA	NA	NA	NA
CL223.Contig6_All	BAD72127.1/5.5e-123/reverse transcriptase [Anguilla japonica]	NA	sp|Q9UKL6|PPCT_HUMAN/6.2e-76/Phosphatidylcholine transfer protein OS=Homo sapiens GN=PCTP PE=1 SV=1	epa:110251095/2.4e-42/uncharacterized protein LOC110251095; K11491 condensin-2 complex subunit D3	Hs10864027/1.7e-75/[I] KOG2761 START domain-containing proteins involved in steroidogenesis/phosphatidylcholine transfer	PF03372/2.3E-4/Endonuclease/Exonuclease/phosphatase family	NA
CL223.Contig7_All	XP_019969640.1/1.4e-07/PREDICTED: uncharacterized protein LOC109648292, partial [Paralichthys olivaceus]	NA	NA	NA	NA	NA	NA
CL223.Contig8_All	XP_014056412.1/2.4e-14/PREDICTED: uncharacterized protein LOC106605384, partial [Salmo salar]	FQ032660.1/0.0/Scyliorhinus canicula Cluster_HOXD sequence	NA	ncc:104942575/3.7e-11/uncharacterized protein LOC104942575; K20493 leucine-rich repeat-containing protein 16	NA	NA	NA
CL223.Contig9_All	BAD72127.1/2.0e-91/reverse transcriptase [Anguilla japonica]	BX470115.20/0.0/Zebrafish DNA sequence from clone CH211-234C11 in linkage group 4, complete sequence	sp|P21329|RTJK_DROFU/3.1e-22/RNA-directed DNA polymerase from mobile element jockey OS=Drosophila funebris GN=jockey\pol PE=1 SV=1	ncc:104945035/7.6e-44/pole; DNA polymerase epsilon catalytic subunit A; K02324 DNA polymerase epsilon subunit 1 [EC:2.7.7.7]	CE12396/3.8e-22/[R] KOG1075 FOG: Reverse transcriptase	PTHR19446:SF244/3.1E-96/--	NA
CL223.Contig10_All	BAD72127.1/3.2e-194/reverse transcriptase [Anguilla japonica]	NA	sp|Q95SX7|RTBS_DROME/1.5e-33/Probable RNA-directed DNA polymerase from transposon BS OS=Drosophila melanogaster GN=RTase PE=2 SV=1	ncc:104945035/4.5e-80/pole; DNA polymerase epsilon catalytic subunit A; K02324 DNA polymerase epsilon subunit 1 [EC:2.7.7.7]	CE27509_1/1.1e-36/[R] KOG1075 FOG: Reverse transcriptase	PTHR19446:SF244/1.4E-73/--	NA
CL223.Contig11_All	BAD72127.1/4.3e-200/reverse transcriptase [Anguilla japonica]	NA	sp|Q96PS8|AQP10_HUMAN/2.7e-79/Aquaporin-10 OS=Homo sapiens GN=AQP10 PE=1 SV=2	xtr:100490571/1.0e-104/aqp10, AQPxlo; aquaporin 10; K09878 aquaporin-10	Hs17975595/5.2e-64/[G] KOG0224 Aquaporin (major intrinsic protein family)	PTHR19446/2.7E-138/--	NA
CL223.Contig12_All	XP_018084144.1/1.3e-14/PREDICTED: uncharacterized protein LOC108698034 [Xenopus laevis] >XP_018084147.1 PREDICTED: uncharacterized protein LOC108698034 [Xenopus laevis] >XP_018084153.1 PREDICTED: uncharacterized protein LOC108698034 [Xenopus laevis] >XP_018084155.1 PREDICTED: uncharacterized protein LOC108698034 [Xenopus laevis]	NA	NA	NA	NA	PTHR33776:SF2/4.0E-14/--	NA
CL223.Contig13_All	OCT90680.1/1.4e-21/hypothetical protein XELAEV_18019297mg [Xenopus laevis]	NA	NA	ncc:104950900/5.6e-11/activated CDC42 kinase 1-like; K08886 activated CDC42 kinase 1 [EC:2.7.10.2 2.7.11.1]	NA	NA	NA
CL223.Contig14_All	BAD72127.1/1.7e-42/reverse transcriptase [Anguilla japonica]	AC149502.2/0.0/Xenopus tropicalis clone CH216-11H14, complete sequence	sp|P21329|RTJK_DROFU/6.6e-12/RNA-directed DNA polymerase from mobile element jockey OS=Drosophila funebris GN=jockey\pol PE=1 SV=1	ncc:104961098/1.9e-21/uncharacterized protein LOC104961098; K08794 calcium/calmodulin-dependent protein kinase I [EC:2.7.11.17]	CE27509_1/2.1e-15/[R] KOG1075 FOG: Reverse transcriptase	PS50878/12.442/Reverse transcriptase (RT) catalytic domain profile.	NA
CL223.Contig15_All	XP_018430699.1/8.1e-06/PREDICTED: LOW QUALITY PROTEIN: RNA-directed DNA polymerase from mobile element jockey-like, partial [Nanorana parkeri]	NA	NA	NA	NA	NA	NA
CL223.Contig16_All	XP_018084144.1/1.1e-15/PREDICTED: uncharacterized protein LOC108698034 [Xenopus laevis] >XP_018084147.1 PREDICTED: uncharacterized protein LOC108698034 [Xenopus laevis] >XP_018084153.1 PREDICTED: uncharacterized protein LOC108698034 [Xenopus laevis] >XP_018084155.1 PREDICTED: uncharacterized protein LOC108698034 [Xenopus laevis]	NA	NA	NA	NA	NA	NA
CL223.Contig17_All	XP_018430699.1/3.6e-14/PREDICTED: LOW QUALITY PROTEIN: RNA-directed DNA polymerase from mobile element jockey-like, partial [Nanorana parkeri]	NA	NA	ncc:104942575/4.0e-09/uncharacterized protein LOC104942575; K20493 leucine-rich repeat-containing protein 16	NA	PS50878/9.409/Reverse transcriptase (RT) catalytic domain profile.	NA
CL223.Contig18_All	OCT90680.1/1.1e-13/hypothetical protein XELAEV_18019297mg [Xenopus laevis]	NA	NA	ncc:104950900/4.6e-10/activated CDC42 kinase 1-like; K08886 activated CDC42 kinase 1 [EC:2.7.10.2 2.7.11.1]	NA	NA	NA
CL224.Contig1_All	OCA45754.1/3.0e-130/hypothetical protein XENTR_v90005738mg [Xenopus tropicalis]	NA	sp|A4IHS0|MRRP1_XENTR/5.2e-132/Mitochondrial ribonuclease P protein 1 OS=Xenopus tropicalis GN=trmt10c PE=2 SV=1	xla:108709677/2.0e-130/trmt10c.S, mrpp1, rg9mtd1; tRNA methyltransferase 10C, mitochondrial RNase P subunit S homeolog; K17654 mitochondrial ribonuclease P protein 1 [EC:2.1.1.-]	Hs8923405/6.5e-76/[S] KOG2967 Uncharacterized conserved protein	PTHR13563:SF5/2.4E-155/--	biological_process:GO:0008033//tRNA processing;GO:0090646//mitochondrial tRNA processing;cellular_component:GO:0005739//mitochondrion;molecular_function:GO:0008168//methyltransferase activity;
CL224.Contig2_All	XP_018105216.1/8.5e-88/PREDICTED: mitochondrial ribonuclease P protein 1-like [Xenopus laevis] >OCT92384.1 hypothetical protein XELAEV_18015442mg [Xenopus laevis]	NA	sp|A4IHS0|MRRP1_XENTR/2.1e-88/Mitochondrial ribonuclease P protein 1 OS=Xenopus tropicalis GN=trmt10c PE=2 SV=1	xla:108709677/1.1e-88/trmt10c.S, mrpp1, rg9mtd1; tRNA methyltransferase 10C, mitochondrial RNase P subunit S homeolog; K17654 mitochondrial ribonuclease P protein 1 [EC:2.1.1.-]	Hs8923405/2.1e-74/[S] KOG2967 Uncharacterized conserved protein	PTHR13563:SF5/8.9E-124/--	biological_process:GO:0008033//tRNA processing;GO:0090646//mitochondrial tRNA processing;cellular_component:GO:0005739//mitochondrion;molecular_function:GO:0008168//methyltransferase activity;
CL224.Contig3_All	XP_018105216.1/7.0e-88/PREDICTED: mitochondrial ribonuclease P protein 1-like [Xenopus laevis] >OCT92384.1 hypothetical protein XELAEV_18015442mg [Xenopus laevis]	NA	sp|A4IHS0|MRRP1_XENTR/1.7e-88/Mitochondrial ribonuclease P protein 1 OS=Xenopus tropicalis GN=trmt10c PE=2 SV=1	xla:108709677/9.2e-89/trmt10c.S, mrpp1, rg9mtd1; tRNA methyltransferase 10C, mitochondrial RNase P subunit S homeolog; K17654 mitochondrial ribonuclease P protein 1 [EC:2.1.1.-]	Hs8923405/5.1e-74/[S] KOG2967 Uncharacterized conserved protein	PF01746/4.3E-33/tRNA (Guanine-1)-methyltransferase	biological_process:GO:0008033//tRNA processing;GO:0090646//mitochondrial tRNA processing;cellular_component:GO:0005739//mitochondrion;molecular_function:GO:0008168//methyltransferase activity;
CL225.Contig1_All	OCU00194.1/2.7e-09/hypothetical protein XELAEV_18005968mg [Xenopus laevis]	NA	NA	npr:108801612/1.9e-08/CNGB3; cyclic nucleotide-gated cation channel beta-3; K04953 cyclic nucleotide gated channel beta 3	NA	NA	NA
CL225.Contig2_All	NA	NA	NA	NA	NA	NA	NA
CL226.Contig1_All	NA	NA	NA	NA	NA	NA	NA
CL226.Contig2_All	NA	NA	NA	NA	NA	NA	NA
CL227.Contig1_All	NA	NA	NA	NA	NA	NA	NA
CL227.Contig2_All	XP_011555757.1/4.4e-07/PREDICTED: nucleoporin Nup43 [Plutella xylostella]	NA	NA	pxy:105386814/5.8e-08/nucleoporin Nup43; K14305 nuclear pore complex protein Nup43	NA	NA	NA
CL228.Contig1_All	XP_018408682.1/1.1e-88/PREDICTED: tyrosine-protein phosphatase non-receptor type 6 [Nanorana parkeri]	NA	sp|P81718|PTN6_RAT/8.0e-70/Tyrosine-protein phosphatase non-receptor type 6 OS=Rattus norvegicus GN=Ptpn6 PE=1 SV=1	npr:108784384/1.4e-89/PTPN6; tyrosine-protein phosphatase non-receptor type 6; K05697 tyrosine-protein phosphatase non-receptor type 6 [EC:3.1.3.48]	Hs18104989/7.6e-70/[T] KOG0790 Protein tyrosine phosphatase Corkscrew and related SH2 domain enzymes	PTHR19134/4.2E-97/--	cellular_component:GO:0005737//cytoplasm;molecular_function:GO:0004725//protein tyrosine phosphatase activity;
CL228.Contig2_All	XP_018408682.1/8.6e-116/PREDICTED: tyrosine-protein phosphatase non-receptor type 6 [Nanorana parkeri]	NA	sp|P29350|PTN6_HUMAN/6.9e-91/Tyrosine-protein phosphatase non-receptor type 6 OS=Homo sapiens GN=PTPN6 PE=1 SV=1	npr:108784384/1.1e-116/PTPN6; tyrosine-protein phosphatase non-receptor type 6; K05697 tyrosine-protein phosphatase non-receptor type 6 [EC:3.1.3.48]	Hs18104991/5.0e-91/[T] KOG0790 Protein tyrosine phosphatase Corkscrew and related SH2 domain enzymes	PTHR19134/1.6E-129/--	biological_process:GO:0045087//innate immune response;cellular_component:GO:0005737//cytoplasm;molecular_function:GO:0004725//protein tyrosine phosphatase activity;
CL229.Contig1_All	XP_014343339.1/2.6e-51/PREDICTED: uncharacterized protein LOC106703295 [Latimeria chalumnae]	NA	NA	npr:108804825/4.1e-21/TUBGCP6; gamma-tubulin complex component 6; K16573 gamma-tubulin complex component 6	NA	NA	NA
CL229.Contig2_All	ACB38665.1/5.1e-48/reverse transcriptase [Daphnia pulex]	NA	NA	ncc:104941331/1.5e-16/receptor tyrosine-protein kinase erbB-4-like; K05085 receptor tyrosine-protein kinase erbB-4 [EC:2.7.10.1]	NA	NA	NA
CL229.Contig3_All	ACB38665.1/1.3e-140/reverse transcriptase [Daphnia pulex]	NA	sp|Q03114|CDK5_RAT/1.3e-25/Cyclin-dependent-like kinase 5 OS=Rattus norvegicus GN=Cdk5 PE=1 SV=1	npr:108804825/5.1e-69/TUBGCP6; gamma-tubulin complex component 6; K16573 gamma-tubulin complex component 6	Hs4826675/9.4e-26/[UT] KOG0662 Cyclin-dependent kinase CDK5	PTHR33066/3.8E-29/--	NA
CL229.Contig4_All	XP_022290312.1/1.6e-12/uncharacterized protein LOC111101951 [Crassostrea virginica]	NA	NA	NA	NA	NA	NA
CL230.Contig1_All	XP_014340700.1/8.6e-22/PREDICTED: uncharacterized protein LOC106702552 [Latimeria chalumnae]	NA	NA	lcm:102362641/1.2e-08/CTNS; cystinosin, lysosomal cystine transporter; K12386 cystinosin	NA	NA	NA
CL230.Contig2_All	NA	NA	NA	NA	NA	NA	NA
CL230.Contig3_All	NA	NA	NA	NA	NA	NA	NA
CL230.Contig4_All	XP_014340700.1/4.7e-07/PREDICTED: uncharacterized protein LOC106702552 [Latimeria chalumnae]	NA	NA	NA	NA	NA	NA
CL230.Contig5_All	NA	NA	NA	NA	NA	NA	NA
CL231.Contig1_All	XP_002936858.2/7.8e-166/PREDICTED: A-kinase anchor protein 1, mitochondrial isoform X2 [Xenopus tropicalis] >OCA45733.1 hypothetical protein XENTR_v900057182mg [Xenopus tropicalis]	XM_002936812.4/0.0/PREDICTED: Xenopus tropicalis A-kinase anchoring protein 1 (akap1), transcript variant X2, mRNA	sp|O08715|AKAP1_MOUSE/1.8e-116/A-kinase anchor protein 1, mitochondrial OS=Mus musculus GN=Akap1 PE=1 SV=4	xtr:100379795/1.0e-166/akap1; A-kinase anchoring protein 1; K16518 A-kinase anchor protein 1, mitochondrial	Hs4502015_2/1.8e-105/[T] KOG2279 Kinase anchor protein AKAP149, contains KH and Tudor RNA-binding domains	PTHR22948:SF18/2.7E-170/--	biological_process:GO:0010738//regulation of protein kinase A signaling;cellular_component:GO:0016021//integral component of membrane;GO:0005739//mitochondrion;molecular_function:GO:0003723//RNA binding;GO:0034237//protein kinase A regulatory subunit binding;
CL231.Contig2_All	XP_019401149.1/1.8e-45/PREDICTED: A-kinase anchor protein 1, mitochondrial [Crocodylus porosus]	NA	sp|O08715|AKAP1_MOUSE/5.4e-39/A-kinase anchor protein 1, mitochondrial OS=Mus musculus GN=Akap1 PE=1 SV=4	cpic:101946863/4.2e-46/AKAP1; A-kinase anchoring protein 1; K16518 A-kinase anchor protein 1, mitochondrial	Hs4502015_2/1.5e-38/[T] KOG2279 Kinase anchor protein AKAP149, contains KH and Tudor RNA-binding domains	PTHR22948:SF18/3.8E-60/--	NA
CL232.Contig1_All	NA	NA	NA	NA	NA	NA	NA
CL232.Contig2_All	NA	NA	NA	NA	NA	NA	NA
CL233.Contig1_All	NA	NA	NA	NA	NA	NA	NA
CL233.Contig2_All	NA	NA	NA	NA	NA	NA	NA
CL234.Contig1_All	NP_001072564.1/0.0e+00/glycerol-3-phosphate acyltransferase 1, mitochondrial [Xenopus tropicalis] >AAI22903.1 hypothetical protein MGC145183 [Xenopus tropicalis]	XM_018574258.1/0.0/PREDICTED: Nanorana parkeri glycerol-3-phosphate acyltransferase, mitochondrial (GPAM), partial mRNA	sp|F1S5L4|GPAT1_PIG/0.0e+00/Glycerol-3-phosphate acyltransferase 1, mitochondrial OS=Sus scrofa GN=GPAM PE=2 SV=3	xtr:780019/0.0e+00/gpam, gpat, gpat1; glycerol-3-phosphate acyltransferase, mitochondrial; K00629 glycerol-3-phosphate O-acyltransferase 1/2 [EC:2.3.1.15]	Hs18576030_2/4.1e-158/[I] KOG3729 Mitochondrial glycerol-3-phosphate acyltransferase GPAT	SM00563/6.0E-27/Phosphate acyltransferases	biological_process:GO:0016024//CDP-diacylglycerol biosynthetic process;cellular_component:GO:0005741//mitochondrial outer membrane;GO:0005886//plasma membrane;molecular_function:GO:0004366//glycerol-3-phosphate O-acyltransferase activity;GO:0102420//sn-1-glycerol-3-phosphate C16:0-DCA-CoA acyl transferase activity;
CL234.Contig2_All	NP_001072564.1/0.0e+00/glycerol-3-phosphate acyltransferase 1, mitochondrial [Xenopus tropicalis] >AAI22903.1 hypothetical protein MGC145183 [Xenopus tropicalis]	XM_018574258.1/0.0/PREDICTED: Nanorana parkeri glycerol-3-phosphate acyltransferase, mitochondrial (GPAM), partial mRNA	sp|F1S5L4|GPAT1_PIG/2.1e-302/Glycerol-3-phosphate acyltransferase 1, mitochondrial OS=Sus scrofa GN=GPAM PE=2 SV=3	xtr:780019/0.0e+00/gpam, gpat, gpat1; glycerol-3-phosphate acyltransferase, mitochondrial; K00629 glycerol-3-phosphate O-acyltransferase 1/2 [EC:2.3.1.15]	Hs18576030_2/4.7e-158/[I] KOG3729 Mitochondrial glycerol-3-phosphate acyltransferase GPAT	PTHR12563:SF16/0.0/--	biological_process:GO:0016024//CDP-diacylglycerol biosynthetic process;cellular_component:GO:0005741//mitochondrial outer membrane;GO:0005886//plasma membrane;molecular_function:GO:0004366//glycerol-3-phosphate O-acyltransferase activity;GO:0102420//sn-1-glycerol-3-phosphate C16:0-DCA-CoA acyl transferase activity;
CL235.Contig1_All	NA	NA	NA	NA	NA	NA	NA
CL235.Contig2_All	NA	AC149530.2/0.0/Xenopus tropicalis clone ISB-301B24, complete sequence	NA	NA	NA	NA	NA
CL236.Contig1_All	NA	NA	NA	NA	NA	NA	NA
CL236.Contig2_All	XP_018422609.1/1.1e-233/PREDICTED: iroquois-class homeodomain protein IRX-1 isoform X2 [Nanorana parkeri]	XM_018567107.1/0.0/PREDICTED: Nanorana parkeri iroquois homeobox 1 (IRX1), transcript variant X2, mRNA	sp|Q6F2E3|IRX1_XENTR/2.0e-232/Iroquois-class homeodomain protein irx-1 OS=Xenopus tropicalis GN=irx1 PE=2 SV=1	soc:105204813/3.0e-09/homeobox protein caupolican-like; K19383 homeobox protein TGIF1	Hs22047130/3.8e-148/[K] KOG0773 Transcription factor MEIS1 and related HOX domain proteins	PTHR11211:SF13/4.6E-303/--	biological_process:GO:0039005//specification of pronephric tubule identity;GO:0030514//negative regulation of BMP signaling pathway;GO:0045666//positive regulation of neuron differentiation;GO:0006355//regulation of transcription, DNA-templated;GO:0007420//brain development;GO:0045893//positive regulation of transcription, DNA-templated;GO:0000122//negative regulation of transcription from RNA po…
CL237.Contig1_All	NA	NA	NA	NA	NA	NA	NA
CL237.Contig2_All	NA	NA	NA	NA	NA	NA	NA
CL238.Contig1_All	XP_018324458.1/1.4e-56/PREDICTED: tyrosine-protein phosphatase non-receptor type 2 [Agrilus planipennis] >XP_018324459.1 PREDICTED: tyrosine-protein phosphatase non-receptor type 2 [Agrilus planipennis]	NA	sp|Q9W0G1|PTP61_DROME/3.1e-53/Tyrosine-protein phosphatase non-receptor type 61F OS=Drosophila melanogaster GN=Ptp61F PE=1 SV=1	tca:657787/7.1e-57/tyrosine-protein phosphatase non-receptor type 61F; K05696 tyrosine-protein phosphatase non-receptor type 1 [EC:3.1.3.48]	7292074/2.2e-53/[T] KOG0789 Protein tyrosine phosphatase	PS00383/-/Tyrosine specific protein phosphatases active site.	cellular_component:GO:0016021//integral component of membrane;molecular_function:GO:0004725//protein tyrosine phosphatase activity;
CL238.Contig2_All	NA	NA	NA	NA	NA	NA	NA
CL238.Contig3_All	NA	NA	NA	NA	NA	NA	NA
CL239.Contig1_All	XP_020611590.1/8.1e-67/ribulose-phosphate 3-epimerase-like [Orbicella faveolata]	NA	sp|Q8VEE0|RPE_MOUSE/6.2e-61/Ribulose-phosphate 3-epimerase OS=Mus musculus GN=Rpe PE=1 SV=1	aqu:100640659/3.8e-65/ribulose-phosphate 3-epimerase-like; K01783 ribulose-phosphate 3-epimerase [EC:5.1.3.1]	7304193_2/1.9e-59/[G] KOG3111 D-ribulose-5-phosphate 3-epimerase	PS01085/-/Ribulose-phosphate 3-epimerase family signature 1.	biological_process:GO:0006098//pentose-phosphate shunt;GO:0005975//carbohydrate metabolic process;molecular_function:GO:0046872//metal ion binding;GO:0004750//ribulose-phosphate 3-epimerase activity;
CL239.Contig2_All	XP_020611590.1/3.4e-75/ribulose-phosphate 3-epimerase-like [Orbicella faveolata]	NA	sp|Q8VEE0|RPE_MOUSE/1.1e-70/Ribulose-phosphate 3-epimerase OS=Mus musculus GN=Rpe PE=1 SV=1	aqu:100640659/8.5e-75/ribulose-phosphate 3-epimerase-like; K01783 ribulose-phosphate 3-epimerase [EC:5.1.3.1]	7304193_2/1.5e-69/[G] KOG3111 D-ribulose-5-phosphate 3-epimerase	PS01085/-/Ribulose-phosphate 3-epimerase family signature 1.	biological_process:GO:0006098//pentose-phosphate shunt;GO:0005975//carbohydrate metabolic process;molecular_function:GO:0046872//metal ion binding;GO:0004750//ribulose-phosphate 3-epimerase activity;
CL239.Contig3_All	XP_018025858.1/3.8e-48/PREDICTED: ribulose-phosphate 3-epimerase-like [Hyalella azteca]	NA	sp|Q8VEE0|RPE_MOUSE/7.9e-48/Ribulose-phosphate 3-epimerase OS=Mus musculus GN=Rpe PE=1 SV=1	tut:107371472/1.4e-48/ribulose-phosphate 3-epimerase-like; K01783 ribulose-phosphate 3-epimerase [EC:5.1.3.1]	Hs14727532/1.7e-47/[G] KOG3111 D-ribulose-5-phosphate 3-epimerase	NA	biological_process:GO:0006098//pentose-phosphate shunt;GO:0005975//carbohydrate metabolic process;molecular_function:GO:0046872//metal ion binding;GO:0004750//ribulose-phosphate 3-epimerase activity;
CL240.Contig1_All	XP_017951428.1/0.0e+00/PREDICTED: amyloid-like protein 2 isoform X4 [Xenopus tropicalis]	XM_006211643.2/0.0/PREDICTED: Vicugna pacos amyloid beta (A4) precursor-like protein 2 (APLP2), transcript variant X4, mRNA	sp|Q06335|APLP2_MOUSE/1.9e-299/Amyloid-like protein 2 OS=Mus musculus GN=Aplp2 PE=1 SV=4	xla:431789/0.0e+00/aplp2.S, aplp2, aplp2_B, aplp2-a, aplp2-b; amyloid beta (A4) precursor-like protein 2 S homeolog; K08117 amyloid-like protein 2	Hs4502147/5.8e-173/[R] KOG3540 Beta amyloid precursor protein	PS00319/-/Amyloidogenic glycoprotein extracellular domain signature.	NA
CL240.Contig2_All	XP_017951427.1/0.0e+00/PREDICTED: amyloid-like protein 2 isoform X3 [Xenopus tropicalis]	XM_006211643.2/0.0/PREDICTED: Vicugna pacos amyloid beta (A4) precursor-like protein 2 (APLP2), transcript variant X4, mRNA	sp|Q06335|APLP2_MOUSE/2.8e-306/Amyloid-like protein 2 OS=Mus musculus GN=Aplp2 PE=1 SV=4	xla:431789/0.0e+00/aplp2.S, aplp2, aplp2_B, aplp2-a, aplp2-b; amyloid beta (A4) precursor-like protein 2 S homeolog; K08117 amyloid-like protein 2	Hs4502147/8.4e-180/[R] KOG3540 Beta amyloid precursor protein	PS00319/-/Amyloidogenic glycoprotein extracellular domain signature.	NA
CL240.Contig3_All	XP_017951426.1/0.0e+00/PREDICTED: amyloid-like protein 2 isoform X2 [Xenopus tropicalis]	XM_005887531.2/0.0/PREDICTED: Bos mutus amyloid beta (A4) precursor-like protein 2 (APLP2), transcript variant X2, mRNA	sp|P15943|APLP2_RAT/0.0e+00/Amyloid-like protein 2 OS=Rattus norvegicus GN=Aplp2 PE=1 SV=2	xtr:100380132/0.0e+00/aplp2, aplp2-a, aplp2-b; amyloid beta (A4) precursor-like protein 2; K08117 amyloid-like protein 2	Hs4502147/0.0e+00/[R] KOG3540 Beta amyloid precursor protein	PS00319/-/Amyloidogenic glycoprotein extracellular domain signature.	NA
CL240.Contig4_All	XP_017951425.1/0.0e+00/PREDICTED: amyloid-like protein 2 isoform X1 [Xenopus tropicalis]	XM_006061680.1/0.0/PREDICTED: Bubalus bubalis amyloid beta (A4) precursor-like protein 2 (APLP2), transcript variant X2, mRNA	sp|P15943|APLP2_RAT/0.0e+00/Amyloid-like protein 2 OS=Rattus norvegicus GN=Aplp2 PE=1 SV=2	xtr:100380132/0.0e+00/aplp2, aplp2-a, aplp2-b; amyloid beta (A4) precursor-like protein 2; K08117 amyloid-like protein 2	Hs4502147/0.0e+00/[R] KOG3540 Beta amyloid precursor protein	PR00759/5.1E-9/Basic protease (Kunitz-type) inhibitor family signature	cellular_component:GO:0016021//integral component of membrane;molecular_function:GO:0004867//serine-type endopeptidase inhibitor activity;GO:0046914//transition metal ion binding;GO:0008201//heparin binding;
CL240.Contig5_All	NA	XM_009906474.1/0.0/PREDICTED: Picoides pubescens amyloid beta (A4) precursor-like protein 2 (APLP2), transcript variant X5, mRNA	NA	NA	NA	NA	NA
CL241.Contig1_All	OCT68329.1/7.9e-62/hypothetical protein XELAEV_18039628mg [Xenopus laevis]	BC097773.1/0.0/Xenopus laevis DNA polymerase epsilon subunit B, mRNA (cDNA clone MGC:115474 IMAGE:6867117), complete cds	sp|Q5ZKQ6|DPOE2_CHICK/9.2e-60/DNA polymerase epsilon subunit 2 OS=Gallus gallus GN=POLE2 PE=2 SV=1	xla:399116/1.1e-62/pole2.L, pole2; polymerase (DNA directed), epsilon 2, accessory subunit L homeolog; K02325 DNA polymerase epsilon subunit 2 [EC:2.7.7.7]	Hs4505935/3.6e-58/[L] KOG3818 DNA polymerase epsilon, subunit B	PTHR12708/6.6E-75/--	biological_process:GO:0006261//DNA-dependent DNA replication;cellular_component:GO:0008622//epsilon DNA polymerase complex;molecular_function:GO:0003887//DNA-directed DNA polymerase activity;GO:0003677//DNA binding;
CL241.Contig2_All	OCT68329.1/1.8e-78/hypothetical protein XELAEV_18039628mg [Xenopus laevis]	BC097773.1/0.0/Xenopus laevis DNA polymerase epsilon subunit B, mRNA (cDNA clone MGC:115474 IMAGE:6867117), complete cds	sp|O54956|DPOE2_MOUSE/4.4e-74/DNA polymerase epsilon subunit 2 OS=Mus musculus GN=Pole2 PE=2 SV=2	xla:399116/2.4e-79/pole2.L, pole2; polymerase (DNA directed), epsilon 2, accessory subunit L homeolog; K02325 DNA polymerase epsilon subunit 2 [EC:2.7.7.7]	Hs4505935/2.3e-72/[L] KOG3818 DNA polymerase epsilon, subunit B	PTHR12708/6.5E-92/--	biological_process:GO:0006261//DNA-dependent DNA replication;cellular_component:GO:0008622//epsilon DNA polymerase complex;molecular_function:GO:0003887//DNA-directed DNA polymerase activity;GO:0003677//DNA binding;
CL241.Contig3_All	OCT68329.1/2.9e-244/hypothetical protein XELAEV_18039628mg [Xenopus laevis]	XM_005047899.2/0.0/PREDICTED: Ficedula albicollis polymerase (DNA) epsilon 2, accessory subunit (POLE2), partial mRNA	sp|Q5ZKQ6|DPOE2_CHICK/1.7e-230/DNA polymerase epsilon subunit 2 OS=Gallus gallus GN=POLE2 PE=2 SV=1	xla:399116/3.8e-245/pole2.L, pole2; polymerase (DNA directed), epsilon 2, accessory subunit L homeolog; K02325 DNA polymerase epsilon subunit 2 [EC:2.7.7.7]	Hs4505935/9.2e-226/[L] KOG3818 DNA polymerase epsilon, subunit B	PF04042/1.1E-58/DNA polymerase alpha/epsilon subunit B	biological_process:GO:0006261//DNA-dependent DNA replication;cellular_component:GO:0008622//epsilon DNA polymerase complex;molecular_function:GO:0003887//DNA-directed DNA polymerase activity;GO:0003677//DNA binding;
CL241.Contig4_All	OCT68329.1/2.8e-278/hypothetical protein XELAEV_18039628mg [Xenopus laevis]	BC097773.1/0.0/Xenopus laevis DNA polymerase epsilon subunit B, mRNA (cDNA clone MGC:115474 IMAGE:6867117), complete cds	sp|Q5ZKQ6|DPOE2_CHICK/9.9e-257/DNA polymerase epsilon subunit 2 OS=Gallus gallus GN=POLE2 PE=2 SV=1	xla:399116/3.8e-279/pole2.L, pole2; polymerase (DNA directed), epsilon 2, accessory subunit L homeolog; K02325 DNA polymerase epsilon subunit 2 [EC:2.7.7.7]	Hs4505935/2.4e-252/[L] KOG3818 DNA polymerase epsilon, subunit B	PF04042/1.6E-58/DNA polymerase alpha/epsilon subunit B	biological_process:GO:0006261//DNA-dependent DNA replication;cellular_component:GO:0008622//epsilon DNA polymerase complex;molecular_function:GO:0003887//DNA-directed DNA polymerase activity;GO:0003677//DNA binding;
CL242.Contig1_All	XP_018097408.1/1.9e-82/PREDICTED: LIM domain kinase 2-like, partial [Xenopus laevis]	NA	sp|P53666|LIMK2_CHICK/1.6e-41/LIM domain kinase 2 OS=Gallus gallus GN=LIMK2 PE=2 SV=1	xla:108705108/2.6e-83/limk2.S, xlimk2; LIM domain kinase 2 S homeolog; K05744 LIM domain kinase 2 [EC:2.7.11.1]	Hs8051618/1.9e-41/[T] TWOG0098 Protein kinase, contains LIM and PDZ domains	SM00132/2.0E-5/Zinc-binding domain present in Lin-11, Isl-1, Mec-3.	biological_process:GO:0035556//intracellular signal transduction;cellular_component:GO:0005634//nucleus;GO:0005737//cytoplasm;molecular_function:GO:0046872//metal ion binding;GO:0004674//protein serine/threonine kinase activity;GO:0005524//ATP binding;GO:0004871//signal transducer activity;
CL242.Contig2_All	NP_001135686.1/3.4e-262/LIM domain kinase 2 [Xenopus tropicalis] >AAI68623.1 Unknown (protein for MGC:186243) [Xenopus tropicalis]	XM_018241919.1/0.0/PREDICTED: Xenopus laevis LIM domain kinase 2-like (LOC108705108), partial mRNA	sp|P53671|LIMK2_HUMAN/6.8e-204/LIM domain kinase 2 OS=Homo sapiens GN=LIMK2 PE=1 SV=1	xtr:100216249/4.5e-263/limk2, xlimk2; LIM domain kinase 2; K05744 LIM domain kinase 2 [EC:2.7.11.1]	Hs8051618/2.2e-204/[T] TWOG0098 Protein kinase, contains LIM and PDZ domains	PTHR23257:SF398/7.9E-268/--	biological_process:GO:0035556//intracellular signal transduction;cellular_component:GO:0005634//nucleus;GO:0005737//cytoplasm;molecular_function:GO:0046872//metal ion binding;GO:0004674//protein serine/threonine kinase activity;GO:0005524//ATP binding;GO:0004871//signal transducer activity;
CL242.Contig3_All	XP_018412929.1/1.6e-39/PREDICTED: LIM domain kinase 2 [Nanorana parkeri]	XM_008332557.2/0.0/PREDICTED: Cynoglossus semilaevis LIM domain kinase 1 (limk1), mRNA	sp|O54785|LIMK2_MOUSE/1.3e-35/LIM domain kinase 2 OS=Mus musculus GN=Limk2 PE=1 SV=2	npr:108787789/2.1e-40/LIMK2; LIM domain kinase 2; K05744 LIM domain kinase 2 [EC:2.7.11.1]	Hs8051618/9.7e-36/[T] TWOG0098 Protein kinase, contains LIM and PDZ domains	PTHR23257:SF398/1.2E-50/--	biological_process:GO:0035556//intracellular signal transduction;cellular_component:GO:0005634//nucleus;GO:0005737//cytoplasm;molecular_function:GO:0046872//metal ion binding;GO:0004674//protein serine/threonine kinase activity;GO:0005524//ATP binding;GO:0004871//signal transducer activity;
CL242.Contig4_All	NP_001082219.1/3.3e-40/LIM domain kinase 2 L homeolog [Xenopus laevis] >BAB85114.1 XLIM-Kinases2 [Xenopus laevis]	NA	sp|P53671|LIMK2_HUMAN/2.9e-38/LIM domain kinase 2 OS=Homo sapiens GN=LIMK2 PE=1 SV=1	xla:398298/4.3e-41/limk2.L, limk2, xlimk2; LIM domain kinase 2 L homeolog; K05744 LIM domain kinase 2 [EC:2.7.11.1]	Hs5031869/2.1e-38/[T] TWOG0098 Protein kinase, contains LIM and PDZ domains	PTHR23257:SF398/5.2E-40/--	molecular_function:GO:0046872//metal ion binding;GO:0005524//ATP binding;GO:0004672//protein kinase activity;
CL242.Contig5_All	NA	NA	NA	NA	NA	NA	NA
CL243.Contig1_All	XP_017947307.1/1.2e-27/PREDICTED: X-linked retinitis pigmentosa GTPase regulator [Xenopus tropicalis]	XM_018229006.1/0.0/PREDICTED: Xenopus laevis septin 6 L homeolog (sept6.L), transcript variant X1, mRNA	sp|Q7M732|RTL1_MOUSE/2.5e-27/Retrotransposon-like protein 1 OS=Mus musculus GN=Rtl1 PE=2 SV=1	amex:103044988/1.1e-175/septin-10; K16940 septin 10	SPBC3D6.14c/1.1e-24/[GO] KOG4157 beta-1,6-N-acetylglucosaminyltransferase, contains WSC domain	PTHR18884/0.0/--	cellular_component:GO:0005576//extracellular region;
CL243.Contig2_All	XP_016854436.1/7.6e-229/PREDICTED: septin-6 isoform X2 [Anolis carolinensis]	NM_001093579.1/0.0/Xenopus laevis septin 6 L homeolog (sept6.L), mRNA &gt;BC077941.1 Xenopus laevis septin 11, mRNA (cDNA clone MGC:80908 IMAGE:5515722), complete cds	sp|Q14141|SEPT6_HUMAN/5.3e-224/Septin-6 OS=Homo sapiens GN=SEPT6 PE=1 SV=4	npr:108799955/1.4e-226/SEPT6; septin-6 isoform X1; K16939 septin 6/8/11	Hs21361478/3.9e-224/[D] KOG3859 Septins (P-loop GTPases)	PS51719/101.685/Septin-type guanine nucleotide-binding (G) domain profile.	cellular_component:GO:0031105//septin complex;molecular_function:GO:0005525//GTP binding;
CL243.Contig3_All	XP_018084496.1/9.5e-227/PREDICTED: septin 6 L homeolog isoform X2 [Xenopus laevis] >OCT67587.1 hypothetical protein XELAEV_18038885mg [Xenopus laevis]	XM_018229007.1/0.0/PREDICTED: Xenopus laevis septin 6 L homeolog (sept6.L), transcript variant X2, mRNA	sp|Q14141|SEPT6_HUMAN/9.3e-224/Septin-6 OS=Homo sapiens GN=SEPT6 PE=1 SV=4	npr:108799955/3.7e-227/SEPT6; septin-6 isoform X1; K16939 septin 6/8/11	Hs21361478/6.7e-224/[D] KOG3859 Septins (P-loop GTPases)	PS51719/101.685/Septin-type guanine nucleotide-binding (G) domain profile.	cellular_component:GO:0031105//septin complex;molecular_function:GO:0005525//GTP binding;
CL243.Contig4_All	XP_018427403.1/1.8e-139/PREDICTED: septin-6 isoform X2 [Nanorana parkeri]	XM_018229006.1/0.0/PREDICTED: Xenopus laevis septin 6 L homeolog (sept6.L), transcript variant X1, mRNA	sp|Q14141|SEPT6_HUMAN/2.5e-135/Septin-6 OS=Homo sapiens GN=SEPT6 PE=1 SV=4	npr:108799955/4.4e-139/SEPT6; septin-6 isoform X1; K16939 septin 6/8/11	Hs22035581/7.4e-137/[D] KOG3859 Septins (P-loop GTPases)	PTHR18884:SF55/1.6E-211/--	NA
CL243.Contig5_All	XP_016854436.1/2.3e-22/PREDICTED: septin-6 isoform X2 [Anolis carolinensis]	XM_018671368.1/0.0/PREDICTED: Lates calcarifer septin-6 (LOC108879916), transcript variant X7, mRNA	sp|Q3SZN0|SEPT6_BOVIN/1.3e-22/Septin-6 OS=Bos taurus GN=SEPT6 PE=2 SV=1	acs:100563641/3.0e-23/sept6; septin 6; K16939 septin 6/8/11	HsM14719396/9.1e-23/[D] KOG3859 Septins (P-loop GTPases)	PTHR18884/2.3E-34/--	NA
CL244.Contig1_All	NA	NA	NA	NA	NA	NA	NA
CL244.Contig2_All	NA	NA	NA	NA	NA	NA	NA
CL245.Contig1_All	NA	NA	NA	NA	NA	NA	NA
CL245.Contig2_All	NA	NA	NA	NA	NA	NA	NA
CL245.Contig3_All	NA	NA	NA	NA	NA	NA	NA
CL245.Contig4_All	NA	NA	NA	NA	NA	NA	NA
CL246.Contig1_All	XP_018423548.1/1.6e-66/PREDICTED: claudin-10-like [Nanorana parkeri]	LN598428.1/0.0/Cyprinus carpio genome assembly common carp genome ,scaffold 000000986	sp|Q9Z0S6|CLD10_MOUSE/6.7e-38/Claudin-10 OS=Mus musculus GN=Cldn10 PE=1 SV=2	npr:108796552/2.1e-67/claudin-10-like; K06087 claudin	NA	PF00822/5.4E-28/PMP-22/EMP/MP20/Claudin family	cellular_component:GO:0016021//integral component of membrane;GO:0005923//bicellular tight junction;GO:0005886//plasma membrane;molecular_function:GO:0005198//structural molecule activity;
CL246.Contig2_All	XP_018102736.1/7.4e-85/PREDICTED: claudin-10-like [Xenopus laevis] >OCT95455.1 hypothetical protein XELAEV_18013143mg [Xenopus laevis]	NA	sp|Q5R8E5|CLD10_PONAB/1.3e-54/Claudin-10 OS=Pongo abelii GN=CLDN10 PE=2 SV=2	xla:108708483/9.8e-86/cldn10.L, claudin-10; claudin 10 L homeolog; K06087 claudin	NA	PTHR12002/4.8E-84/--	cellular_component:GO:0016021//integral component of membrane;GO:0005923//bicellular tight junction;GO:0005886//plasma membrane;molecular_function:GO:0005198//structural molecule activity;
CL246.Contig3_All	XP_018423548.1/4.3e-66/PREDICTED: claudin-10-like [Nanorana parkeri]	NA	sp|Q9Z0S6|CLD10_MOUSE/8.8e-37/Claudin-10 OS=Mus musculus GN=Cldn10 PE=1 SV=2	npr:108796552/5.7e-67/claudin-10-like; K06087 claudin	NA	PR01077/2.7E-12/Claudin family signature	cellular_component:GO:0016021//integral component of membrane;GO:0005923//bicellular tight junction;GO:0005886//plasma membrane;molecular_function:GO:0005198//structural molecule activity;
CL247.Contig1_All	XP_018090026.1/2.6e-81/PREDICTED: histamine N-methyltransferase A isoform X1 [Xenopus laevis] >XP_018090027.1 PREDICTED: histamine N-methyltransferase A isoform X1 [Xenopus laevis] >XP_018090028.1 PREDICTED: histamine N-methyltransferase A isoform X1 [Xenopus laevis] >OCT63441.1 hypothetical protein XELAEV_18044537mg [Xenopus laevis] >OCT63442.1 hypothetical protein XELAEV_18044537mg [Xenopus lae…	NM_001078887.1/0.0/Xenopus tropicalis histamine N-methyltransferase (hnmt), mRNA &gt;BC121451.1 Xenopus tropicalis histamine N-methyltransferase, mRNA (cDNA clone MGC:146447 IMAGE:7707927), complete cds	sp|Q5U4V2|HNMTA_XENLA/1.6e-83/Histamine N-methyltransferase A OS=Xenopus laevis GN=hnmt-a PE=2 SV=1	xla:495426/3.5e-82/hnmt.L, hmt, hnmt, hnmt-a, hnmt-b, hnmt-s1, hnmt-s2; histamine N-methyltransferase L homeolog; K00546 histamine N-methyltransferase [EC:2.1.1.8]	NA	PS51597/87.697/Histamine N-methyltransferase (EC 2.1.1.8) family profile.	biological_process:GO:0001695//histamine catabolic process;GO:0032259//methylation;cellular_component:GO:0005737//cytoplasm;molecular_function:GO:0046539//histamine N-methyltransferase activity;GO:0008170//N-methyltransferase activity;
CL247.Contig2_All	XP_018090026.1/1.5e-128/PREDICTED: histamine N-methyltransferase A isoform X1 [Xenopus laevis] >XP_018090027.1 PREDICTED: histamine N-methyltransferase A isoform X1 [Xenopus laevis] >XP_018090028.1 PREDICTED: histamine N-methyltransferase A isoform X1 [Xenopus laevis] >OCT63441.1 hypothetical protein XELAEV_18044537mg [Xenopus laevis] >OCT63442.1 hypothetical protein XELAEV_18044537mg [Xenopus la…	NM_001078887.1/0.0/Xenopus tropicalis histamine N-methyltransferase (hnmt), mRNA &gt;BC121451.1 Xenopus tropicalis histamine N-methyltransferase, mRNA (cDNA clone MGC:146447 IMAGE:7707927), complete cds	sp|Q5U4V2|HNMTA_XENLA/3.4e-130/Histamine N-methyltransferase A OS=Xenopus laevis GN=hnmt-a PE=2 SV=1	xla:495426/7.7e-129/hnmt.L, hmt, hnmt, hnmt-a, hnmt-b, hnmt-s1, hnmt-s2; histamine N-methyltransferase L homeolog; K00546 histamine N-methyltransferase [EC:2.1.1.8]	NA	PTHR16897/3.8E-159/--	biological_process:GO:0001695//histamine catabolic process;GO:0032259//methylation;cellular_component:GO:0005737//cytoplasm;molecular_function:GO:0046539//histamine N-methyltransferase activity;GO:0008170//N-methyltransferase activity;
CL247.Contig3_All	XP_018090026.1/1.6e-128/PREDICTED: histamine N-methyltransferase A isoform X1 [Xenopus laevis] >XP_018090027.1 PREDICTED: histamine N-methyltransferase A isoform X1 [Xenopus laevis] >XP_018090028.1 PREDICTED: histamine N-methyltransferase A isoform X1 [Xenopus laevis] >OCT63441.1 hypothetical protein XELAEV_18044537mg [Xenopus laevis] >OCT63442.1 hypothetical protein XELAEV_18044537mg [Xenopus la…	NM_001078887.1/0.0/Xenopus tropicalis histamine N-methyltransferase (hnmt), mRNA &gt;BC121451.1 Xenopus tropicalis histamine N-methyltransferase, mRNA (cDNA clone MGC:146447 IMAGE:7707927), complete cds	sp|Q5U4V2|HNMTA_XENLA/3.5e-130/Histamine N-methyltransferase A OS=Xenopus laevis GN=hnmt-a PE=2 SV=1	xla:495426/7.8e-129/hnmt.L, hmt, hnmt, hnmt-a, hnmt-b, hnmt-s1, hnmt-s2; histamine N-methyltransferase L homeolog; K00546 histamine N-methyltransferase [EC:2.1.1.8]	NA	PTHR16897/3.8E-159/--	biological_process:GO:0001695//histamine catabolic process;GO:0032259//methylation;cellular_component:GO:0005737//cytoplasm;molecular_function:GO:0046539//histamine N-methyltransferase activity;GO:0008170//N-methyltransferase activity;
CL247.Contig4_All	XP_018423980.1/1.3e-107/PREDICTED: histamine N-methyltransferase [Nanorana parkeri] >XP_018423981.1 PREDICTED: histamine N-methyltransferase [Nanorana parkeri]	NM_001078887.1/0.0/Xenopus tropicalis histamine N-methyltransferase (hnmt), mRNA &gt;BC121451.1 Xenopus tropicalis histamine N-methyltransferase, mRNA (cDNA clone MGC:146447 IMAGE:7707927), complete cds	sp|Q5U4V2|HNMTA_XENLA/8.5e-109/Histamine N-methyltransferase A OS=Xenopus laevis GN=hnmt-a PE=2 SV=1	npr:108796922/1.7e-108/HNMT; histamine N-methyltransferase; K00546 histamine N-methyltransferase [EC:2.1.1.8]	NA	PTHR16897:SF6/4.5E-131/--	biological_process:GO:0001695//histamine catabolic process;GO:0032259//methylation;cellular_component:GO:0005737//cytoplasm;molecular_function:GO:0046539//histamine N-methyltransferase activity;GO:0008170//N-methyltransferase activity;
CL248.Contig1_All	XP_018122357.1/2.9e-14/PREDICTED: uncharacterized protein LOC108718530 [Xenopus laevis]	NA	NA	NA	NA	NA	NA
CL248.Contig2_All	NA	NA	NA	NA	NA	NA	NA
CL249.Contig1_All	XP_012821685.1/4.5e-127/PREDICTED: C2 domain-containing protein 2-like isoform X1 [Xenopus tropicalis] >OCA29322.1 hypothetical protein XENTR_v90018825mg [Xenopus tropicalis]	NA	sp|O14523|C2C2L_HUMAN/8.9e-93/Phospholipid transfer protein C2CD2L OS=Homo sapiens GN=C2CD2L PE=1 SV=3	NA	NA	PTHR21119:SF8/1.1E-146/--	cellular_component:GO:0016021//integral component of membrane;
CL249.Contig2_All	AAI30099.1/9.5e-265/LOC100037006 protein, partial [Xenopus laevis]	NA	sp|O14523|C2C2L_HUMAN/8.9e-164/Phospholipid transfer protein C2CD2L OS=Homo sapiens GN=C2CD2L PE=1 SV=3	NA	NA	PTHR21119:SF8/4.9E-284/--	cellular_component:GO:0016021//integral component of membrane;
CL249.Contig3_All	AAI30099.1/7.1e-37/LOC100037006 protein, partial [Xenopus laevis]	NA	sp|O14523|C2C2L_HUMAN/2.9e-32/Phospholipid transfer protein C2CD2L OS=Homo sapiens GN=C2CD2L PE=1 SV=3	NA	NA	PTHR21119:SF8/1.1E-45/--	cellular_component:GO:0016021//integral component of membrane;
CL250.Contig1_All	NA	NA	NA	NA	NA	NA	NA
CL250.Contig2_All	KHN84358.1/2.2e-30/Cell surface glycoprotein 1 [Toxocara canis]	NA	sp|P05227|HRP1_PLAFA/1.2e-25/Histidine-rich protein PFHRP-II OS=Plasmodium falciparum PE=2 SV=1	ssc:100127145/9.0e-09/MUC2; LOW QUALITY PROTEIN: mucin-2; K10955 mucin-2	NA	NA	NA
CL250.Contig3_All	NA	NA	NA	NA	NA	NA	NA
CL251.Contig1_All	XP_002424349.1/3.0e-11/breakpoint cluster region protein, putative [Pediculus humanus corporis] >EEB11611.1 breakpoint cluster region protein, putative [Pediculus humanus corporis]	NA	NA	hcq:109523422/1.3e-10/breakpoint cluster region protein-like; K08878 breakpoint cluster region protein [EC:2.7.11.1]	NA	NA	biological_process:GO:0007165//signal transduction;GO:0035023//regulation of Rho protein signal transduction;molecular_function:GO:0016740//transferase activity;GO:0005089//Rho guanyl-nucleotide exchange factor activity;GO:0005096//GTPase activator activity;
CL251.Contig2_All	XP_002735852.1/1.2e-11/PREDICTED: breakpoint cluster region protein-like [Saccoglossus kowalevskii]	NA	NA	sko:100375872/1.6e-12/breakpoint cluster region protein-like; K08878 breakpoint cluster region protein [EC:2.7.11.1]	NA	NA	NA
CL252.Contig1_All	AAI24015.1/1.5e-126/rab12 protein, partial [Xenopus tropicalis]	XM_007458449.1/0.0/PREDICTED: Lipotes vexillifer RAB12, member RAS oncogene family (RAB12), mRNA	sp|Q6IQ22|RAB12_HUMAN/3.7e-122/Ras-related protein Rab-12 OS=Homo sapiens GN=RAB12 PE=1 SV=3	xtr:779581/4.2e-125/rab12; RAB12, member RAS oncogene family; K07907 Ras-related protein Rab-12	Hs20557736/4.0e-54/[TU] KOG0078 GTP-binding protein SEC4, small G protein superfamily, and related Ras family GTP-binding proteins	SM00175/3.3E-96/Rab subfamily of small GTPases	NA
CL252.Contig2_All	XP_006523952.1/8.2e-78/PREDICTED: ras-related protein Rab-12 isoform X2 [Mus musculus]	XM_018223637.1/0.0/PREDICTED: Xenopus laevis ras-related protein Rab-12 (LOC108695248), mRNA	sp|Q6IQ22|RAB12_HUMAN/1.3e-77/Ras-related protein Rab-12 OS=Homo sapiens GN=RAB12 PE=1 SV=3	cpic:101948992/2.1e-77/RAB12; RAB12, member RAS oncogene family; K07907 Ras-related protein Rab-12	Hs20557736/3.3e-54/[TU] KOG0078 GTP-binding protein SEC4, small G protein superfamily, and related Ras family GTP-binding proteins	PR00449/1.8E-9/Transforming protein P21 ras signature	biological_process:GO:0044257//cellular protein catabolic process;GO:0016239//positive regulation of macroautophagy;GO:0008333//endosome to lysosome transport;cellular_component:GO:0005764//lysosome;GO:0055038//recycling endosome membrane;GO:0005776//autophagosome;molecular_function:GO:0019003//GDP binding;GO:0003924//GTPase activity;GO:0005525//GTP binding;
CL253.Contig1_All	CAJ83038.1/3.9e-135/activating transcription factor 4 (tax-responsive enhancer element B67) [Xenopus tropicalis] >OCA38940.1 hypothetical protein XENTR_v90012414mg [Xenopus tropicalis]	NM_001004785.1/0.0/Xenopus tropicalis activating transcription factor 4 (atf4), mRNA &gt;BC074520.1 Xenopus tropicalis activating transcription factor 4 (tax-responsive enhancer element B67), mRNA (cDNA clone MGC:69565 IMAGE:5379059), complete cds	sp|P18848|ATF4_HUMAN/2.6e-80/Cyclic AMP-dependent transcription factor ATF-4 OS=Homo sapiens GN=ATF4 PE=1 SV=3	npr:108787585/1.1e-135/cyclic AMP-dependent transcription factor ATF-4-like; K04374 cyclic AMP-dependent transcription factor ATF-4	Hs4502265/9.3e-80/[K] KOG4571 Activating transcription factor 4	PTHR13044/1.3E-127/--	biological_process:GO:0006357//regulation of transcription from RNA polymerase II promoter;cellular_component:GO:0005634//nucleus;GO:0005737//cytoplasm;molecular_function:GO:0003700//DNA binding transcription factor activity;
CL253.Contig2_All	NA	NM_001089743.1/0.0/Xenopus laevis activating transcription factor 4 L homeolog (atf4.L), mRNA &gt;BC059971.1 Xenopus laevis hypothetical protein MGC68539, mRNA (cDNA clone MGC:68539 IMAGE:4031130), complete cds	NA	NA	NA	NA	NA
CL254.Contig1_All	NA	NA	NA	NA	NA	NA	NA
CL254.Contig2_All	XP_002812016.2/1.0e-53/PREDICTED: aftiphilin-like [Pongo abelii]	XM_009702168.1/0.0/PREDICTED: Cariama cristata aftiphilin-like (LOC104163239), mRNA	sp|Q80WT5|AFTIN_MOUSE/3.4e-46/Aftiphilin OS=Mus musculus GN=Aftph PE=1 SV=2	NA	NA	PTHR16156:SF9/3.7E-68/--	NA
CL254.Contig3_All	XP_014340272.1/3.4e-32/PREDICTED: aftiphilin isoform X2 [Latimeria chalumnae]	XM_007912220.1/0.0/PREDICTED: Callorhinchus milii aftiphilin (aftph), mRNA	sp|Q80WT5|AFTIN_MOUSE/1.1e-32/Aftiphilin OS=Mus musculus GN=Aftph PE=1 SV=2	NA	NA	NA	NA
CL255.Contig1_All	NA	CP020626.1/0.0/Oryzias latipes strain HSOK chromosome 6	NA	NA	NA	NA	NA
CL255.Contig2_All	NA	NA	NA	NA	NA	NA	NA
CL256.Contig1_All	NP_001088063.1/1.4e-307/BRF1, RNA polymerase III transcription initiation factor 90 kDa subunit L homeolog [Xenopus laevis] >AAH82860.1 LOC494758 protein [Xenopus laevis] >OCT68465.1 hypothetical protein XELAEV_18039765mg [Xenopus laevis]	XM_018556478.1/0.0/PREDICTED: Nanorana parkeri BRF1, RNA polymerase III transcription initiation factor 90 kDa subunit (BRF1), mRNA	sp|Q8CFK2|TF3B_MOUSE/1.1e-277/Transcription factor IIIB 90 kDa subunit OS=Mus musculus GN=Brf1 PE=1 SV=1	xla:494758/1.9e-308/brf1.L, brf1; BRF1, RNA polymerase III transcription initiation factor 90 kDa subunit L homeolog; K15196 transcription factor IIIB 90 kDa subunit	Hs22035556/2.8e-275/[K] KOG1598 Transcription initiation factor TFIIIB, Brf1 subunit	SM00385/6.9E-10/domain present in cyclins, TFIIB and Retinoblastoma	biological_process:GO:0002574//thrombocyte differentiation;GO:0021549//cerebellum development;GO:0070897//DNA-templated transcriptional preinitiation complex assembly;GO:0006383//transcription from RNA polymerase III promoter;cellular_component:GO:0000126//transcription factor TFIIIB complex;molecular_function:GO:0001026//TFIIIB-type transcription factor activity;GO:0046872//metal ion binding;GO:…
CL256.Contig2_All	XP_014340719.1/8.1e-19/PREDICTED: transcription factor IIIB 90 kDa subunit [Latimeria chalumnae]	NA	sp|Q8CFK2|TF3B_MOUSE/7.4e-14/Transcription factor IIIB 90 kDa subunit OS=Mus musculus GN=Brf1 PE=1 SV=1	lcm:102346497/1.1e-19/BRF1; BRF1, RNA polymerase III transcription initiation factor subunit; K15196 transcription factor IIIB 90 kDa subunit	Hs22035556/3.5e-13/[K] KOG1598 Transcription initiation factor TFIIIB, Brf1 subunit	NA	biological_process:GO:0002574//thrombocyte differentiation;GO:0021549//cerebellum development;GO:0070897//DNA-templated transcriptional preinitiation complex assembly;GO:0006383//transcription from RNA polymerase III promoter;cellular_component:GO:0000126//transcription factor TFIIIB complex;molecular_function:GO:0001026//TFIIIB-type transcription factor activity;GO:0046872//metal ion binding;GO:…
CL257.Contig1_All	OCA27728.1/5.1e-88/hypothetical protein XENTR_v90017546mg [Xenopus tropicalis]	XM_004659291.1/0.0/PREDICTED: Jaculus jaculus phosphatidic acid phosphatase type 2 domain containing 1A (Ppapdc1a), mRNA	sp|Q5VZY2|PLPP4_HUMAN/9.3e-76/Phospholipid phosphatase 4 OS=Homo sapiens GN=PLPP4 PE=1 SV=2	xtr:100487728/6.7e-89/plpp4, ppapdc1a; phospholipid phosphatase 4; K18693 diacylglycerol diphosphate phosphatase / phosphatidate phosphatase [EC:3.1.3.81 3.1.3.4]	Hs20474788/6.8e-76/[I] KOG3030 Lipid phosphate phosphatase and related enzymes of the PAP2 family	PTHR10165/4.2E-115/--	biological_process:GO:0046839//phospholipid dephosphorylation;molecular_function:GO:0008195//phosphatidate phosphatase activity;
CL257.Contig2_All	XP_018422138.1/1.0e-136/PREDICTED: phospholipid phosphatase 4 [Nanorana parkeri]	XM_001924179.5/0.0/PREDICTED: Sus scrofa phospholipid phosphatase 4 (PLPP4), mRNA	sp|Q5VZY2|PLPP4_HUMAN/2.6e-129/Phospholipid phosphatase 4 OS=Homo sapiens GN=PLPP4 PE=1 SV=2	xtr:100487728/1.9e-147/plpp4, ppapdc1a; phospholipid phosphatase 4; K18693 diacylglycerol diphosphate phosphatase / phosphatidate phosphatase [EC:3.1.3.81 3.1.3.4]	Hs20474788/1.9e-129/[I] KOG3030 Lipid phosphate phosphatase and related enzymes of the PAP2 family	PTHR10165:SF90/5.0E-201/--	NA
CL257.Contig3_All	XP_002937854.2/1.2e-74/PREDICTED: phospholipid phosphatase 4 [Xenopus tropicalis]	XM_426544.5/0.0/PREDICTED: Gallus gallus phosphatidic acid phosphatase type 2 domain containing 1A (PPAPDC1A), mRNA	sp|Q5VZY2|PLPP4_HUMAN/1.1e-69/Phospholipid phosphatase 4 OS=Homo sapiens GN=PLPP4 PE=1 SV=2	xtr:100487728/1.6e-75/plpp4, ppapdc1a; phospholipid phosphatase 4; K18693 diacylglycerol diphosphate phosphatase / phosphatidate phosphatase [EC:3.1.3.81 3.1.3.4]	Hs20474788/8.1e-70/[I] KOG3030 Lipid phosphate phosphatase and related enzymes of the PAP2 family	PTHR10165:SF90/3.0E-108/--	biological_process:GO:0007165//signal transduction;GO:0046839//phospholipid dephosphorylation;GO:0006644//phospholipid metabolic process;cellular_component:GO:0005887//integral component of plasma membrane;molecular_function:GO:0042802//identical protein binding;GO:0008195//phosphatidate phosphatase activity;
CL257.Contig4_All	XP_002937854.2/2.3e-74/PREDICTED: phospholipid phosphatase 4 [Xenopus tropicalis]	XM_426544.5/0.0/PREDICTED: Gallus gallus phosphatidic acid phosphatase type 2 domain containing 1A (PPAPDC1A), mRNA	sp|Q5VZY2|PLPP4_HUMAN/2.1e-69/Phospholipid phosphatase 4 OS=Homo sapiens GN=PLPP4 PE=1 SV=2	xtr:100487728/3.0e-75/plpp4, ppapdc1a; phospholipid phosphatase 4; K18693 diacylglycerol diphosphate phosphatase / phosphatidate phosphatase [EC:3.1.3.81 3.1.3.4]	Hs20474788/1.5e-69/[I] KOG3030 Lipid phosphate phosphatase and related enzymes of the PAP2 family	PF01569/6.0E-10/PAP2 superfamily	biological_process:GO:0007165//signal transduction;GO:0046839//phospholipid dephosphorylation;GO:0006644//phospholipid metabolic process;cellular_component:GO:0005887//integral component of plasma membrane;molecular_function:GO:0042802//identical protein binding;GO:0008195//phosphatidate phosphatase activity;
CL258.Contig1_All	NA	NA	NA	NA	NA	NA	NA
CL258.Contig2_All	NA	NA	NA	NA	NA	NA	NA
CL258.Contig3_All	NA	NA	NA	NA	NA	NA	NA
CL259.Contig1_All	XP_018609720.1/2.2e-09/PREDICTED: zinc finger homeobox protein 4 [Scleropages formosus]	NA	sp|Q02817|MUC2_HUMAN/1.1e-08/Mucin-2 OS=Homo sapiens GN=MUC2 PE=1 SV=2	sfm:108935516/3.0e-10/zfhx4; zinc finger homeobox protein 4; K09380 zinc finger homeobox protein 4	At1g31810/2.6e-09/[ZR] LSE0118 A Protein possibly involved in cytoskeleton rearrangements, contains FH domain	NA	biological_process:GO:0006355//regulation of transcription, DNA-templated;cellular_component:GO:0005634//nucleus;molecular_function:GO:0008270//zinc ion binding;GO:0043565//sequence-specific DNA binding;GO:0046983//protein dimerization activity;
CL259.Contig2_All	XP_004658849.1/7.6e-06/PREDICTED: protein PRRC2C [Jaculus jaculus]	NA	NA	NA	NA	NA	NA
CL260.Contig1_All	OCT88468.1/1.8e-14/hypothetical protein XELAEV_18017100mg [Xenopus laevis]	NA	NA	xla:108718538/2.1e-08/1,25-dihydroxyvitamin D(3) 24-hydroxylase, mitochondrial-like; K07436 vitamin D3 24-hydroxylase [EC:1.14.15.16]	NA	NA	NA
CL260.Contig2_All	OCT88468.1/3.7e-09/hypothetical protein XELAEV_18017100mg [Xenopus laevis]	NA	NA	NA	NA	NA	NA
CL261.Contig1_All	NA	NA	NA	NA	NA	NA	NA
CL261.Contig2_All	NA	NA	NA	NA	NA	NA	NA
CL262.Contig1_All	XP_018409630.1/2.4e-175/PREDICTED: major facilitator superfamily domain-containing protein 9 [Nanorana parkeri]	XM_020811700.1/0.0/PREDICTED: Pogona vitticeps EF-hand calcium binding domain 3 (EFCAB3), mRNA	sp|Q8NBP5|MFSD9_HUMAN/2.9e-143/Major facilitator superfamily domain-containing protein 9 OS=Homo sapiens GN=MFSD9 PE=2 SV=2	epa:110233820/1.4e-19/solute carrier family 22 member 18-like; K08214 MFS transporter, OCT family, solute carrier family 22 (organic cation transporter), member 18	Hs14249324/2.1e-143/[R] KOG2615 Permease of the major facilitator superfamily	PF07690/2.4E-37/Major Facilitator Superfamily	biological_process:GO:0055085//transmembrane transport;cellular_component:GO:0016021//integral component of membrane;molecular_function:GO:0005215//transporter activity;
CL262.Contig2_All	XP_018409630.1/1.5e-21/PREDICTED: major facilitator superfamily domain-containing protein 9 [Nanorana parkeri]	NA	sp|Q8C0T7|MFSD9_MOUSE/9.4e-21/Major facilitator superfamily domain-containing protein 9 OS=Mus musculus GN=Mfsd9 PE=2 SV=1	NA	Hs14249324/3.7e-19/[R] KOG2615 Permease of the major facilitator superfamily	PS50850/10.633/Major facilitator superfamily (MFS) profile.	biological_process:GO:0055085//transmembrane transport;cellular_component:GO:0016021//integral component of membrane;molecular_function:GO:0005215//transporter activity;
CL262.Contig3_All	XP_018102571.1/2.5e-22/PREDICTED: major facilitator superfamily domain-containing protein 9-like [Xenopus laevis] >OCT95270.1 hypothetical protein XELAEV_18012955mg [Xenopus laevis]	NA	sp|Q8NBP5|MFSD9_HUMAN/7.8e-18/Major facilitator superfamily domain-containing protein 9 OS=Homo sapiens GN=MFSD9 PE=2 SV=2	NA	Hs14249324/5.6e-18/[R] KOG2615 Permease of the major facilitator superfamily	PTHR23504/7.7E-23/--	biological_process:GO:0055085//transmembrane transport;cellular_component:GO:0016021//integral component of membrane;molecular_function:GO:0005215//transporter activity;
CL263.Contig1_All	XP_018418005.1/6.7e-120/PREDICTED: F-box/LRR-repeat protein 15 [Nanorana parkeri] >XP_018418006.1 PREDICTED: F-box/LRR-repeat protein 15 [Nanorana parkeri]	XM_018224273.1/0.0/PREDICTED: Xenopus laevis F-box and leucine-rich repeat protein 15 L homeolog (fbxl15.L), transcript variant X1, mRNA	sp|Q5XGC0|FXL15_XENTR/2.1e-115/F-box/LRR-repeat protein 15 OS=Xenopus tropicalis GN=fbxl15 PE=2 SV=1	npr:108791894/8.9e-121/FBXL15; F-box/LRR-repeat protein 15; K10281 F-box and leucine-rich repeat protein 15	Hs13236573/1.0e-74/[R] KOG1947 Leucine rich repeat proteins, some proteins contain F-box	PTHR24006/6.5E-39/--	biological_process:GO:0009953//dorsal/ventral pattern formation;GO:0030282//bone mineralization;GO:0031146//SCF-dependent proteasomal ubiquitin-dependent protein catabolic process;GO:0016567//protein ubiquitination;GO:0030513//positive regulation of BMP signaling pathway;GO:0000086//G2/M transition of mitotic cell cycle;cellular_component:GO:0005737//cytoplasm;GO:0019005//SCF ubiquitin ligase com…
CL263.Contig2_All	NA	NA	NA	NA	NA	NA	NA
CL263.Contig3_All	XP_018418005.1/1.8e-149/PREDICTED: F-box/LRR-repeat protein 15 [Nanorana parkeri] >XP_018418006.1 PREDICTED: F-box/LRR-repeat protein 15 [Nanorana parkeri]	XM_018224273.1/0.0/PREDICTED: Xenopus laevis F-box and leucine-rich repeat protein 15 L homeolog (fbxl15.L), transcript variant X1, mRNA	sp|Q5XGC0|FXL15_XENTR/3.1e-143/F-box/LRR-repeat protein 15 OS=Xenopus tropicalis GN=fbxl15 PE=2 SV=1	xla:379436/2.6e-141/fbxl15.L, fbl15, fbxl15, fbxo37; F-box and leucine-rich repeat protein 15 L homeolog; K10281 F-box and leucine-rich repeat protein 15	Hs13236573/3.8e-95/[R] KOG1947 Leucine rich repeat proteins, some proteins contain F-box	SM00367/2.3/Leucine-rich repeat - CC (cysteine-containing) subfamily	biological_process:GO:0009953//dorsal/ventral pattern formation;GO:0030282//bone mineralization;GO:0031146//SCF-dependent proteasomal ubiquitin-dependent protein catabolic process;GO:0016567//protein ubiquitination;GO:0030513//positive regulation of BMP signaling pathway;GO:0000086//G2/M transition of mitotic cell cycle;cellular_component:GO:0005737//cytoplasm;GO:0019005//SCF ubiquitin ligase com…
CL263.Contig4_All	NA	NA	NA	NA	NA	NA	NA
CL264.Contig1_All	NA	NA	NA	NA	NA	NA	NA
CL264.Contig2_All	NA	NA	NA	NA	NA	NA	NA
CL265.Contig1_All	XP_018425912.1/3.8e-236/PREDICTED: protein ERGIC-53 isoform X2 [Nanorana parkeri]	XM_018570403.1/0.0/PREDICTED: Nanorana parkeri lectin, mannose binding 1 (LMAN1), transcript variant X1, mRNA	sp|Q9D0F3|LMAN1_MOUSE/1.6e-215/Protein ERGIC-53 OS=Mus musculus GN=Lman1 PE=1 SV=1	npr:108798636/5.6e-236/LMAN1; protein ERGIC-53 isoform X1; K10080 lectin, mannose-binding 1	Hs5031873/3.3e-215/[U] KOG3838 Mannose lectin ERGIC-53, involved in glycoprotein traffic	PF03388/1.6E-88/Legume-like lectin family	biological_process:GO:0006888//ER to Golgi vesicle-mediated transport;cellular_component:GO:0016021//integral component of membrane;GO:0005737//cytoplasm;molecular_function:GO:0005537//mannose binding;
CL265.Contig2_All	XP_018425905.1/4.6e-128/PREDICTED: protein ERGIC-53 isoform X1 [Nanorana parkeri]	XM_021214390.1/0.0/PREDICTED: Mus pahari lectin, mannose binding 1 (Lman1), mRNA	sp|Q62902|LMAN1_RAT/7.5e-120/Protein ERGIC-53 OS=Rattus norvegicus GN=Lman1 PE=1 SV=1	npr:108798636/6.1e-129/LMAN1; protein ERGIC-53 isoform X1; K10080 lectin, mannose-binding 1	Hs5031873/1.1e-117/[U] KOG3838 Mannose lectin ERGIC-53, involved in glycoprotein traffic	PF03388/3.6E-89/Legume-like lectin family	biological_process:GO:0006888//ER to Golgi vesicle-mediated transport;cellular_component:GO:0016021//integral component of membrane;GO:0005737//cytoplasm;molecular_function:GO:0005537//mannose binding;
CL266.Contig1_All	XP_018431305.1/2.6e-37/PREDICTED: glutathione S-transferase P 1-like, partial [Nanorana parkeri]	NA	sp|Q8JFZ2|GSTP1_XENLA/2.4e-32/Glutathione S-transferase P 1 OS=Xenopus laevis GN=gstp1 PE=1 SV=1	npr:108804036/3.4e-38/glutathione S-transferase P 1-like; K00799 glutathione S-transferase [EC:2.5.1.18]	Hs4504183/2.3e-21/[O] KOG1695 Glutathione S-transferase	PF00043/2.0E-11/Glutathione S-transferase, C-terminal domain	biological_process:GO:0008152//metabolic process;molecular_function:GO:0004364//glutathione transferase activity;
CL266.Contig2_All	OCT90744.1/3.4e-66/hypothetical protein XELAEV_18019361mg [Xenopus laevis]	NA	sp|Q8JFZ2|GSTP1_XENLA/5.9e-68/Glutathione S-transferase P 1 OS=Xenopus laevis GN=gstp1 PE=1 SV=1	xla:398321/1.3e-66/gstp1.L, gst-Pi, gstp1; glutathione S-transferase pi 1 L homeolog; K00799 glutathione S-transferase [EC:2.5.1.18]	Hs4504183/1.4e-42/[O] KOG1695 Glutathione S-transferase	PS50405/19.056/Soluble glutathione S-transferase C-terminal domain profile.	biological_process:GO:0006749//glutathione metabolic process;GO:0008152//metabolic process;cellular_component:GO:0005634//nucleus;GO:0005739//mitochondrion;molecular_function:GO:0004364//glutathione transferase activity;
CL266.Contig3_All	OCT90744.1/1.9e-86/hypothetical protein XELAEV_18019361mg [Xenopus laevis]	NA	sp|Q8JFZ2|GSTP1_XENLA/3.2e-88/Glutathione S-transferase P 1 OS=Xenopus laevis GN=gstp1 PE=1 SV=1	xla:398321/7.2e-87/gstp1.L, gst-Pi, gstp1; glutathione S-transferase pi 1 L homeolog; K00799 glutathione S-transferase [EC:2.5.1.18]	Hs4504183/2.3e-59/[O] KOG1695 Glutathione S-transferase	PS50405/24.228/Soluble glutathione S-transferase C-terminal domain profile.	biological_process:GO:0006749//glutathione metabolic process;GO:0008152//metabolic process;cellular_component:GO:0005634//nucleus;GO:0005739//mitochondrion;molecular_function:GO:0004364//glutathione transferase activity;
CL267.Contig1_All	NA	NA	NA	NA	NA	NA	NA
CL267.Contig2_All	NA	NA	NA	NA	NA	NA	NA
CL268.Contig1_All	NA	LL965261.1/0.0/Schistosoma rodhaini genome assembly S_rodhaini_Burundi ,scaffold SROB_scaffold0008282	NA	NA	NA	NA	NA
CL268.Contig2_All	NA	NA	NA	NA	NA	NA	NA
CL269.Contig1_All	NA	NA	NA	NA	NA	NA	NA
CL269.Contig2_All	NA	NA	NA	NA	NA	NA	NA
CL270.Contig1_All	XP_010387787.1/1.4e-54/PREDICTED: protein-lysine methyltransferase METTL21D isoform X2 [Rhinopithecus roxellana]	XM_015865953.1/0.0/PREDICTED: Coturnix japonica valosin containing protein lysine methyltransferase (VCPKMT), transcript variant X1, mRNA	sp|Q9H867|MT21D_HUMAN/1.0e-43/Protein-lysine methyltransferase METTL21D OS=Homo sapiens GN=VCPKMT PE=1 SV=2	nle:100599934/5.6e-49/VCPKMT, METTL21D; valosin containing protein lysine methyltransferase; K21806 protein N-lysine methyltransferase METTL21D [EC:2.1.1.-]	Hs13375725/4.3e-28/[A] KOG2793 Putative N2,N2-dimethylguanosine tRNA methyltransferase	PTHR14614:SF44/3.0E-46/--	NA
CL270.Contig2_All	NP_001025637.1/5.6e-35/protein-lysine methyltransferase METTL21D [Xenopus tropicalis] >AAH91601.1 MGC97646 protein [Xenopus tropicalis]	XM_015865953.1/0.0/PREDICTED: Coturnix japonica valosin containing protein lysine methyltransferase (VCPKMT), transcript variant X1, mRNA	sp|Q9H867|MT21D_HUMAN/1.4e-35/Protein-lysine methyltransferase METTL21D OS=Homo sapiens GN=VCPKMT PE=1 SV=2	xtr:595025/7.4e-36/vcpkmt, c14orf138, mettl21d; valosin containing protein lysine methyltransferase; K21806 protein N-lysine methyltransferase METTL21D [EC:2.1.1.-]	Hs13375725/1.3e-30/[A] KOG2793 Putative N2,N2-dimethylguanosine tRNA methyltransferase	PTHR14614/1.2E-36/--	NA
CL270.Contig3_All	XP_020756634.1/5.2e-57/protein-lysine methyltransferase METTL21D isoform X2 [Odocoileus virginianus texanus]	XM_015865954.1/0.0/PREDICTED: Coturnix japonica valosin containing protein lysine methyltransferase (VCPKMT), transcript variant X2, mRNA	sp|Q9H867|MT21D_HUMAN/3.9e-54/Protein-lysine methyltransferase METTL21D OS=Homo sapiens GN=VCPKMT PE=1 SV=2	xtr:595025/3.2e-55/vcpkmt, c14orf138, mettl21d; valosin containing protein lysine methyltransferase; K21806 protein N-lysine methyltransferase METTL21D [EC:2.1.1.-]	Hs13375725/9.0e-29/[A] KOG2793 Putative N2,N2-dimethylguanosine tRNA methyltransferase	PF10294/7.3E-26/Lysine methyltransferase	NA
[truncated: 109,892 more rows]
