# Supplementary material for: Multi-Tissue Transcriptomes Yield Information on High-Altitude Adaptation and Sex-Determination in Scutiger cf. sikimmensis
Source: Genes (Basel). 2019 Oct 31;10(11):873. doi: 10.3390/genes10110873 (PMC6895926; doi:10.3390/genes10110873)
Supplement: Supplementary file 1 [file genes-10-00873-s001.zip › genes-618685-supplementary/genes-618685sup/FileS2_FinalAlignmentsScutiger_and_aBSREL_TestStatistcs/FileS2_FinalAlignmentsScutiger_And_aBSREL_TestStatistcs/ABSREL_TestStatistics.xlsx]

## Sheet: TF1
	Name	B	LRT	Test p-value	Uncorrected p-value	ω distribution over sites
	Node1	0.0047	8.7704	0.0392	0.0044	ω1 = 0.00 (99%) ω2 = 298 (0.89%)
	NANORANA_LIEBIGII	0.0055	0.0000	1.0000	1.0000	ω1 = 0.304 (100%)
	NANORANA_PARKERI	0.0058	0.0000	1.0000	1.0000	ω1 = 0.296 (100%)
	NANORANA_PHRYNOIDES	0.0092	0.0000	1.0000	1.0000	ω1 = 0.250 (100%)
	ODORRANA_MARGARETAE	0.0447	1.6077	1.0000	0.1752	ω1 = 0.00 (93%) ω2 = 3.18 (6.6%)
	QUASIPAA_SPINOSA	0.0092	0.0000	1.0000	1.0000	ω1 = 0.109 (100%)
	TF1_CL6272_CONTIG1_ALL_1622795	0.2707	0.2290	1.0000	0.3940	ω1 = 0.0453 (93%) ω2 = 1.64 (7.4%)
	Node5	0.0074	0.0000	1.0000	1.0000	ω1 = 0.206 (100%)
	Node6	0.0191	0.0000	1.0000	1.0000	ω1 = 0.195 (100%)
	Name	B	LRT	Test p-value	Uncorrected p-value	ω distribution over sites
	NANORANA_LIEBIGII	0.0147	10.6825	0.0182	0.0017	ω1 = 0.340 (100%) ω2 = 314 (0.35%)
	XTROP_ENSXETT00000043583	0.2395	9.8836	0.0248	0.0025	ω1 = 0.0548 (85%) ω2 = ∞ (15%)
	AGK_UNIGENE2861_ALL_21213_	0.2287	0.1763	1.0000	0.4096	ω1 = 0.146 (91%) ω2 = 1190 (8.7%)
	NANORANA_PARKERI	0.0145	0.0000	1.0000	1.0000	ω1 = 0.112 (100%)
	NANORANA_PHRYNOIDES	0.0167	0.0000	1.0000	1.0000	ω1 = 0.131 (100%)
	ODORRANA_MARGARETAE	0.0571	0.0000	1.0000	1.0000	ω1 = 0.317 (100%)
	QUASIPAA_SPINOSA	0.0107	0.0000	1.0000	1.0000	ω1 = 0.222 (100%)
	Node1	0.0039	0.0000	1.0000	1.0000	ω1 = 0.739 (100%)
	Node2	0.0289	0.0000	1.0000	1.0000	ω1 = 0.207 (100%)
	Node3	0.1357	0.0000	1.0000	1.0000	ω1 = 0.0438 (100%)
	Node8	0.0005	0.0000	1.0000	1.0000	ω1 = 0.00 (100%)
	Name	B	LRT	Test p-value	Uncorrected p-value	ω distribution over sites
	NANORANA_LIEBIGII	0.0021	6.6094	0.1435	0.0130	ω1 = 0.00 (100%) ω2 = 88.9 (0.47%)
	AIMP2_UNIGENE22420_ALL_1246236	0.0706	-0.0343	1.0000	0.5000	ω1 = 10000000000 (100%)
	NANORANA_PARKERI	0.0135	0.0000	1.0000	1.0000	ω1 = 0.150 (100%)
	NANORANA_PHRYNOIDES	0.0109	0.0000	1.0000	1.0000	ω1 = 0.266 (100%)
	ODORRANA_MARGARETAE	0.0222	0.0000	1.0000	1.0000	ω1 = 0.0930 (100%)
	QUASIPAA_SPINOSA	0.0183	0.0000	1.0000	1.0000	ω1 = 0.290 (100%)
	XTROPRNA48638	1.1910	-0.0092	1.0000	0.5000	ω1 = 0.00 (15%) ω2 = 0.179 (85%) ω3 = 16.2 (0.0%)
	Node1	0.0047	0.0000	1.0000	1.0000	ω1 = 1.00 (100%)
	Node2	0.0434	0.0000	1.0000	1.0000	ω1 = 0.145 (100%)
	Node3	0.1760	0.0000	1.0000	1.0000	ω1 = 0.00 (78%) ω2 = 0.291 (22%)
	Node8	0.0014	0.0000	1.0000	1.0000	ω1 = 0.00 (100%)
	Name	B	LRT	Test p-value	Uncorrected p-value	ω distribution over sites
	NANORANA_PARKERI	0.0109	4.0407	0.4380	0.0487	ω1 = 0.171 (98%) ω2 = 33.0 (1.8%)
	GRIPAP1_CL2944_CONTIG3_ALL_32531_	0.2878	0.0000	1.0000	1.0000	ω1 = 0.00462 (74%) ω2 = 0.397 (26%)
	NANORANA_LIEBIGII	0.0088	0.0000	1.0000	1.0000	ω1 = 0.380 (100%)
	NANORANA_PHRYNOIDES	0.0112	0.0000	1.0000	1.0000	ω1 = 0.0799 (100%)
	ODORRANA_MARGARETAE	0.0364	0.0000	1.0000	1.0000	ω1 = 0.0555 (100%)
	QUASIPAA_SPINOSA	0.0170	0.0000	1.0000	1.0000	ω1 = 0.223 (100%)
	Node1	0.0177	0.0000	1.0000	1.0000	ω1 = 0.120 (100%)
	Node4	0.0016	0.0000	1.0000	1.0000	ω1 = 0.185 (100%)
	Node6	0.0023	0.0000	1.0000	1.0000	ω1 = 0.583 (100%)
	Name	B	LRT	Test p-value	Uncorrected p-value	ω distribution over sites
	ODORRANA_MARGARETAE	0.0564	8.3159	0.0493	0.0055	ω1 = 0.288 (99%) ω2 = 49.6 (1.3%)
	NANORANA_PHRYNOIDES	0.0104	4.9718	0.2410	0.0301	ω1 = 0.00 (97%) ω2 = 38.0 (2.8%)
	GTPBP6_CL10017_CONTIG1_ALL_6691472_	0.3046	0.0000	1.0000	1.0000	ω1 = 0.0495 (86%) ω2 = 0.665 (14%)
	NANORANA_LIEBIGII	0.0147	0.0000	1.0000	1.0000	ω1 = 0.349 (100%)
	NANORANA_PARKERI	0.0122	0.0000	1.0000	1.0000	ω1 = 0.0969 (100%)
	QUASIPAA_SPINOSA	0.0265	0.0000	1.0000	1.0000	ω1 = 0.566 (100%)
	Node1	0.0041	0.0000	1.0000	1.0000	ω1 = 0.324 (100%)
	Node2	0.0292	0.0000	1.0000	1.0000	ω1 = 0.0464 (100%)
	Node6	0.0011	0.0000	1.0000	1.0000	ω1 = 0.537 (100%)
	Name	B	LRT	Test p-value	Uncorrected p-value	ω distribution over sites
	Node6	0.0031	8.6141	0.0518	0.0047	ω1 = 0.00 (98%) ω2 = 1320 (2.3%)
	NANORANA_PARKERI	0.0177	7.4521	0.0849	0.0085	ω1 = 0.00 (98%) ω2 = 18.4 (2.0%)
	IMPA1_CL2620_CONTIG2_ALL_35022663	0.0000	0.0000	1.0000	1.0000	ω1 = 1.00 (100%)
	IMPA1_CL2620_CONTIG3_ALL_27091870	0.0015	0.0000	1.0000	1.0000	ω1 = 0.00 (100%)
	NANORANA_LIEBIGII	0.0070	0.0000	1.0000	1.0000	ω1 = 0.418 (100%)
	NANORANA_PHRYNOIDES	0.0118	0.0000	1.0000	1.0000	ω1 = 0.228 (100%)
	ODORRANA_MARGARETAE	0.0411	0.0000	1.0000	1.0000	ω1 = 0.0793 (100%)
	QUASIPAA_SPINOSA	0.0254	0.0000	1.0000	1.0000	ω1 = 0.228 (100%)
	Node1	0.0185	1.5034	1.0000	0.1855	ω1 = 10000000000 (100%)
	Node2	0.2201	0.0000	1.0000	1.0000	ω1 = 0.0412 (100%)	branch zu den zwei genen
	Node8	0.0034	0.0000	1.0000	1.0000	ω1 = 0.494 (100%)
	Name	B	LRT	Test p-value	Uncorrected p-value	ω distribution over sites
	NANORANA_PHRYNOIDES	0.0149	3.3851	0.6153	0.0684	ω1 = 0.204 (99%) ω2 = 59.2 (0.68%)
	LHPP_CL6819_CONTIG2_ALL_1628774	0.2512	0.0000	1.0000	1.0000	ω1 = 0.00 (69%) ω2 = 0.298 (31%)
	NANORANA_LIEBIGII	0.0150	0.0000	1.0000	1.0000	ω1 = 0.0395 (100%)
	NANORANA_PARKERI	0.0129	0.0000	1.0000	1.0000	ω1 = 0.0756 (100%)
	ODORRANA_MARGARETAE	0.0488	1.4111	1.0000	0.1951	ω1 = 0.00 (89%) ω2 = 2.97 (11%)
	QUASIPAA_SPINOSA	0.0145	0.0000	1.0000	1.0000	ω1 = 0.257 (100%)
	Node1	0.0077	0.0000	1.0000	1.0000	ω1 = 0.117 (100%)
	Node2	0.0253	0.0000	1.0000	1.0000	ω1 = 0.0824 (100%)
	Node6	0.0029	0.0000	1.0000	1.0000	ω1 = 0.139 (100%)
	Name	B	LRT	Test p-value	Uncorrected p-value	ω distribution over sites
	NANORANA_PARKERI	0.0205	13.8967	0.0029	0.0003	ω1 = 0.0928 (99%) ω2 = 165 (0.82%)
	NANORANA_LIEBIGII	0.0086	0.0000	1.0000	1.0000	ω1 = 0.0698 (100%)
	NANORANA_PHRYNOIDES	0.0118	0.0000	1.0000	1.0000	ω1 = 0.0363 (100%)
	ODORRANA_MARGARETAE	0.0548	0.0000	1.0000	1.0000	ω1 = 0.0757 (100%)
	PGS1_UNIGENE15218_ALL_2847_	0.2467	1.5503	1.0000	0.1808	ω1 = 0.0516 (97%) ω2 = 6.35 (2.9%)
	QUASIPAA_SPINOSA	0.0322	0.0000	1.0000	1.0000	ω1 = 0.160 (100%)
	Node1	0.0065	0.0000	1.0000	1.0000	ω1 = 0.173 (100%)
	Node5	0.0110	0.0000	1.0000	1.0000	ω1 = 0.116 (100%)
	Node6	0.0337	0.0000	1.0000	1.0000	ω1 = 0.0982 (100%)
	Name	B	LRT	Test p-value	Uncorrected p-value	ω distribution over sites
	SENP5_CL5521_CONTIG2_ALL_2512359	0.4557	8.3901	0.0475	0.0053	ω1 = 0.165 (77%) ω2 = 10.7 (23%)
	NANORANA_LIEBIGII	0.0084	5.3282	0.2008	0.0251	ω1 = 0.124 (98%) ω2 = 42.5 (1.5%)
	NANORANA_PARKERI	0.0109	3.9754	0.3524	0.0503	ω1 = 0.494 (100%) ω2 = 144 (0.21%)
	NANORANA_PHRYNOIDES	0.0102	0.0392	1.0000	0.4628	ω1 = 1.11 (100%)
	ODORRANA_MARGARETAE	0.0336	1.4884	1.0000	0.1870	ω1 = 0.00 (87%) ω2 = 2.78 (13%)
	QUASIPAA_SPINOSA	0.0147	0.0000	1.0000	1.0000	ω1 = 0.252 (100%)
	Node1	0.0007	0.0000	1.0000	1.0000	ω1 = 0.814 (100%)
	Node5	0.0042	0.0000	1.0000	1.0000	ω1 = 0.303 (100%)
	Node6	0.0316	0.0000	1.0000	1.0000	ω1 = 0.461 (100%)
	Name	B	LRT	Test p-value	Uncorrected p-value	ω distribution over sites
	Node6	0.0027	14.8936	0.0018	0.0002	ω1 = 1.00 (100%) ω2 = ∞ (0.37%)
	Node1	0.0145	4.9332	0.2458	0.0307	ω1 = 0.678 (99%) ω2 = 127 (1.0%)
	NMI_CL325_CONTIG2_ALL_21603_	0.6755	0.0000	1.0000	1.0000	ω1 = 0.00 (31%) ω2 = 0.517 (69%)
	NANORANA2_LIEBIGII	0.0348	0.0000	1.0000	1.0000	ω1 = 0.815 (100%)
	NANORANA3_PHRYNOIDES	0.0217	0.0522	1.0000	0.4561	ω1 = 1.13 (100%)
	NANORANA_PARKERI	0.0262	0.0421	1.0000	0.4613	ω1 = 1.10 (100%)
	ODORRANA_MARGARETAE	0.1203	0.8589	1.0000	0.2661	ω1 = 10000000000 (100%)
	QUASIPAA_SPINOSA	0.0301	0.0000	1.0000	1.0000	ω1 = 0.864 (100%)
	Node2	0.1041	0.7851	1.0000	0.2777	ω1 = 0.00 (65%) ω2 = 1.49 (35%)
	Name	B	LRT	Test p-value	Uncorrected p-value	ω distribution over sites
	Node6	0.0038	5.7088	0.1652	0.0207	ω1 = 0.00 (100%) ω2 = 59.0 (0.28%)
	Node2	0.0165	5.7310	0.1838	0.0204	ω1 = 0.00 (97%) ω2 = 18.2 (3.0%)
	QUASIPAA_SPINOSA	0.0169	2.2100	0.8875	0.1268	ω1 = 0.00 (97%) ω2 = 4.90 (2.6%)
	LONP2_CL2662_CONTIG1_ALL_12649_	0.2307	0.0000	1.0000	1.0000	ω1 = 0.0286 (93%) ω2 = 0.882 (6.8%)
	NANORANA_LIEBIGII	0.0127	0.0000	1.0000	1.0000	ω1 = 0.0949 (100%)
	NANORANA_PARKERI	0.0119	0.0000	1.0000	1.0000	ω1 = 0.122 (100%)
	NANORANA_PHRYNOIDES	0.0126	0.0000	1.0000	1.0000	ω1 = 0.0791 (100%)
	ODORRANA_MARGARETAE	0.0573	0.0000	1.0000	1.0000	ω1 = 0.0213 (96%) ω2 = 0.963 (4.0%)
	Node1	0.0063	0.0000	1.0000	1.0000	ω1 = 0.0835 (100%)
	Name	B	LRT	Test p-value	Uncorrected p-value	ω distribution over sites
	NANORANA_PARKERI	0.0083	6.9724	0.0976	0.0108	ω1 = 0.00 (99%) ω2 = 278 (1.4%)
	OLFM4_UNIGENE15287_ALL_1635223	0.2160	3.0421	0.6542	0.0818	ω1 = 0.0982 (95%) ω2 = 3120 (5.1%)
	Node2	0.1435	2.6269	0.7118	0.1017	ω1 = 0.0782 (94%) ω2 = ∞ (5.9%)
	NANORANA1_LIEBIGII	0.3364	-0.0009	1.0000	0.5000	ω1 = 0.00 (58%) ω2 = 1.00 (42%)
	NANORANA2_PHRYNOIDES	0.0138	0.0000	1.0000	1.0000	ω1 = 0.148 (100%)
	ODORRANA_MARGARETAE	0.0673	0.0000	1.0000	1.0000	ω1 = 0.186 (100%)
	QUASIPAA_SPINOSA	0.0195	0.0000	1.0000	1.0000	ω1 = 0.614 (100%)
	Node1	0.0627	0.0000	1.0000	1.0000	ω1 = 0.586 (100%)
	Node7	0.0050	0.0000	1.0000	1.0000	ω1 = 0.00 (100%)
	Name	B	LRT	Test p-value	Uncorrected p-value	ω distribution over sites
	Node5	0.0050	5.3989	0.2178	0.0242	ω1 = 0.00 (99%) ω2 = 53.7 (0.60%)
	NANORANA_LIEBIGII	0.0082	0.0000	1.0000	1.0000	ω1 = 0.118 (100%)
	NANORANA_PARKERI	0.0114	0.0000	1.0000	1.0000	ω1 = 0.122 (100%)
	NANORANA_PHRYNOIDES	0.0062	0.0000	1.0000	1.0000	ω1 = 0.107 (100%)
	ODORRANA_MARGARETAE	0.0311	0.0000	1.0000	1.0000	ω1 = 0.0890 (100%)
	PPIL2_UNIGENE9931_ALL_31583_	0.2067	1.5098	1.0000	0.1849	ω1 = 0.0286 (96%) ω2 = 2.98 (3.5%)
	QUASIPAA_SPINOSA	0.0120	0.0000	1.0000	1.0000	ω1 = 0.193 (100%)
	Node2	0.0019	0.0000	1.0000	1.0000	ω1 = 0.361 (100%)
	Node6	0.0278	0.0000	1.0000	1.0000	ω1 = 0.0588 (100%)
	Name	B	LRT	Test p-value	Uncorrected p-value	ω distribution over sites
	NANORANA_LIEBIGII	0.0087	5.7087	0.1859	0.0207	ω1 = 0.00460 (100%) ω2 = 62.2 (0.36%)
	NANORANA_PARKERI	0.0088	0.0000	1.0000	1.0000	ω1 = 0.430 (100%)
	NANORANA_PHRYNOIDES	0.0125	0.0000	1.0000	1.0000	ω1 = 0.202 (100%)
	ODORRANA_MARGARETAE	0.0430	0.0000	1.0000	1.0000	ω1 = 0.0992 (100%)
	QUASIPAA_SPINOSA	0.2470	0.0000	1.0000	1.0000	ω1 = 0.00 (65%) ω2 = 0.367 (35%)
	RPN2_CL3550_CONTIG1_ALL_2321429	0.1446	0.0000	1.0000	1.0000	ω1 = 0.0700 (100%)
	Node1	0.0013	0.0000	1.0000	1.0000	ω1 = 0.0497 (100%)
	Node5	0.0382	0.0000	1.0000	1.0000	ω1 = 0.197 (100%)
	Node7	0.0948	0.7669	1.0000	0.2807	ω1 = 0.00 (91%) ω2 = 1.50 (8.8%)
	NANORANA_PARKERI	0.0162	4.0542	0.4349	0.0483	ω1 = 0.617 (99%) ω2 = 72.2 (1.0%)
	NANORANA_LIEBIGII	0.0104	0.0000	1.0000	1.0000	ω1 = 0.491 (100%)
	NANORANA_PHRYNOIDES	0.0065	0.0000	1.0000	1.0000	ω1 = 0.00 (100%)
	ODORRANA_MARGARETAE	0.0377	0.0000	1.0000	1.0000	ω1 = 0.110 (100%)
	QUASIPAA_SPINOSA	0.0238	2.0886	1.0000	0.1353	ω1 = 0.110 (99%) ω2 = 30.0 (0.55%)
	RSRC1_CL1672_CONTIG2_ALL_1909_	0.2679	0.0000	1.0000	1.0000	ω1 = 0.00 (56%) ω2 = 0.321 (44%)
	Node2	0.0017	1.4496	1.0000	0.1910	ω1 = 10000000000 (100%)
	Node5	0.0025	0.0697	1.0000	0.4481	ω1 = 10000000000 (100%)
	Node6	0.0235	0.0000	1.0000	1.0000	ω1 = 0.156 (100%)
	Name	B	LRT	Test p-value	Uncorrected p-value	ω distribution over sites
	Node4	0.0374	5.1113	0.2524	0.0280	ω1 = 1.00 (99%) ω2 = ∞ (0.56%)
	NANORANA_LIEBIGII	0.0079	4.8156	0.2612	0.0326	ω1 = 0.0000000000000787 (97%) ω2 = 52.5 (2.9%)
	NANORANA_PARKERI	0.0176	0.0000	1.0000	1.0000	ω1 = 0.315 (100%)
	NANORANA_PHRYNOIDES	0.0159	0.0000	1.0000	1.0000	ω1 = 0.388 (100%)
	ODORRANA_MARGARETAE	0.0565	0.9884	1.0000	0.2470	ω1 = 0.173 (99%) ω2 = 13.6 (1.0%)
	QUASIPAA_SPINOSA	0.0218	0.0000	1.0000	1.0000	ω1 = 0.306 (100%)
	SNX15_CL2989_CONTIG2_ALL_1354329	0.3840	0.4536	1.0000	0.3393	ω1 = 0.132 (85%) ω2 = 1.82 (15%)
	Node1	0.0021	0.0000	1.0000	1.0000	ω1 = 0.213 (100%)
	Node2	0.0025	0.0000	1.0000	1.0000	ω1 = 0.00 (100%)
	Name	B	LRT	Test p-value	Uncorrected p-value	ω distribution over sites
	Node2	0.0009	9.6614	0.0249	0.0028	ω1 = 0.00 (100%) ω2 = 662 (0.18%)
	NANORANA_LIEBIGII	0.0108	8.4305	0.0413	0.0052	ω1 = 0.376 (100%) ω2 = ∞ (0.37%)
	NANORANA_PARKERI	0.0152	0.0000	1.0000	1.0000	ω1 = 0.348 (100%)
	NANORANA_PHRYNOIDES	0.0103	0.0000	1.0000	1.0000	ω1 = 0.392 (100%)
	ODORRANA_MARGARETAE	0.0461	0.0000	1.0000	1.0000	ω1 = 0.388 (100%)
	QUASIPAA_SPINOSA	0.0234	0.0000	1.0000	1.0000	ω1 = 0.305 (100%)
	RPAP3_CL3254_CONTIG1_ALL_1052096_	0.3868	0.1655	1.0000	0.4130	ω1 = 0.0973 (80%) ω2 = 1.19 (20%)
	Node4	0.0028	0.0000	1.0000	1.0000	ω1 = 0.614 (100%)
	Node5	0.0432	0.0000	1.0000	1.0000	ω1 = 0.195 (100%)
	Name	B	LRT	Test p-value	Uncorrected p-value	ω distribution over sites
	Node1	0.0012	8.9106	0.0365	0.0041	ω1 = 0.312 (100%) ω2 = 787 (0.20%)
	TGS1_UNIGENE12382_ALL_3469962	0.4374	4.7423	0.2373	0.0339	ω1 = 0.111 (78%) ω2 = 4.31 (22%)
	Node3	0.0071	4.8687	0.2541	0.0318	ω1 = 0.00 (95%) ω2 = 30.5 (4.8%)
	NANORANA_LIEBIGII	0.0139	0.0000	1.0000	1.0000	ω1 = 0.456 (100%)
	NANORANA_PARKERI	0.0141	0.0000	1.0000	1.0000	ω1 = 0.285 (100%)
	NANORANA_PHRYNOIDES	0.0161	0.0122	1.0000	0.4806	ω1 = 1.04 (100%)
	ODORRANA_MARGARETAE	0.0699	0.0000	1.0000	1.0000	ω1 = 0.621 (100%)
	QUASIPAA_SPINOSA	0.0265	0.0000	1.0000	1.0000	ω1 = 0.372 (100%)
	Node4	0.0341	0.0000	1.0000	1.0000	ω1 = 0.237 (100%)
	Name	B	LRT	Test p-value	Uncorrected p-value	ω distribution over sites
	NANORANA_LIEBIGII	0.0133	0.0000	1.0000	1.0000	ω1 = 0.299 (100%)
	NANORANA_PARKERI	0.0090	0.9512	1.0000	0.2523	ω1 = 2.40 (100%)
	NANORANA_PHRYNOIDES	0.0057	0.0000	1.0000	1.0000	ω1 = 0.281 (100%)
	ODORRANA_MARGARETAE	0.0414	0.0000	1.0000	1.0000	ω1 = 0.353 (100%)
	QUASIPAA_SPINOSA	0.0116	0.0000	1.0000	1.0000	ω1 = 0.532 (100%)
	RUFY1_CL715_CONTIG3_ALL_31835	0.3022	0.0000	1.0000	1.0000	ω1 = 0.0000297 (63%) ω2 = 0.508 (37%)
	Node1	0.0022	1.7323	1.0000	0.1638	ω1 = 10000000000 (100%)
	Node3	0.0085	0.0000	1.0000	1.0000	ω1 = 0.00 (100%)
	Node4	0.0237	1.3281	1.0000	0.2043	ω1 = 0.111 (99%) ω2 = 11.7 (0.96%)
	Name	B	LRT	Test p-value	Uncorrected p-value	ω distribution over sites
	NANORANA_LIEBIGII	0.0089	12.3548	0.0064	0.0007	ω1 = 0.178 (100%) ω2 = ∞ (0.18%)
	NANORANA_PARKERI	0.0127	2.2484	0.9938	0.1242	ω1 = 0.00766 (96%) ω2 = 7.51 (3.5%)
	NANORANA_PHRYNOIDES	0.0070	0.0000	1.0000	1.0000	ω1 = 0.228 (100%)
	ODORRANA_MARGARETAE	0.0432	0.0000	1.0000	1.0000	ω1 = 0.111 (100%)
	QUASIPAA_SPINOSA	0.0139	0.0000	1.0000	1.0000	ω1 = 0.194 (100%)
	WDR36_UNIGENE14838_ALL_32720	0.2660	0.0000	1.0000	1.0000	ω1 = 0.00 (70%) ω2 = 0.320 (30%)
	Node2	0.0016	0.0000	1.0000	1.0000	ω1 = 0.00 (100%)
	Node3	0.0024	0.0000	1.0000	1.0000	ω1 = 0.657 (100%)
	Node5	0.0397	0.0000	1.0000	1.0000	ω1 = 0.121 (100%)
