# Supplementary material for: Multi-Tissue Transcriptomes Yield Information on High-Altitude Adaptation and Sex-Determination in Scutiger cf. sikimmensis
Source: Genes (Basel). 2019 Oct 31;10(11):873. doi: 10.3390/genes10110873 (PMC6895926; doi:10.3390/genes10110873)
Supplement: Supplementary file 1 [file genes-10-00873-s001.zip › genes-618685-supplementary/genes-618685sup/FileS2_FinalAlignmentsScutiger_and_aBSREL_TestStatistcs/FileS2_FinalAlignmentsScutiger_And_aBSREL_TestStatistcs/AFT1/AFT1_TX_noStop_noGap.fas]

>Nanorana_liebigii
ATGTCTCTAAGAGGCACAGCTCCCATGACTCTTGTTCTACCTGGGGATCAAGTCCAAGTTCAGGGTGTAATTCAGTCAGCACAGTCCTCGGTCATTCATTCTCCTCAGGTTGCTCCATCAACGGCTTCATCAATATCAGAAAGTGAGGACTCGCAGGACTCATCTGACAGTATTGATGCCCCCAGGAAGGCCCGCATTTTATCTCGTCGGGTTTCATATGGGCAAATATTAAAAGATCTCTCATCTGAAGACACTGGAGATAGAGAAGAAGACGAAGCAGGAGCATCTATTGCGCCAATGTCTGCTGCTACTACTATATATCAGACCAGCACTGGACAGTATGTTACCATTGCTCCCAATGGAACACTCCAGCTTGCTACGGCAGATGGTGCATTGATGTCCAACGCTGGCAGTAACCAGTCTGGAACAACTATACTACAATATGCCCAGACATCAGACGGTCAGCAAATTCTGGTTCCCAGCAATCAAGTGGTTGTACAGACTGCTTCAGGAGACATGCAGACTTATCAGATCCGGACTACATCAACCACCACCTCCCTTCCGCAAACTGTGGTCATGACTTCACCTGTTACATTGTCCTGTCAAACCCAAAAGTCAGATGACCCACAGCTAAAGCGGGAAATAAGATTAATGAAAAACAGGGAGGCTGCCCGAGAGTGCCGAAGGAAAAAGAAGGAATATGTTAAATGCTTGGAGAACAGAGTTGCAGTGCTTGAAAATCAAAATAAAACATTAATTGAAGAGCTAAAGACTTTAAAAGATTTGTACTGTCACAAAACAGTTNNN
>Nanorana_parkeri
ATGTCTCTAAGAGGCACAGCTCCCATGACTCTTGTTCTACCTGGGGATCAAGTCCAAGTTCAGGGTGTAATTCAGTCAGCACAGTCCTCGGTCATTCATTCTCCTCAGGTTGCTCCATCAACGGCTTCTTCAATATCAGAAAGTGAGGACTCGCAGGACTCATCTGACAGTATTGATGCCCCCAGGAAGGCCCGCATTTTATCTCGTCGGATTTCATATGGGCAAATATTAAAAGATCTCTCATCTGAAGACACTGGAGATAGAGAAGAAGACGGAGCAGGAGCATCTATTGAGCCAATGTCTGCTGCTACTACTATATATCAGACCAGCACTGGACAGTATGTTACCATTGCTCCCAATGGAACACTCCAGCTTGCTACGGCAGATGGTGCATTGATGTCCAACGCTGCCAGTAACCAGTCTGGAACAACTATACTACAATATGCCCAGACATCAGACGGTCAGCAAATTCTGGTTCCCAGCAACCAAGTGGTTGTGCAGACTGCTTCAGGAGACATGCAGACTTACCAGATCCGGACTACATCAACCACCACCTCCCTTCCGCAAACTGTGGTCATGACTTCACCTGTTACATTGTCCTGTCAAACCCAAAAGTCAGATGACCCACAGCTAAAGCGGGAAATAAGATTAATGAAAAACAGGGAGGCTGCCCGAGAGTGCCGAAGGAAAAAGAAGGAATATGTTAAGTGCTTGGAGAACAGAGTTGCAGTGCTTGAAAATCAAAATAAAACATTAATTGAAGAGCTAAAGACTTTAAAAGATTTGTACTGTCACAAAACAGTTNNN
>Nanorana_phrynoides
ATGTCTCTAAGAGGCACAGCTCCCATGACTGTTGTTCTACCTGGGGACCAAGTCCAAGTTCAGGGTGTAATTCAGTCAGCACAGTCCTCGGTCATTCATTCTCCTCAGGTTGCTCCATCAACGGCTTCATCGATATCAGAAAGTGAGGACTCGCTGGACTCATCTGACAGTATTGATGCCCCCAGGAAGGCCCGCATTTTATCTCGTCGGATTTCATATGGGCAAATATTAAAAGATCTCTCATCTGAAGACACTGGAGATAGAGAACAAGACGGAGCAGGAGCATCTATTGCGCCAATGTCTGCTGCTACTACTATATATCAGACCAGCACTGGACAGTATGTTACCATTGCTCCCAATGGAACACTCCAGCTTGCTACGACAGATGGTGCATTGATGTCCAACGCTGGCAGTAACCAGTCTGGAACAACTATACTGCAATATGCCCAGACATCAGACGGTCAGCAAATTCTGGTTCCCAGCAACCAAGTGGTTGTACAGACTGCTTCAGGAGACATGCAGACTTACCAGATCCGGACTACATCAACCACCACCTCCCTTCCGCAAACTGTGGTTATGACTTCACCTGTTACATTGTCCTGTCAAACCACAAAGTCAGATGACCCACAGCTAAAGCGGGAAATAAGATTAATGAAAAACAGGGAGGCTGCCCGAGAGTGCCGGAGGAAAAAGAAGGAATATGTTAAATGCTTGGAGAACAGAGTTGCAGTGCTTGAAAATCAAAATAAAACATTAATTGAAGAGCTAAAGACTTTAAAAGATTTGTACTGTCACAAAACAGTTNNN
>Odorrana_margaretae
ATGTCTCTAAGAGGCACAGCTCCCGTGACTGTTGTTCTTCCTGGGGATCAAGTCCAAGTTCAGGGTGTAATTCAGTCAGCACAGTCATCGGTCATTCATTCTCCTCAGGTTGCTCCGTCAACGGCTTCTTCAATATCAGAAAGTGAAGACTCACAGGATTCATCTGACAGTATTGACACCCCCAGGAAGGCCCGCATTTTATCTCGTCGGCTGTCATATGGGCAAATTTTAAAAGATCTCTCTTCTGAAGACACTGGAGATAGAAGAGAAGACGGAGCGGGAGCTTCAACTACGCAAATGTCTGCTGCCACTACAATATATCAGACCAGCTCTGGACAGTATGTAACTATTGCTCCCAATGGAACGCTCCAGCTTGCTGCGACCGATGGTACATTAATGTCCAATGCTGGAAGTAACCAGAGTGGTACAACTATACTACAGTATGCCCAGACATCTGATGGTCAACAGATTCTGGTTCCCAGCAACCAGGTGGTTGTACAGACTGCTTCAGGTGACATGCAGGCTTACCAGATACGGACTACATCAACCACCACCTCCCTTCCACAAACTGTGGTAATGACTTCACCTGTTACACTGTCCTGTCAACCTCCAAAGACCGATGACCCACAGCTAAAGCGAGAAATAAGATTAATGAAAAACAGGGAGGCTGCCCGAGAGTGCCGGAGGAAAAAGAAGGAATATGTTAAATGCTTGGAGAACAGAGTTGCAGTGCTTGAAAATCAAAACAAAACATTAATTGAAGAGCTAAAGACTTTAAAAGATTTGTACTGTCACAAAACAGTTNNN
>Quasipaa_spinosa
ATGTCTCTAAGAGGCACAGCTCCCTTGACTGTTGTTCTACCTGGGGATCAAGTCCAAGTTCAGGGTGTAATTCAGTCAGCACAGTCCTCGGTCATTCATTCTCCTCAGGTTGCTCCATCAACGGCTTCTTCAATATCAGAAAGTGAGGACTCGCAGGATTCCTCTGACAGTATTGATGCCCCCAGGAAGGCCCGCATTTTATCTCGTCGACTGTCATATGGGCAAATATTAAAAGATCTCTCATCTGAAGACACTGGAGATAGAGAAGAAGACGGAGCAGGAGAATCTATTGCGCCAATGTCTGCTGCTACTACTATATATCAGACCAGCTCTGGACAGTATGTTACCATTGCTCCCAATGGAACACTCCAGCTTGCTACGGCAGATGGTGCATTGATGTCCAACGCTGGCAGTAACCAGTCTGGCACTACTATACTACAATATGCCCAGACATCAGATGGTCAGCAAATTCTTGTTCCCAGCAACCAAGTGGTTGTACAGACTGCTTCAGGAGACATGCAGACTTACCAGATCCGGACTACATCAACCACCACCTCCCTTCCACAAACTGTGGTCATGACTTCACCTGTTACATTGTCCTGTCAAACCACAAAGTCAGATGACCCACAGCTAAAGCGGGAAATAAGATTAATGAAAAACAGGGAGGCTGCCCGAGAGTGCCGGAGGAAAAAGAAGGAATATGTTAAATGCTTGGAGAACAGAGTTGCAGTGCTTGAAAATCAAAATAAAACATTAATTGAAGAGCTAAAGACTTTAAAAGATTTGTACTGTCACAAAACAGTTNNN
>TF1_CL6272.Contig1_All:1622795
ATGTCGTTAAGAAACGCTGTTCCGCTCACTGTTGTCTTGCCTGGGGACCACGTTCAGGGCCAAGGTGTGATCCAGACAACCCATTCGTCTGTTATTCATTCTCCCCAGGTAGCTTCATCACAGGTGTCCTCAATGTCTGACAGCGAGGATTCTCAAGATTCCTCTGACAGCATTGACTCTTCCCAGAAGGCGCGTAACTTAGTGCGTCGGCCATCATACAGAAAAATCTATAAAGATCTCTCAGAAGAGGGTGGGGAGAGGAAGCTAGACGACAGTGCTGGGGCTACTGCTACAACGATGGCCGCCGGCACAACCATATACCAGACGAGCACTGGCCAATATGTCACGATTGCTCCCAACGGGACGCTACAGTTGGCCAGCTCAGATGGGACTTTGATGGCAAACACTGGCAATAACCAATCTGGCACAACTATCCTGCAGTATGCCCAAACCTCAGATGGTCAGCAGATCCTTGTGCCAAGCAATCAAGTCGTCGTGCAGACGGCATCGGGAGACGTGCAAACCTACCAGATACGCACCACCTCAACCACCACCTCCCTTCCACAAACTGTGGTTATGACCTCTCCCGTTTCACTGTCCTGTCCCACCGGCAAGTCAGACGACCCGCAATTAAAACGTGAAATACGTTTAATGAAAAACAGGGAGGCTGCCCGCGAGTGCCGCCGAAAAAAGAAAGAATATGTTAAGTGTTTAGAAAACAGAGTGGCAGTTCTGGAAAATCAAAACAAAACATTAATTGAAGAACTAAAGACATTAAAGGACCTCTATTGTCACAAAACCGTTNNN
>TF1_CL6272.Contig2_All:1727795
ATGTCGTTAAGAAACGCTGTTCCGCTCACTGTTGTCTTGCCTGGGGACCACGTTCAGGGCCAAGGTGTGATCCAGACAACCCATTCGTCTGTTATTCATTCTCCCCAGGTAGCTTCATCACAGGTGTCCTCAATGTCTGACAGCGAGGATTCTCAAGATTCCTCTGACAGCATTGACTCTTCCCAGAAGGCGCGTAACTTAGTGCGTCGGCCATCATACAGAAAAATCTATAAAGATCTCTCAGAAGAGGGTGGGGAGAGGAAGCTAGACGACAGTGCTGGGGCTACTGCTACAACGATGGCCGCCGGCACAACCATATACCAGACGAGCACTGGCCAATATGTCACGATTGCTCCCAACGGGACGCTACAGTTGGCCAGCTCAGATGGGACTTTGATGGCAAACACTGGCAATAACCAATCTGGCACAACTATCCTGCAGTATGCCCAAACCTCAGATGGTCAGCAGATCCTTGTGCCAAGCAATCAAGTCGTCGTGCAGACGGCATCGGGAGACGTGCAAACCTACCAGATACGCACCACCTCAACCACCACCTCCCTTCCACAAACTGTGGTTATGACCTCTCCCGTTTCACTGTCCTGTCCCACCGGCAAGTCAGACGACCCGCAATTAAAACGTGAAATACGTTTAATGAAAAACAGGGAGGCTGCCCGCGAGTGCCGCCGAAAAAAGAAAGAATATGTTAAGTGTTTAGAAAACAGAGTGGCAGTTCTGGAAAATCAAAACAAAACATTAATTGAAGAACTAAAGACATTAAAGGACCTCTATTGTCACAAAACCGTTNNN
