# Supplementary material for: Multi-Tissue Transcriptomes Yield Information on High-Altitude Adaptation and Sex-Determination in Scutiger cf. sikimmensis
Source: Genes (Basel). 2019 Oct 31;10(11):873. doi: 10.3390/genes10110873 (PMC6895926; doi:10.3390/genes10110873)
Supplement: Supplementary file 1 [file genes-10-00873-s001.zip › genes-618685-supplementary/genes-618685sup/FileS2_FinalAlignmentsScutiger_and_aBSREL_TestStatistcs/FileS2_FinalAlignmentsScutiger_And_aBSREL_TestStatistcs/AGK_problemsWithSTOPcodons/AGK_TX_noStop_noGap.fas]

>AGK_Unigene2861_All:21213+
ATGGCCATGATAAACAGAACTGTTAAGGTTCTGCGGACCCACTGGAAGAAAAGTACACTAGGATTATGCTTGCTGAGCTATGGAGGTCATTGGGGTTATAACAAGTATTGTGATAATTTGCGGAGATGGTCTGCCTGCCAAGAAGCACAGACAATTGGGAATGAAAGTATATACCCCAGCATGTCCATGAAGAAGGCGACTGTTTTCCTGAATCCTGCTGCTTGCAATGGGAAAGCCAGGACCCTTTTTGAGAAGAATGCAGCCCCAATTCTGAATTTGGCTGGAATAGACATCACAGTGGTCAAGGTCATAACGGGACTCCTCCGCAGGGCTGATCAGGCTTCATTCGGTAAAGTCCTTATTGGATTTATACCTCTTGGGAAAAACAACAGCCTCAGTCGAACTTTGTATCCTGAGATTGACAATCAGGTCCAGCTTATTTCAGAAGCGACCCTTACTATTCTAAAAGGGTATACTATTCCTCTTGATGTTCTTCAGATAAAGGGAGAAAAAGATCAGCCAGTGTTTGCACTAAACGGGTTAAGATGGGGAAGCTATCGAGATGCTTCTGAAAAAGACATCAAGTATTGGTATCTTGGACCCCTGAAGACACGAGCTGCACATTTGTTTAGCACATTTAAGGAGTGGCCACAGAGGCACCAGGCCTCTCTTGTATTCATTGGCCCAACAGAAAGACCTCCAGAAAAACCCAAACAAAAGGCAGCACGGCCACCTTTGCATGCCCGCTTATACAGGAGGCTGGCTCAGTATTGGATGCCTCCAAAAGTTGATGTTCCCGATGAAGTTTCTCCGCAAATTTGGCAGGAAGAGCAACTCTCTGCAGTCGAGCTGTCAATTATTACTCAGAACCATCAGCTTAGTGATGCTCACAATGTTGATTTTATGAACATCTGCATCGAACCAGACTCCATAAGTAGAGCAGACTTCATTAGGCAGGGCACTAACAAAATAAAGGACCCTATGCTTTATCCAAAGGGGAGCAAGGTGCTACGTGCCAGCTGCTGCAGAATGCAACTTCCGGAAACAGAAGGATATTTCAGTATAGACTCTGAGAGATATGAAGCAATGTCAGTGGAAGTGACACTCCTGCCACGAAAGCTCAGATTTCTGTGCCATCCAACTGTAAAACAGTCACTTAGAGATCTGNNN
>Nanorana_liebigii
ATGTCGAGGGTGGTTCGTATCTTTAAGACGCTGCGCAACCACTGGAAGAAAAGTACGGTGGGATTTTGCCTGCTGGCATATGGAGGCAACTGGATGTACGGCAAATACTGTGATAACTTGCTGAGGAGGGCAGCCTGCCAAGAAGCGCAGGTTTTTGGAAATCATCTGATACATCCTAACACAGCAGTGAAAAAAGCAACGGTATTCATCAATCCAGCAGCCTGCAAAGGAAAGGCCAGGACTCTGTTTGAGAAGAATGCAGCCCCGATTCTTCATCTCGCTGGAGTAGATGTCACCATAGTCAAGGTTATTACAGGACTCCTCCGCAGGGCTGATCAGGCCTCCTTCAGTAAGATTCCTATTGGTTTCATCCCACTCGGCATGACCAACACATTGAGCCAAACCTTGTACCCCCAAACCGAAAACAAGGTTCAAAACATCTCAGAAGCCACACTTGCCATTCTGAAGGGGGAGACCATTCCTCTTGATGTGCTACAAATAAAAGGAGAAAAGGAGCAGCCAGTGTTTGCACTGACCGGCCTGCGATGGGGAAGCTATCGAGATGCAGCAGTGAAATCAACAAAATATTGGTATTTGGGGCCATTGAAGACCAGGGCAGCTCATCTCTTCAGCACACTGAAGGAATGGCCTCAGACACATATTGCCTCCATCTCGTTCTTGGGACCCACTGAGCGCCCTCCAGAAGAACCCGAGGAAATGCCGAGACGCCCTGCTCTTCATGTTAGAATATACCGAAGGCTAGCCAACTACTGGTCACCCCCCAAAGTCGAGGTTCCTGTGGAAGCACCTCCTGAGCAATGGGAAGAAGCTCAGATATCAGCAATTGAGCTGACCATCAGTACCCAGAACCACCAGCCGGACTTAACACGTTCCTTAGATTCTATGAGTATCTGCATCGAACCCGACACCATCAGCAAGTCCGGATTCATACGTTCTGGCGTTGAGAAGATTGAAGATCCCCTGCAGTGCCCTGAAGATTCCCAGAAGCTCCACGCCAGCCGCTGCAGCATTCATATGGAGGGAACAGATGGCCATTTCAGTATAGACTCTGAAGAGTATGAAGCCATGTCTGTAGAGGTGACACTTCTCCCAAGAAAATTGCGTTTCCTGTGCCATCCTTCCCGAAAAGAACAGTTTACCCAGACTGCA
>Nanorana_parkeri
ATGTCGAGGGTGGTTCGTATCTTTAAGACGTTGCGCAACCACTGGAAGAAAAGTACGGTGGGATTTTGCCTGCTGGCATATGGAGGCCACTGGATGTACGGCAAATACTGTGATAACTTGCTGAGGAGGGCAGCCTGCCAAGAAGCGCAGGTTTTTGGAAACCAGCTGATACATCCTAACACAGCAGTGAAAAAAGCAACAGTATTCATAAATCCAGCAGCCTGCAAAGGAAAGGCCAGGACTCTGTTTGAGAAGAATGCAGCCCCGATTCTTCATCTCGCTGGAGTAGATGTCACCATAGTCAAGGTTATTACAGGACTCCTCCGCAGGGCTGATCAGGCCTCCTTCAGTAAGATTCCTATTGGTTTCATCCCACTCGGCATGACCAACACATTGAGCCAAACCTTGTACCCCCAAACCGAAAACAAAGTTCAAAACATCTCAGAAGCCACTCTTGCCATTCTGAAGGGGGAGACCATTCCTCTTGATGTGCTACAAATAAAAGGAGAACAGGAGCAGCCAGTGTTTGCACTGACCGGCCTGCGATGGGGAAGCTATAGAGATGCAGCAGTGAAATCAACAAAATATTGGTATTTGGGGCCATTGAAGACCAGGGCAGCTCATCTCTTCAGCACACTGAAGGAATGGCCTCAGACACATCAGGCCTCCATCTCGTTCTTGGGACCCACCGAGCGCCCTCCAGAAGAACCCGAGGAAAAGCCGAGACGCCCTTCTCTTCATGTTAGGATATACCGAAGGCTAGCTAACTACTGGTCACCCCCGAAAGTCGAGGTTCCTGTGGAAGCACCTCCTGAGCAATGGAAAGAAGCTCAGATATCAGCAATTGAGCTGACCATCAGCACCCAGAACCACCAGCCGGACTTAACACGTTCTTTAGATTCTATGAGTATCTGCATCGAACCCGACACCATCAGCAAATCCGGATTCATACGTTCTGGCGTTGAGAAGAGTCAAGATCCCCTGCAGTGCCCTGAAGATTCCCAGAAGCTCCACGCCAGCCGCTGCAGCATTCAGGTGGAGGGAACTGACGGCCATTTTAGTATAGACTCTGAAGAGTATGAAGCCATGTCCGTAGAGGTGACACTTCTGCCAAGAAAACTGCGTTTCCTGTGCCATCCTTCCCGAAAAGAACAGTTTACCCAGACTGCC
>Nanorana_phrynoides
ATGTCGAGGGTGGTACGTATCTTCAAGACGCTGCGCAACCACTGGAAGAAAAGTACAGTGGGATTTTGCCTGCTGGCATATGGAGGCAACTGGATGTATGGCAAATACTGTGATAACTTGCTGAGGAGGGCAGCCTGCCAAGAAGCGCAGGTTTTTGGAAACCAGCTGATACACCCTAACACAGCAGTGAAGAAAGCAACAGTATTCATAAATCCAGCAGCCTGCAAAGGAAAGGCCAGGACTCTGTTTGAGAAGAATGCAGCTCCGATTCTTCATCTCGCTGGAGTAGATGTCACCATAGTCAAGGTTATTACAGGACTCCTCCGCAGGGCTGATCAGGCCTCCTTCAGTAAGATTCCTATTGGTTTCATCCCACTCGGCATGACCAACACATTGAGCCAAACCTTGTACCCCCAAACCGAAAACAAGGTTCAAAACATCTCAGAAGCCACGCTTGCCATTCTGAAGGGGGAGACCATTCCTCTTGATGTGCTACAAATAAAAGGAGAACAGGAGCAGCCAGTGTTTGCACTGACCGGCCTGCGATGGGGAAGCTATCGAGATGCAGCAGTGAAATCAACAAAATATTGGTATTTGGGGCCATTGAAGACCAGGGCAGCTCATCTCTTCAGCACACTGAAGGAATGGCCTCAGACACATCAGGCCTTCATCTCGTTCTTGGGACCCACCGAGCGCCCTCCAGAAGAACCCGAGGAAAAGCCGATGCGCCCTCCTCTTCATGTTAGGATATACCGAAGGCTAGCCAACTACTGGTCACCCCCCAAAGTCGAGGTTCCTGTGGAAGCACCTCCTGAGCAATGGGAAGAAGCTCAGATATCAGCAATTGAGCTGACCATCAGTACCCAGAACCACCAGCCGGACTTAACACGTTCCTTAGATTCTATGAGTATCTGCATCGAACCCGACACCATCAGCAAGTCCGGATTCATACGTTCTGGCGTTGAGAAGATTCAAAACCCCCTGCAGTGCCCTGAAGATTCCCAGAAGCTCCACGCCAGCCGCTGCAGCGTTCAGGTGGAGGGAACAGATGGCCATTTCAGTATAGACTCTGAAGAGCATGAAGCAATGTCTGTAGAGGTGACACTTCTGCCAAGAAAGTTGCGTTTCCTGTGTCATCCTTCCCGTAAAGAACAGTTTACCCAGACTGCC
>Odorrana_margaretae
ATGTCAAGAGTAGTTCGTATCTTTAAGACACTGCGCAACCACTGGAAAAAAAGTACGGTGGGATTTTGCCTGCTGACGTACGGAGGCCACTGGATGTACGGTAAACACTGTGATAACTTGCTGAGGAGGGCAGCCTGCCAAGAAGCGCAGGTTTTTGGAGACCAGCTGATATATCCTAGCACAGCAGTGAAAAAAGCGACAGTGTTCCTAAACCCAGCAGCCTGCAAAGGAAAGGCCAGGACACTTTTTGAGAAGAATGCAGCCCCGATCCTTCATCTGGCTGGAATAGATGTTACCATAGTCAAGGTTATTACAGGACTCCTCCGCAGAGCTGATCAGGCTTCCTTCAGTAAGATTCCCATTGGTTTCATCCCACTCGGCATGACCAACACATTGAGCCAAGTCTTGTACCCCCAGGCTGAAAACAAGGTTCAAAACATCTCGGAAGCCACGCTTGCCATTCTGAAGGGGGAGACCATTCCTCTTGATGTGCTACAAATAAAAGGAGAACAGGATCAGCCTGTATTTGCATTGACCAGCCTGCGATGGGGAAGCTATCGAGATGCAGCCGAAACATCTACAAAATATTGGTATTTGGGGCCATTGAAGACCAGGGCAGCTCATCTCTTCAGCACACTGAAGGAATGGCCCCAGAGACATCAGGCCTCCATCTTGTTCCTGGGACCCACTGAGCGCCCTCCAGAGGAACCCGAGGAAAAGCCAGTACGCCCACCTCTTCTTGTTAGGATATACCGAAGGCTTGCCAACTACTGGTCACCGCCAAAAATTGAGATTCCTGTGGAAGAGCCTCCTGAGCAGTGGGAAGAGGTTCAGCTATCAGCAGTTGAGCTGACCATCAGCACCCAGAACTATCCTCCGGACTTGACACGTTCTCTGGACTCTATGAGTATTTGCATCGAACCCGACACCATCAGCAAGTCCGAATTCATTCGTACTGGCATTGAGAAGATTAAAGATCCCCTGCAGTGCCCTAAAGATTCCCAGAAGCTCTGCGCCAGCCGCTGCAACATTCAGCTTCAGGGAACAGCTGGCCATTTCAGTATAGACTCTGAAGAGTATGAAGTCATGGCTGTAGAGGTGACAGTTCTGCCAAGAAAGTTGCGATTCCTATGCCATCCATCGCAAAAAGAACAGTTTAACCAGACTGCA
>Quasipaa_spinosa
ATGTCGAGGGTGGTTCGTATCTTTAAGACACTGCGCAACCACTGGAAGAAAAGTACGGTGGGATTTTGTCTGCTGGCATATGGAGGCAACTGGATGTACGGCAAATACTGTGATAACTTGCTGAGGAGGGCAGCCTGCCAAGAAGCGCAGGTTTTTGGAAACCAGCTGATACATCCTAACACAGCAGTGAAAAAAGCAACAGTATTCATAAATCCAGCAGCCTGCAAAGGCAAGGCCAGGACTCTGTTTGAGAAGAATGCAGCCCCGATTCTTCATCTCGCTGGAGTAGATGTCACCATAGTCAAGGTTATTACAGGACTCCTCCGCAGGGCTGATCAGGCCTCCTTCAGTAAGATTCCTATTGGTTTCATCCCACTCGGCATGACCAACACATTGAGCCAAACCTTGTACCCCCAAACTGAAAACAAGGTTCAAAACATCTCAGAAGCCACTCTTGCCATTCTGAAGGGGGAGACCATTCCTCTAGATGTGCTACAAATAAAAGGAGAAAAGGAGCAGCCAGTGTTTGCACTGACCGGCCTGCGATGGGGAAGCTATCGAGATGCAGCAGTGAAATCAACAAAATATTGGTATTTGGGGCCATTGAAGACCAGGGCAGCTCATCTCTTCAGCACACTTAAGGAATGGCCTCAGACACATCAGGCCTCCATCTCGTTCTTGGGACCCACCGAGCGCCCTCCAGAAGAACCCAAGGAAAAGCCGGGACGCCCTCCTCTTCATGTTAGAATATACCGAAGGCTAGCCAACTACTGGTCACCCCCGAAAGTCGAGGTTCCTGTGGAAGAACCTCCTGAGCAATGGGAAGAAGCTCAGGTATCAGCAATTGAGCTGACCATCAGTACCCAGAACCACCACCCGGACTTAACACGTTCTTTAGATTCTATGAGTATCTGCATCGAACCCGACACCATCAGCAAGTCCGGATTCATACGTTCTGGCGTTGAGAAGATTCAAGATCCCCTGCAGTGCCCTGAAGATTCCCAGAAGCTCCATGCCAGCCGCTGCAGCATTCAGCTGGAGGGAACAGATGGCCATTTCAGTATAGACTCTGAAGAGTATGAAGCCATGTCTGTAGAGGTGACACTTCTGCCAAGAAAGTTGCGTTTCCTGTGCCATCCTTCCCGAAAAGAAGAGTTTACCCAGACGGCA
>Xtrop_ENSXETT00000043583
ATGGCGAGGGTGGTACGGATCTTTAAGACTCTACGGAACCACTGGAAGAAAAGCACTGTGGGATTTTGTTTGTTGGCTTATGGAAGCCATTGGATGTATGGCAAACACTGTGATAACCTACTGAGGAGAGCCGCATGTGAAGAAGCGCAGGTGTTTGGAAACCACCGGATTCTCCCCAATTCGGCAATAAAGAAAGCGACTGTGTTTCTAAACCCTGCGGCATGTAAAGGGAAAGCGAGGACCCTCTTTGAGAAGAACGCAGCCCCCGTCCTACATTTAGCCGGCATAGACATCACTGTTGTAAAGGTTATCACGGGGCTCCTACGCAGAGAGGATCAGGCCTCCTTCAGTAAGGTCCCCATCGGATTCATCCCTCTAGGAGGCACCAACACACTCAGTCGGACCCTCTATCCTGAAAGGGAGAATAAGGTCCAGCAGATCACAGAGGCCACACTTTCCATACTTAAAGGAGAGACTGTTCCACTTAACGTCCTTAAGATAAAGGGGGAGCAAGATCAGCCTGTGTTTGCAATGCAGGGGATACGATGGGGGAGCTACCGGGATGCCTCAGTGAAAGCCAGCAAGTACTGGTATCTTGGGCCACTGAAGGCCAGAGCGGCTCATATGTTCAGTGCATTAAAGGAGTGGCCCCAGCAACACCAGGCCTCCATCTTGTACCTCGGCCCAGCGGAGCGCCCCCCGGAGGAGCCAGAGCAGAAACCAACTCGCCCCCCTCTGCATGTCAGGATATATCGGAGGCTGGCTCTTTATTGGTCACCCCCAAAAGTCGAGGTTCCTGCTGAACCCGTCCCAGAACCCTGGGAAGAAGCCCAGCTCTCTGCTGTCGAAGTATCCATCACCACTCAGAACCATCAGCCTGACCTCATGAGGGAATGTTCTGGGCACACAATAAACTGTACCCCCATACTAACTGGGAAAGGGAACTGGGAAAGGGGTGGGGGCACCAGTAAAGAAGAAGAGCTTGTGTTCTCTCCTGGCCTAGCGGGGATCATGGGTAATCCTAAATCTATCCCCTTTCAGGGAACCGAGGGGCATTTCAGTATAGATTCTGAGGAGTACGAGGCCATGTCGGTGGAAGTGACCCTCTTGCCCCGCAAGCTGCACTTTCTCTGCCACCCCACACGGAAACAGGAGCTGCTGCAGAGCCCG
