# Supplementary material for: Multi-Tissue Transcriptomes Yield Information on High-Altitude Adaptation and Sex-Determination in Scutiger cf. sikimmensis
Source: Genes (Basel). 2019 Oct 31;10(11):873. doi: 10.3390/genes10110873 (PMC6895926; doi:10.3390/genes10110873)
Supplement: Supplementary file 1 [file genes-10-00873-s001.zip › genes-618685-supplementary/genes-618685sup/FileS2_FinalAlignmentsScutiger_and_aBSREL_TestStatistcs/FileS2_FinalAlignmentsScutiger_And_aBSREL_TestStatistcs/PGS1_problemswithSTOPcodons/PGS1_TX_noStop_noGap.fas]

>Nanorana_liebigii
AGGGGACCCGGGCTTCTGGCGCTGCTGGCCCGGCTGTGTGACCGGAACCGTGACCGGAGGGGCAGGAATCCCTTGTTTCTTCTGGCTCCCCTTGTGGCTCCTTCTGTTCCCCCAGCCGCCACCCAGCGCCCTCCTGTCGGCTGCATCTGCCCTCGTAGCGCACACAGGTTCCAATGGGTCGGGAGCCTGGTACCGGAATTCGGCATCTCCAGCTCAAGTGTGAAGATACTTTCCACTCCAACAGAGTTCTACCAGGTCATGAAATCCCAGGTGAAGGCTGCTAAGAAGCGGATAACTATGGCGTCGCTGTACCTCGGGACCGGCCCGCTGGAGCAAGAGCTGGTGGACTGCATAGAAGACACGCTGTGCAATACAGAATCGGAAGACCTGCGAGTGTCTATACTGCTGGACTACACCCGAGGATCGCGGGGTAAGAAGAATTCCCGCAGCATGTTGCTTCCACTACTGCGTAAATACCCGGAGCGAGTGCGCGTGTCCCTCTTCCATACACCCAACCTGCGTGGCCTCCTGCGAGCACTGACGCCAGAGAGATTCAATGAGACCATCGGACTGCAGCACATAAAGGTCTATCTGTTCGATGACAACGTCATCCTTAGTGGAGCGAACCTCAGCGACTCGTACTTCACCAACCGCCAGGACCGGTACATCCTGCTGCAGGGCTGCACTCAGCTGGCCGACTTCTTTAGTGAACTGGTGGAGGCGGTGGGAGATGCGTCTCTACAACTGCAGCCGGATGATTCCATGGAGGTGGAGGAAGGCATGGAGCACCCCTATGAAGGGAACAAGAAGAAGGAGAGAGTAATGCCTCCAGACACTGGCTCTNNN
>Nanorana_parkeri
AGGGGACCCGGGCTTCTGGCGCTGCTGGCCCGGCTGTGTGATCGAAACCGTGACCGGAGGGGCAGGAATCCATTGTTTCTTCTGGCTCCGCTTGTGGCTCCTGTGGTTCCCCCAGCCGCCACCCAGCGCCCTAATGTCGGCTGCGTCTGCCCTCGTAGCGCACACAGGTTCCAATGGGTCGGGAGCCTGGTACCGGAATTCGGCATCTCCAGCTCAAGTGTGAAGATACTTTCCACTCCAACAGAGTTCTACCAGGTCATGAAATCCCAGGTGAAGGCTGCTAAGAAGCGGATAACTATGGCGTCGCTGTACCTCGGGACCGGCCCGCTGGAGCAAGAGCTGGTGGACTGCATAGAAGACGCGCTGTACAATACAGAGTCGGAAGGCCTGCGAGTGTCTATACTGCTGGACTACACCCGAGGATCGCGGGGTAAGAAGAATTCCCGCAGCATGCTGCTTCCCCTGCTGCGCAAATACCCGGAGCGAGTGCGCGTGTCCCTCTTCCATACACCCAACCTGCGCGGCCTCCTGCGAGCACTGACGCCAGAGAGGTTCAATGAGACCATCGGACTGCAGCACATAAAGGTCTATCTGTTCGATGACAACGTCATCCTTAGTGGTGCGAACCTCAGCGACTCGTACTTCACCAACCGCCAGGACCGGTACATCCTGCTGCAGGGCTGCACTCAGCTGGCCGACTTCTTCAGTGAGCTGGTGGAGGCGGTGGGAGATGCGTCTCTGCAACTGCAGCCGGATGATTCCATGGAGGTGGAGGAAGGCATGGAGCACCCCTATGAAGGGAACAAGAAGAAGGAGAGAGTAATGCCTCCAGACACTGGCTCTNNN
>Nanorana_phrynoides
AGGGGTCCCGGGCTTCTGGCGCTGCTGGCCCGGCTGTGTGACCGGAACCCTGACCGGAGGGGCAGGAATCCCTTGTTTCTTCTGGCTCCGCTTGTGGCTCCTTCTGTTCCCCCAGCCGCCACCCAGCGCCCTCCTGTCGGCTGCGTCTGCCCTCGTAGCGCACACAGGTTCCAATGGGTCGGGAGCCTGGTACCGGAATTCGGCATCTCCAGCTCAAGTGTGAAGATACTTTCCACTCCAACAGAGTTCTACCAGGTCATGAAATCCCAGGTGAAGGCTGCTAAGAAGCGGATAACTATGGCGTCACTGTACCTCGGGACCGGCCCGCTGGAGCAAGAGCTGGTGGACTGCATAGAAGACACGCTGTGCAATACAGAGTCGGAAGACCTGCGAGTGTCTATACTGCTGGACTACACCCGAGGATCGCGGGGTAAGAAGAATTCCCGCAGCATGTTGCTTCCCTTACTGCGTAAATACCCAGACCGAGTGCGCGTATCCCTCTTCCACACACCCAACCTGCGCGGCCTCCTGCGAGCACTGACGCCAGAGAGATTCAACGAGACCATCGGACTGCAGCACATAAAGGTCTATCTGTTCGATGACAACGTCATCCTTAGTGGAGCCAACCTCAGCGACTCCTACTTCACCAACCGCCAGGACCGGTACATCCTGCTGCAGGGCTGCACTCAGCTGGCCGACTTCTTCAGTGAACTGGTGGAGGCGGTGGGAGATGTGTCTCTGCAGCTGCAGCCGGATGATTCCATGGAGGTGGAAGAAGGCATGGAGCACCCCTATGAAGGGAACAAGAAGAAGGAGAGAGTAATGCCTCCGGACACTGGCTCTNNN
>Odorrana_margaretae
CGGGGACCCGGGCTGATGGCGCTGCTGGCCCGGCTCTGTGACCGGAACCGGGACCGAGGGGGCAGAACTCCCTTGTTTCTCCTGGCACCGCTTGTGGCTCCCTCCGTCCCACCGACCACTACCCAACGCCCTCCTCTCGGCTGCGTCTGCCCGCGAGGAGCGCACAGATTCCAATGGGTCGGGAGCCTGGTACCCGAATTCGGCATCTCCAGCTCAAGCGTGAAGATTCTTTCCACTCCAACAGAGTTCTACCAGGTCATGAAAGCCCAGGTGAAGGCTGCTAAGAGGCGGATAACGATGGCATCGCTGTACCTTGGGACTGGCCCTCTGGAACAAGAGCTGGTGGACTGTATAGAAGACGCGCTTTGCAGTACGGAGTCGGAAGACCTGCAGGTGTCTATACTGCTGGACTACACCCGAGGATCGCGGGGTAAGAAGAATTCCCGCAGCATGTTGCTCCCTCTACTGCGTAAATACCCGGACAGAGTGCGCGTGTCCCTCTTCCATACGCCAAACCTGCGTGGCCTCCTGCGAGCGCTGACACCGGAGAGGTTTAACGAGACCATCGGCCTGCAGCACATGAAGGTCTATCTGTTTGATGACAACATCATCCTTAGTGGAGCGAACCTCAGCGACTCGTACTTCACCAACCGCCAGGACCGCTACATCCTCCTGCAGGGCTGCACGCAGCTGGCCGACTTCTTTAGTGAACTGGTAGAGGCGGTCGGGGATGTGTCTCTGCAACTACAGCCAGATGATACCATGGAGGTAGAAGAAGGCATGGAGCACCCATATCAAGGGGACAAGAAGAAGGAGCGGGTAATACCTCCAGATACCGGCTCTNNN
>PGS1_Unigene15218_All:2847+
CGGGGTCCGGGGCTTATGGCGTTGCTCGCTCGTCTGTGTGACCGGAGCAGGGACCGAGGGGGCAGGACACCACTGTTTCTTTTGGCTCCTCTCGTGGCTCCCACAACTCCTCCGGAAGCTACCCGACACCCTCCAATCAGTTGCGTTTGTCCCAGAGGGGCTCATCGATTCCAATGGGTTGGCAATCTGGTTCCAGAGTTTGGCATCTCCAGCTCGCGCGTGAAGGTTCTCTATACCCCTTCAGAGTTCTACGAGGTCATGAAGACACAGGCCAGAACTGCCAAGAAGCGCATCGTGATGGCATCTCTGTACCTTGGAACAGGTTCTTTGGAGCAGGAGCTGGTCGATTGCATGGAGGAAACGCTTTGCTCTCCGGACTCGTCTGATCTGCAAGTGTCCATCCTGCTGGATTTCACCAGAGGATCACGGGGCACGAGGAACTCGCGCACCATGCTGCTCCCCCTGCTGCGCAGATTCCCGCACCGCGTCCGCGTCTCCCTTTTCCACACCCCAAACCTCCGCGGCCTGCTGCGCCTCCTCACCCCGGAGCGATTCAACGAGACCATCGGCCTGCAGCACATGAAGATCTATCTCTTCGATGACAACGTTATACTGAGCGGGGCAAATCTGAGCGACTCCTACTTCTCCAACCGCCAGGACCGGTACGTCATGCTCCAGGGCTGCCCCGAGGTGGCGGATTTTTTCAGCGAGCTGGTGGGGGCCGTGGGAGACGTCTCTCTGCAGCTGCAGCCCGACGACTCGGTCTGTGCAGAGGAGGGAATGGAGCATCCATATGAAGGGGACAAAAAAAAAAATACTGTGATGCCGCCAGGAAGCGGGTCANNN
>Quasipaa_spinosa
AGGGGTCCCGGGCTTCTGGCGCTTCTGGCCCGGCTGTGTGACCGGAACCGGGACCGAAGGGGCAGGACTCCCTTGTTTCTTCTGGCACCGCTTGTGGCTCCTTCTGTTCCCCCAGCCGCTACCCAGCCCCCTCCCGTCGGCTGCGTCTGCCCTCGTCGAGCACACAGGTTCCAATGGGTCGGGAGCCTGGTACCGGAATTTGGCATCTCCAGCTCGAGTGTTAAGATACTTTCCACTCCAACAGAGTTCTACCAGGTCATGAAAAGCCAGGTGAAGGCTGCTAAGAAGCGGATAACTATGGCGTCACTGTACCTCGGGACCGGCCCGCTGGAGCAAGAGCTGGTGGACTGCATAGAAGACACGCTAAGCAATACAGAGTCGGAAGACCTGCGAGTGTCTATACTGCTGGACTACAACCGAGGATCGCGGGGTAGGAAGAATTCCCGCAGCATGTTGCTGCCCCTACTGCGTAAATACCCAGACCGGGTGCGCGTGTCCCTCTTCCATACGCCGAACCTGCGTGGCTTCTTGCGAGCACTGACGCCAGAGAGATTTAATGAGACCATCGGACTGCAGCACATTAAGGTCTATCTGTTCGATGACAACGTCATCCTTAGTGGAGCAAACCTCAGTGACTCGTACTTCACCAACCGCCAGGACCGGTACATCCTGCTGCAGGGCTGCACTCAGCTGGCTGACTTCTTCAGTGATCTGGTGGAGGCGGTGGGAGATGTGTCTCTACAGCTGCAGCCGGATGATTCCACGGAGGTAGAAGAAGGCATGGAGCACCCCTACGAAGGGAACAAGAAGAAGGAGAGAGTAATGCCTCCAGACACTGGCTCTNNN
