# Supplementary material for: Multi-Tissue Transcriptomes Yield Information on High-Altitude Adaptation and Sex-Determination in Scutiger cf. sikimmensis
Source: Genes (Basel). 2019 Oct 31;10(11):873. doi: 10.3390/genes10110873 (PMC6895926; doi:10.3390/genes10110873)
Supplement: Supplementary file 1 [file genes-10-00873-s001.zip › genes-618685-supplementary/genes-618685sup/FileS2_FinalAlignmentsScutiger_and_aBSREL_TestStatistcs/FileS2_FinalAlignmentsScutiger_And_aBSREL_TestStatistcs/PPIL2/PPIL2_TX_noStop_noGap.fas]

>Nanorana_liebigii
ATGGGGAAACGACAGCATCAGAAGGATAAGATGTACATCACCTGTGCTGAATATACACACTTCTATGGAGGGAAGAAACCAGATATTCCAAAGACAAACTTCAGACGTTTACCCTTTGACCACTGCAGCTTGTCCTTACAGCCCTTTGAATATCCAGTATGTACGCCAGATGGAATAGTTTTTGACCTCCTGAGTATTGTCCCATGGATAAAGAGATATGGAACTAACCCTATCACAGGAGAGAAACTAGAGGCGAAATCTCTTATTAAGTTGAACATTGCCAAGAATCAGGATGGCAAGTATCACTGCCCTGTCCTCTTTTCTGTCTTCACCAATAATTCACACATTGTGGCTATTGGCAACACTGGAAATGTCTACTCCAATGAGGCTGTTGAACAATTAAACATTAAGCCGAAGAGCTACAAAGACCTACTAACTGATGAACCTTTTACCCGCCAGGACATTATAACTCTACAGGATCCCACACAGCTGGACAAATTCAATGTCTCCAATTTCTACCATGTCAAAAACAACTTAAAACTCGTAGACCCTGATGAGGAGAAAGCACGTCAAGACCCACAATACTACCTGAAAAATGCCAACATGGAGACCCGGGAGACGCTCAGCGAGCTGTACAAGGAATTCAAGGGGGATGAAATTCTGGCTGCCACTATGAAAGGCCCTGAGAAAAAGGCAACTGATAAATTAAATGCAGCGCATTATTCTACAGGAGCTGTCAGTGCTTCTTTCACCTCTACAGCCATGACTCCTGAAACTACCCATGAGGCTGCGGCCATTGCTGAAGACACCGTACGTTACCAGTATGTGAAGAAGAAGGGCTACGTTCGCCTGCACACAAACAAAGGAGACCTTAACCTGGAGCTTTACTGTGACAAGACACCAAAGACCTGTGAGAATTTTGTCAAGCTCTGCAAGAAGAATTACTATGATGGGACAATCTTCCACCGATCTATTAGAAATTTTGTGATACAAGGAGGAGACCCCACAGGCACAGGAACAGGTGGAGAGTCATATTGGGGAAAGCCATTCAAAGATGAGATTAAGCCAAACTTGTCTCACACAGGCAGGGGAGTTCTCAGTATGGCAAATTCTGGGCCTTGCACCAACAAGTCCCAGTTCTTCATTACCTTTCGGTCATGTACTTATCTAGACACTAAACACACAATTTTTGGACGAGTTGTTGGAGGGTTTGATACATTGACTGCAATGGAGAATGTGGACGCTGACCCTAAGACTGACCGACCAAAGGAGGAGATCCGGATAGAAAGTGCCACTGTCTTTGTAGATCCATATGAGGAGGCTGATGCACAGGTTGCATTGGAAAGAGAGAAAGCAAAAAAAGAGGAGGAGCAATTAAAGGAGACTGTGATACCAAAAAAAGAACAAAAACAGGAACCTAAAACCTACCGATCCGGTGTTGGAAAATATATCAATATGGCAGCAGCAAAACGTTCTGCTGTAGATGACGACAGTGGTCCCTCTACAAGCAAAAAAGAAAAAGTCACACGAGGGTTTGGCAACTTCAGCTCTTGGNNN
>Nanorana_parkeri
ATGGGGAAACGACAGCATCAGAAGGATAAGATGTACATCACCTGTGCTGAATATACACACTTCTATGGAGGGAAGAAACCAGATATTCCGAAGACAAACTTCAGACGTTTACCCTTTGACCATTGCAGCTTGTCCTTACAGCCCTTTGAATACCCAGTATGTACTCCAGATGGAATAGTTTTTGACCTCCTGAGTATTGTCCCATGGATAAAGAGATATGGAACTAACCCCATCACAGGAGAGAAACTAGAGTCAAAATCTCTTATTAAGTTGAACATTGCCAAGAACCAGGATGGCAAGTATCACTGCCCTGTCCTCTTCTCTGTCTTCACCAATAATTCACACATTGTGGCTATTGGCAACACTGGAAATGTCTTCTGCAATGAGGCTGTTGAACAATTAAACATTAAGCCGAAGAGCTACAAAGACCTACTAACTGATGAACCTTTCACCCGCCAGGACATTATAACTCTACAGGATCCCACACAGCTGGACAAATTCAATGTCTCCAATTTCTACCATGTCAAAAACAGCTTAAAACTCGTAGACCCTGATGAGGAGAAAGCACGTCAAGACCCACAATACCACCTGAAAAATGCCAACATGGAGACCCGGGAGACACTCAGCGAGCTGTACAAGGAATTCAAGGGGGATGAAATTCTGGCTGCCACTATGAAAGGCCCTGAGAAAAAGGCAACTGATAAATTAAATGCAGCGCATTATTCTACAGGAGCTGTCAGTGCGTCTTTCACCTCTACAGCCATGACTCCTGAAACTACCCATGAGGCTGCGGCCATTGCTGAAGACACCGTACGTTACCAGTATGTGAAGAAGAAGGGCTACGTTCGCCTGCACACAAACAAAGGAGACCTTAACCTGGAGCTTTACTGTGACAAGACACCAAAGACCTGTGAGAATTTTGTCAAGCTGTGCAAGAAGAATTACTATGATGGGACAATCTTCCACCGATCTATTCGAAATTTTGTGATACAAGGAGGAGACCCCACAGGCACAGGAACAGGTGGAGAGTCATATTGGGGAAAGCCATTCAAAGATGAGATTAAGCCAAACTTGTCTCACAAAGGCAGGGGAGTTCTCAGTATGGCAAATTCTGGGCCTTGCACCAACAAGTCCCAGTTCTTCATTACCTTTCGGTCATGTACTTATCTTGACAGTAAACATACAATATTTGGACGAGTTGTTGGAGGGTTTGATACATTGACTGCAATGGAGAATGTGGACTCTGACCCTAAGACTGACCGACCAAGGGAGGAGATCCGGATAGAAAGTGCGACTGTCTTTGTAGATCCATATGAGGAGGCTGATGCACAGGTTGCATTGGAAAGAGAGAAAGCAAAGAAAGAGGAGGAGCAATTAAAGGAGACCGTGTTACCAAAGAAAGAACAAAAACAGGAACCTAAAACCTACCGATCCGGTGTTGGAAAATATATCAATATGGCAGCAGCGAAACGTTCTGCTGTAGATGACGACAGTGGTCCCTCTACAAGCAAAAAAGAAAAAGTCACACAAGGGTTTGGCAACTTCAGCTCTTGGNNN
>Nanorana_phrynoides
ATGGGGAAACGACAGCATCAGAAGGATAAGATGTACATCACCTGTGCTGAATATACACACTTCTATGGAGGGAAGAAACCAGATATTCCAAAGACAAACTTCAGACGTTTACCCTTTGACCACTGCAGCTTGTCCCTACAGCCCTTTGAATATCCAGTATGTACTCCAGATGGAATAGTTTTTGACCTCCTGAGTATTGTCCCATGGATAAAGAGATATGGAACTAACCCTATCACAGGAGAGAAACTAGAGGCGAAATCTCTTATTAAGTTGAACATTGCCAAGAACCAGGATGGCAAGTTTCACTGCCCTGTCCTCTTCTCTGTCTTCACCAATAATTCACACATTTTGGCTATTGGCAACACCGGAAATGTCTTCTGCAATGAGGCTGTTGAACAATTAAACATTAAGCCGAAGAGCTACAAAGACCTACTAACTGATGAACCTTTTACCCGCCAGGACATTATAACTCTACAGGATCCCACACAGCTGGACAAATTCAATGTCTCCAATTTCTACCATGTCAAAAACAACTTAAAACTCGTAGACCCTGATGAGGAGAAAGCACGTCAAGACCCACAATACTACCTGAAAAATGCCAACATGGAGACCCGGGAGACGCTCAGCGAGCTGTACAAGGAGTTCAAGGGGGATGAAATTCTGGCTGCCACTATGAAAGGCCCTGAGAAAAAGGCAACTGATAAATTAAATGCAGCACATTATTCTACAGGAGCTGTCAGTGCATCTTTCACCTCTACAGCCATGACTCCTGAAACTACCCATGAGGCTGCGGCCATTGCTGAAGACACCGTACGTTACCAGTATGTGAAAAAGAAGGGCTACGTTCGCCTGCACACAAACAAAGGAGACCTTAACCTGGAGCTTTACTGTGACAAGACACCAAAGACCTGTGAGAATTTTGTCAAGCTGTGCAAGAAGAATTACTATGATGGGACAATCTTCCACCGATCTATTAGAAATTTTGTAATACAAGGAGGAGACCCCACAGGCACAGGAACAGGTGGAGAGTCATATTGGGGAAAGCCATTCAAAGATGAGATTAAGCCAAACTTGTCTCACACAGGCAGGGGAGTTCTCAGTATGGCAAATTCTGGGCCTTGCACCAACAAGTCCCAGTTCTTCATTACCTTTCGGTCATGTACTTATCTAGACAGTAAACATACAATATTTGGACGAGTTGTTGGAGGGTTTGATACATTGACTGCAATGGAGAATGTGGACTCTGACCCCAAGACTGACCGACCAAGGGAGGAGATCCGGATAGAAAGTGCCACTGTCTTTGTAGATCCATATGAGGAGGCTGATGCACAGGTTGCATTGGAAAGAGAGAAAGCAAAGAAAGAGGAGGAGCAATTAAAGGAGACCGTGTTACCAAAAAAAGAACAAAAACAGGAACCTAAAACCTACCGATCCGGAGTTGGAAAATATATCAATATGGCAGCAGCGAAACGTTCTGCTGTAGATGACGACAGTGGTCCCTCTACAAGCAAAAAAGAAAAAGTCACACGAGGGTTTGGCAACTTCAGCTCTTGGNNN
>Odorrana_margaretae
ATGGGGAAGAGACAGCATCAGAAGGATAAGATGTACATCACATGTGCTGAGTACACACACTTCTATGGAGGGAAGAAACCAGATATTCCAAAGACAAACTTCAGACGTTTACCTTTTGATCACTGCAGCTTGTCCCTGCAGCCCTTTGAATATCCAGTCTGCACACCAGATGGAATAGTTTTTGATCTCCTGAGTATTGTCCCATGGATAAAGAGATATGGAACTAACCCTATCACAGGAGAGAAATTGGAGGCGAAATCTCTTATTAAGTTGAACATTGCCAAGAACAAGGATGGCAAGTATCACTGCCCTGTCCTCTTCTCTGTATTCACCAATAACTCACACATTGTGGCGATTGGCAACACCGGAAATGTCTTCTCCAATGAGGCTGTTGAACAATTAAACATTAAGCCGAAGAGCTACAAAGATCTACTAACTGATGAACCTTTTACCCGTCAGGACATAATAACTCTACAGGATCCCACACAGCTGGACAAATTCAATGTCTCAAATTTCTTCCATGTCAAAAACAACTTAAAAGTCATAGACCCTGATGAGGAGAAAGCACGTCAAGACCCACAATACTACCTGAAGAATGCCAACATGGAGACCCGGGAGACGCTGAGCGAGCTGTACAAGGAGTTCAAAGGGGATGAAATTCTTGCTGCCACTATGAAGGGTCCTGAGAAAAAGGCAACCGATAAACTAAATGCAGCACATTATTCTACAGGAACTGTCAGTGCATCTTTCACCTCCACAGCCATGACTCCTGAAACTACCCATGAGGCTGCGGCCATTGCTGAAGACACTGTACGTTACCAGTATGTGAAGAAGAAAGGCTATGTTCGCCTGCACACTAGCAAAGGAGACGTTAACCTGGAGCTGTACTGTGACAAGATACCAAAGACCTGTGAGAATTTTATCAAGCTGTGCAAAAAGAATTACTATGATGGAACAATCTTCCACCGGTCTATTCGAAATTTTGTGATACAAGGAGGAGACCCCACAGGCACAGGAACAGGTGGAGAATCATATTGGGGAAAGCCATTTAAAGATGAGATTAAGCCAAACTTGTCTCACACAGGCAGGGGAGTTCTCAGTATGGCAAATTCTGGGCCTAACACTAACAAGTCCCAGTTCTTCATTACTTTTCGCTCTTGTGCTTATCTAGACAATAAACACACAGTTTTTGGACGAGTTGTTGGAGGGTTTGATACATTGACTGCAATGGAAAATGTTGACACTGATCACAAGACTGATCGACCAAAGGAGGAAATCAAGATAGAAAGTGCCACTGTGTTTGTAGATCCATATGAGGAGGCTGATGCACAGGTTGCTTTAGAAAGAGAGAAAGCCAAGAAAGAAGAGGAGCAATTAAAGGAACCTGTGCTGCCAAAAAAAGAGCAAAAGCAGGAGCCTAAAACTTACCGGTCCGGTGTTGGAAAATATATCAATATGGCAGCAGCGAAACGTTCTGCTGGTAACGATGACAGTGGCCCCTCTACTAGTAAAAAAGAAAAAGTCACTCGAGGGTTTGGAGACTTCAGTTCTTGGNNN
>PPIL2_Unigene9931_All:31583+
ATGGGGAAAAGGCAGCACCAGAAAGACAAAATGTACATCACCTGTACAGAATACACCCATTTCTATGGAGGAAAGAAACCAGAAATTCCAAAGACAAATTTCCGGAGATTAAACTTTGATCATTGCAGCTTGTCTTTACAACCCTTTGAGTACCCAGTGTGTACACCAGATGGTATAGTGTTTGATCTGCTGAGTATTATGCCATGGATAAAGCAGTATGGGACCAACCCAATCACAGGAGAGAAACTGGAAGCCAAATCTCTTATCAAACTGAATTTTGTCAAGAATCAAGATGGGAAGTATCATTGTCCAATTCTTTTCTCAGTTTTTACCAACAACTCTCATATTGTGGCTGTGAGCAAGACTGGGAATGTCTTTTCAAATGAGGCCGTAGAAGAACTGAATATTAAACCAAAGAGCTACAAAGACCTACTAACAGATGAACCCTTCACACGACAGGACATTCTGACACTGCAGGATCCGACCAATCTGGACAAATTCAATGTTTCCAATTTCTTCCACGTAAAGAATAACCTGAAGGTTGTAGATCCTGAGGAGGAGAAAGCCCGTCAGAACCCATCCTACTACTTGAAAAATGCCAATATGGAGACTCGGGAGACACTGAGCGAGTTGTACAAGGACTATAAAGGGGATGAAATGTTGGCAGCTACAATGAAAGGACCTGAGAAAAAGCAAACCGATAAACTTAACGCAGCACATTATTCTACTGGAGCAGTGAGTGCATCCTTCACATCCACCGCCATGACTCCTGAAACTACTCATGAAGCTGCTGCTATTGCTGAAGACACCGTACGTTATCAGTATGTGAAAAAGAAAGGATATGTCCGGATACACACAAACAAGGGCGACCTAAACCTAGAACTGTATTGTGACAAGACACCGAAGACTTGTGAGAACTTTATCAAGCTCTGTAAAAAGAATTACTACGATGGCACCATCTTCCATCGCTCCATTCGGAACTTCATGATACAAGGAGGTGATCCAACTGGAACTGGAACAGGTGGAGAGTCCTACTGGGGAAAGCCCTTTAAAGATGAGATCAAACCCAACTTTTCGCACACAGGACGAGGAGTCCTTAGCATGGCCAACAGTGGGCCGAATACTAACAAATCACAATTCTTCATTACGTTCCGCTCTTGTGCTTACCTGGACAAGAAGCACACAGTGTTCGGTAGAGTGGTTGGAGGATTTGAAACTCTAACGGCTATGGAGAACGTGGAGGCTGACCACAAAACCGATCGGCCGAAGGAGGACATTAATCTAGAGAGCTGCACAGTGTTTGTGGATCCATATGAGGAGGCTGATCTTCAGGTGGCTGCAGAACGGGAGAAGGCAAAGAAAGAAGAGGAAGAAATGAAGGCAGCTGTGTTGCCAAAGAAGGCACAGAACCAGGCCCCAAAAACATACAAGGAAGGCATCGGAAAATATATTAACATGGCAGCAGTGAAACGCTCGGCTGTTGATGACGACCCCGCTCCATCCACCAGCAAGAAAGAAAGAGTCACTCATGGCTTTGGAAACTTCAGTTCATGGNNN
>Quasipaa_spinosa
ATGGGGAAACGACAACATCAGAAGGATAAGATGTACATCACCTGTGCTGAATATACACACTTCTATGGAGGGAAGAAACCAGATATTCCAAAGACAAACTTCAGACGTTTACCCTTTGACCACTGCAGCTTGTCCTTACAGCCCTTTGAATATCCAGTATGTACACCAGATGGAATAGTATTTGATCTCCTGAGTATTGTCCCATGGATAAAGAGATATGGAACTAACCCTATCACAGGAGAGAAACTAGAGGCGAAATCTCTTATTAAGTTGAACATTGCCAAGAACCAGGATGGCAAGTTTCACTGCCCTGTCCTCTTCTCTGTCTTCACCAATAATTCACACATTGTGGCTATTGGCAACACCGGAAATGTCTTCTCCAATGAGGCTGTTGAACAATTAAACATTAAGCCGAAGAGCTACAAAGACCTACTAACTGATGAACCTTTTACCCGCCAGGATATTATAACTCTACAGGATCCCACACAGCTGGACAAATTCAATGTCTCCAATTTCTACCATGTCAAAAACAACTTAAAACTCGTAGACCCTGATGAGGAGAAAGCACGTCAAGACCCACAATACTACCTGAAAAATGCCAACATGGAGACCCGGGAGACGCTCAGCGAGCTGTACAAGGAGTTCAAGGGGGATGAAATTCTAGCTGCCACTATGAAAGGCCCTCAGAAAAAGGCAACTGATAAACTAAATGCAGCACATTATTCTACAGGAGCTGTCAGTGCATCTTTCACCTCTACAGCCATGACTCCTGAAACTACCCATGAGGCTGCGGCCATTGCTGAAGACACCGTACGTTACCAGTATGTGAAGAAGAAGGGCTACGTTCGCCTGCACACAAACAAAGGAGACCTTAACCTGGAGCTTTACTGTGACAAGATACCAAAGACCTGTGAGAATTTTGTCAAGCTGTGCAAGAAGAATTACTATGATGGGACAATCTTCCACCGATCTATTCGAAATTTTGTGATACAAGGAGGAGACCCCACAGGCACAGGAACAGGTGGAGAGTCATATTGGGGAAAGCCATTCAAAGATGAGATTAAGCCAAACTTGTCTCACACAGGCAGGGGGGTTCTCAGCATGGCAAATTCTGGCCCTAACACCAACAAGTCCCAGTTCTTCATTACCTTTCGATCATGTACTTATCTTAACAATAAACACACAATTTTTGGACGAGTTGTTGGAGGGTTTGATACATTGACTGCAATGGAGAATGTGGACACTGACCCTAAGACTGACCGACCAAAGGAGGAGATCCGGATAGAAAGTGCCACTGTCTTTGTAGATCCATATGAGGAGGCTGATGCACAGGTTACATTGGAAAGAGAGAAAGCAAAGAAAGAGGAGGAGCAATTAAAGGAGACAGTGTTACCAAAAAAAGAACAAAAACAGGAACCTAAAACCTACCGATCCGGGGTTGGAAAATATATCAATATGGCAGCAACGAAACGTTCTGCTGAAGATGACGACAGTGGTCCCTCTACAAGCAAAAAAGAGAAAGTCACTCGAGGGTTTGGCAACTTCAGCTCTTGGNNN
